# Supplementary material for: Crystal structures of 1-benzene­sulfon­yl-2-methyl-3-(4-nitro­benzoyl)-2,3-di­hydro-1H-indole and 1-benzene­sulfon­yl-2-methyl-3-[(thio­phen-2-yl)carbon­yl]-2,3-di­hydro-1H-indole
Source: Acta Crystallogr E Crystallogr Commun. 2017 Sep 29;73(Pt 10):1555–9. doi: 10.1107/S2056989017012804 (PMC5730317; doi:10.1107/S2056989017012804)
Supplement: Supplementary file 1 [file e-73-01555-sup1.cif]

##############################################################################
#                                                                            #
# This CIF contains the data in a paper accepted for publication in          #
# Acta Crystallographica Section E. It conforms to the requirements of       #
# Notes for Authors for Acta Crystallographica Section E, and has been       #
# peer reviewed under the auspices of the IUCr Commission on Journals.       #
#                                                                            #
# Full details of the Crystallographic Information File format               #
# are given in the paper "The Crystallographic Information File (CIF):       #
# a New Standard Archive File for Crystallography" by S. R. Hall, F. H.      #
# Allen and I. D. Brown [Acta Cryst. (1991), A47, 655-685].                  #
#                                                                            #
# The current version of the core CIF dictionary is obtainable from          #
# ftp://ftp.iucr.org/pub/cif_core.dic.                                       #
#                                                                            #
# Software is freely available for graphical display of the structure(s)     #
# in this CIF. For information consult the CIF software page                 #
# http://www.iucr.org/resources/cif/software.                                #
#                                                                            #
# This file may be used for bona fide research purposes within the           #
# scientific community so long as proper attribution is given to the journal # 
# article from which it was obtained.                                        #
#                                                                            #
##############################################################################
data_I
_audit_creation_method     'SHELXL-2014/7'
_journal_date_recd_electronic     2017-08-31
_journal_date_accepted     2017-09-06
_journal_name_full     'Acta Crystallographica, Section E'
_journal_year     2017
_journal_volume     73
_journal_issue     10
_journal_page_first     1555
_journal_page_last     1559
_journal_paper_category     GO
_journal_paper_doi     10.1107/S2056989017012804
_journal_coeditor_code     FF2151
_publ_contact_author_name     'S. Aravindhan'
_publ_contact_author_address
;
Department of Physics,Presidency College College.Chennai,600 026,India.
;
_publ_contact_author_email     'aravindhanpresidency@gmail.com'
_publ_contact_author_fax     ?
_publ_contact_author_phone     ?
_publ_section_title
;\
Crystal structure analysis of
1-benzenesulfonyl-2-methyl-3-(4-nitrobenzoyl)-2,3-dihydro-\
1<i>H</i>-indole and
1-benzenesulfonyl-2-methyl-3-[(thiophen-2-yl)carbonyl]-2,3-dihydro-\
1<i>H</i>-indole
;
_publ_section_title_footnote     .
loop_
    _publ_author_name
    _publ_author_footnote
    _publ_author_address
    'Dhanalakshmi, G.' .
;
Department of Physics, Misrimal Navajee Munoth Jain Engineering College,
 Chennai,
600 097, India
;
    'Saravanan, Velu' .
;
Department of Organic Chemistry, University of Madras, Guindy Campus, Chennai
600 025, India
;
    'Mohanakrishnan, Arasambattu K.' .
;
Department of Organic Chemistry, University of Madras, Guindy Campus, Chennai
600 025, India
;
    'Aravindhan, S.' .
;
Department of Physics, Presidency College (Autonomous), Chennai 600 005, India
;
_publ_section_synopsis
;
In the  title indole derivatives, the  sulfonyl-bound phenyl rings are almost
orthogonal to the indole ring system, making dihedral angles of 88.33(10) and
87.58(16)\%, respectively. Molecules of both (I) and (II) are stabilized by
intramolecular C---H...O hydrogen bonds that generate <i>S</i>(6) ring motifs
with the sulfone O atom. In the crystals, molecules of (I) are linked by
C---H---O hydrogen bonds, forming <i>R</i>^4^~4~(18)  ring motifs while
molecules of  (II) are linked by  C---H---O and C---H---S hydrogen bonds,
forming <i>R</i>^2^~2~(12)  ring motifs.
;
_chemical_name_systematic
;\
1-Benzenesulfonyl-2-methyl-3-(4-nitrobenzoyl)-2,3-dihydro-\
1<i>H</i>-indole
;
_chemical_name_common     ?
_chemical_formula_moiety     'C22 H16 N2 O5 S'
_chemical_formula_sum     'C22 H16 N2 O5 S'
_chemical_formula_iupac     'C22 H16 N2 O5 S'
_chemical_formula_weight     420.43
_chemical_melting_point     ?
_shelx_space_group_comment
;
The symmetry employed for this shelxl refinement is uniquely defined
by the following loop, which should always be used as a source of
symmetry information in preference to the above space-group names.
They are only intended as comments.
;
_space_group_crystal_system     monoclinic
_space_group_name_H-M_alt     'P 21/n'
_space_group_name_Hall     '-P 2yn'
loop_
    _space_group_symop_operation_xyz
    'x, y, z'
    '-x+1/2, y+1/2, -z+1/2'
    '-x, -y, -z'
    'x-1/2, -y-1/2, z-1/2'
_cell_length_a     8.1358(2)
_cell_length_b     23.8364(7)
_cell_length_c     10.5983(3)
_cell_angle_alpha     90
_cell_angle_beta     110.2100(10)
_cell_angle_gamma     90
_cell_volume     1928.77(9)
_cell_formula_units_Z     4
_cell_measurement_reflns_used     9895
_cell_measurement_theta_min     3.7
_cell_measurement_theta_max     72.37
_cell_measurement_temperature     296(2)
_exptl_crystal_description     block
_exptl_crystal_colour     colourless
_exptl_crystal_size_max     0.200
_exptl_crystal_size_mid     0.150
_exptl_crystal_size_min     0.150
_exptl_crystal_density_diffrn     1.448
_exptl_crystal_density_meas     ?
_exptl_crystal_density_method     ?
_exptl_crystal_F_000     872
_exptl_absorpt_coefficient_mu     1.830
_exptl_absorpt_correction_type     multi-scan
_exptl_absorpt_process_details
;
(SADABS; Bruker, 2016)
;
_shelx_estimated_absorpt_T_min     0.711
_shelx_estimated_absorpt_T_max     0.771
_exptl_absorpt_correction_T_min     0.6573
_exptl_absorpt_correction_T_max     0.7536
_diffrn_ambient_temperature     296(2)
_diffrn_radiation_type     CuK\a
_diffrn_radiation_wavelength     1.54178
_diffrn_radiation_source     'micro-focus sealed tube'
_diffrn_radiation_monochromator     graphite
_diffrn_measurement_device_type     'Bruker Kappa APEX3 CMOS'
_diffrn_measurement_method     '\w and \f scan'
_diffrn_detector_area_resol_mean     ?
_diffrn_reflns_number     30940
_diffrn_reflns_av_R_equivalents     0.0416
_diffrn_reflns_theta_min     3.709
_diffrn_reflns_theta_max     72.540
_diffrn_reflns_theta_full     67.679
_diffrn_measured_fraction_theta_max     0.990
_diffrn_measured_fraction_theta_full     0.993
_diffrn_reflns_limit_h_min     -10
_diffrn_reflns_limit_h_max     10
_diffrn_reflns_limit_k_min     -29
_diffrn_reflns_limit_k_max     29
_diffrn_reflns_limit_l_min     -13
_diffrn_reflns_limit_l_max     12
_refine_special_details     ?
_reflns_number_total     3780
_reflns_number_gt     3379
_reflns_threshold_expression     'I > 2\s(I)'
_refine_ls_structure_factor_coef     Fsqd
_refine_ls_matrix_type     full
_refine_ls_R_factor_all     0.0472
_refine_ls_R_factor_gt     0.0422
_refine_ls_wR_factor_gt     0.1139
_refine_ls_wR_factor_ref     0.1177
_refine_ls_goodness_of_fit_ref     1.065
_refine_ls_restrained_S_all     1.065
_refine_ls_number_reflns     3780
_refine_ls_number_parameters     271
_refine_ls_number_restraints     0
_refine_ls_hydrogen_treatment     constr
_refine_ls_weighting_scheme     calc
_refine_ls_weighting_details
              'w=1/[\s^2^(Fo^2^)+(0.0653P)^2^+0.7114P] where P=(Fo^2^+2Fc^2^)/3'
_atom_sites_solution_hydrogens     geom
_atom_sites_solution_primary     ?
_atom_sites_solution_secondary     ?
_refine_ls_shift/su_max     0.000
_refine_ls_shift/su_mean     0.000
_refine_diff_density_max     0.454
_refine_diff_density_min     -0.392
_refine_ls_extinction_method     none
_refine_ls_extinction_coef     .
loop_
    _atom_type_symbol
    _atom_type_description
    _atom_type_scat_dispersion_real
    _atom_type_scat_dispersion_imag
    _atom_type_scat_source
    'C' 'C' 0.0181 0.0091
                         'International Tables Vol C Tables 4.2.6.8 and 6.1.1.4'
    'H' 'H' 0.0000 0.0000
                         'International Tables Vol C Tables 4.2.6.8 and 6.1.1.4'
    'N' 'N' 0.0311 0.0180
                         'International Tables Vol C Tables 4.2.6.8 and 6.1.1.4'
    'O' 'O' 0.0492 0.0322
                         'International Tables Vol C Tables 4.2.6.8 and 6.1.1.4'
    'S' 'S' 0.3331 0.5567
                         'International Tables Vol C Tables 4.2.6.8 and 6.1.1.4'
_computing_data_collection
;
APEX3 (Bruker, 2016)
;
_computing_cell_refinement
;
APEX3 and SAINT (Bruker, 2016)
;
_computing_data_reduction
;
SAINT and XPREP (Bruker, 2016)
;
_computing_structure_solution
;
<i>SHELXT2014/7</i> (Sheldrick, 2015a)
;
_computing_structure_refinement
;
<i>SHELXL2014/7</i> (Sheldrick, 2015b)
;
_computing_molecular_graphics
;
ORTEP-3 for Windows (Farrugia, 2012) and Mercury (Macrae et al.,
2008)
;
_computing_publication_material
;
<i>SHELXL2014/7</i> (Sheldrick, 2015b)
;
loop_
    _atom_site_type_symbol
    _atom_site_label
    _atom_site_fract_x
    _atom_site_fract_y
    _atom_site_fract_z
    _atom_site_U_iso_or_equiv
    _atom_site_adp_type
    _atom_site_calc_flag
    _atom_site_occupancy
    _atom_site_disorder_assembly
    _atom_site_disorder_group
    C C1 1.0703(3) 0.92527(10) 0.0217(3) 0.0560(6) Uani d 1 . .
    H H1 0.9759 0.9376 0.0448 0.067 Uiso calc 1 . .
    C C2 1.2366(3) 0.94573(12) 0.0873(3) 0.0730(8) Uani d 1 . .
    H H2 1.2548 0.9720 0.1557 0.088 Uiso calc 1 . .
    C C3 1.3757(3) 0.92775(12) 0.0526(3) 0.0662(7) Uani d 1 . .
    H H3 1.4869 0.9423 0.0962 0.079 Uiso calc 1 . .
    C C4 1.3504(3) 0.88822(12) -0.0466(2) 0.0587(6) Uani d 1 . .
    H H4 1.4452 0.8756 -0.0686 0.070 Uiso calc 1 . .
    C C5 1.1860(3) 0.86712(9) -0.1135(2) 0.0446(4) Uani d 1 . .
    H H5 1.1687 0.8405 -0.1810 0.054 Uiso calc 1 . .
    C C6 1.0471(2) 0.88612(7) -0.07867(18) 0.0351(4) Uani d 1 . .
    C C7 0.8417(2) 0.79012(7) 0.03534(17) 0.0337(4) Uani d 1 . .
    C C8 0.8116(3) 0.82909(8) 0.1227(2) 0.0419(4) Uani d 1 . .
    H H8 0.7817 0.8660 0.0962 0.050 Uiso calc 1 . .
    C C9 0.8278(3) 0.81092(9) 0.2498(2) 0.0464(5) Uani d 1 . .
    H H9 0.8063 0.8359 0.3097 0.056 Uiso calc 1 . .
    C C10 0.8757(3) 0.75604(9) 0.2906(2) 0.0468(5) Uani d 1 . .
    H H10 0.8893 0.7452 0.3780 0.056 Uiso calc 1 . .
    C C11 0.9033(2) 0.71729(8) 0.20276(18) 0.0406(4) Uani d 1 . .
    H H11 0.9344 0.6806 0.2302 0.049 Uiso calc 1 . .
    C C12 0.8837(2) 0.73419(7) 0.07227(17) 0.0333(4) Uani d 1 . .
    C C13 0.9047(2) 0.70602(7) -0.04222(18) 0.0347(4) Uani d 1 . .
    C C14 0.8782(2) 0.74412(7) -0.14365(18) 0.0352(4) Uani d 1 . .
    C C15 0.8744(3) 0.73343(9) -0.2837(2) 0.0481(5) Uani d 1 . .
    H H15A 0.8532 0.7680 -0.3331 0.072 Uiso calc 1 . .
    H H15B 0.9849 0.7182 -0.2806 0.072 Uiso calc 1 . .
    H H15C 0.7827 0.7072 -0.3272 0.072 Uiso calc 1 . .
    C C16 0.9371(3) 0.64522(7) -0.05201(19) 0.0387(4) Uani d 1 . .
    C C17 0.8454(2) 0.60596(7) 0.01248(18) 0.0365(4) Uani d 1 . .
    C C18 0.6765(3) 0.61765(7) 0.00916(19) 0.0406(4) Uani d 1 . .
    H H18 0.6205 0.6501 -0.0330 0.049 Uiso calc 1 . .
    C C19 0.5910(3) 0.58154(8) 0.06783(19) 0.0419(4) Uani d 1 . .
    H H19 0.4772 0.5887 0.0644 0.050 Uiso calc 1 . .
    C C20 0.6803(3) 0.53438(7) 0.13178(18) 0.0402(4) Uani d 1 . .
    C C21 0.8460(3) 0.52090(8) 0.1341(2) 0.0460(5) Uani d 1 . .
    H H21 0.9009 0.4882 0.1754 0.055 Uiso calc 1 . .
    C C22 0.9286(3) 0.55716(8) 0.07365(19) 0.0424(4) Uani d 1 . .
    H H22 1.0404 0.5489 0.0739 0.051 Uiso calc 1 . .
    N N1 0.83594(19) 0.79620(6) -0.09917(15) 0.0355(3) Uani d 1 . .
    N N2 0.5943(3) 0.49781(7) 0.20229(18) 0.0523(4) Uani d 1 . .
    O O1 0.71132(17) 0.89267(6) -0.13460(16) 0.0512(4) Uani d 1 . .
    O O2 0.81830(19) 0.85052(6) -0.30381(14) 0.0496(4) Uani d 1 . .
    O O3 0.4452(3) 0.50868(8) 0.19518(19) 0.0681(5) Uani d 1 . .
    O O4 0.6773(3) 0.45810(9) 0.2654(2) 0.0889(7) Uani d 1 . .
    O O5 1.0299(2) 0.62677(6) -0.11082(17) 0.0579(4) Uani d 1 . .
    S S1 0.83727(5) 0.85977(2) -0.16730(5) 0.03710(15) Uani d 1 . .
loop_
    _atom_site_aniso_label
    _atom_site_aniso_U_11
    _atom_site_aniso_U_22
    _atom_site_aniso_U_33
    _atom_site_aniso_U_12
    _atom_site_aniso_U_13
    _atom_site_aniso_U_23
    C1 0.0467(11) 0.0513(12) 0.0793(15) -0.0074(9) 0.0336(11) -0.0216(11)
    C2 0.0570(14) 0.0802(17) 0.0873(18) -0.0211(13) 0.0319(13) -0.0427(15)
    C3 0.0393(11) 0.0891(19) 0.0686(15) -0.0184(11) 0.0167(10) -0.0237(13)
    C4 0.0322(10) 0.0888(17) 0.0585(13) -0.0028(10) 0.0199(9) -0.0153(12)
    C5 0.0365(10) 0.0551(11) 0.0444(10) 0.0004(8) 0.0167(8) -0.0068(8)
    C6 0.0323(8) 0.0303(8) 0.0453(9) -0.0006(7) 0.0166(7) 0.0042(7)
    C7 0.0295(8) 0.0317(8) 0.0423(9) -0.0037(6) 0.0154(7) 0.0008(7)
    C8 0.0414(10) 0.0321(9) 0.0542(11) -0.0022(7) 0.0189(8) -0.0067(8)
    C9 0.0445(10) 0.0476(11) 0.0519(11) -0.0070(8) 0.0228(9) -0.0153(9)
    C10 0.0484(11) 0.0541(12) 0.0405(10) -0.0078(9) 0.0189(8) -0.0039(8)
    C11 0.0427(10) 0.0380(9) 0.0431(10) -0.0019(8) 0.0175(8) 0.0037(7)
    C12 0.0313(8) 0.0298(8) 0.0416(9) -0.0031(6) 0.0161(7) -0.0007(7)
    C13 0.0360(9) 0.0297(8) 0.0425(9) -0.0019(7) 0.0190(7) 0.0007(7)
    C14 0.0344(9) 0.0312(8) 0.0432(9) -0.0021(7) 0.0173(7) 0.0004(7)
    C15 0.0574(12) 0.0472(11) 0.0438(10) 0.0036(9) 0.0227(9) 0.0021(8)
    C16 0.0436(10) 0.0318(9) 0.0438(10) 0.0023(7) 0.0191(8) 0.0000(7)
    C17 0.0441(10) 0.0280(8) 0.0385(9) -0.0001(7) 0.0159(7) -0.0022(7)
    C18 0.0443(10) 0.0284(8) 0.0488(10) 0.0026(7) 0.0158(8) 0.0038(7)
    C19 0.0449(10) 0.0340(9) 0.0493(10) -0.0017(8) 0.0194(8) -0.0044(7)
    C20 0.0552(11) 0.0307(9) 0.0366(9) -0.0085(8) 0.0182(8) -0.0024(7)
    C21 0.0581(12) 0.0315(9) 0.0473(10) 0.0061(8) 0.0169(9) 0.0073(7)
    C22 0.0475(10) 0.0325(9) 0.0491(10) 0.0057(8) 0.0192(8) 0.0002(7)
    N1 0.0379(8) 0.0283(7) 0.0434(8) -0.0017(6) 0.0178(6) 0.0021(6)
    N2 0.0705(12) 0.0409(9) 0.0492(9) -0.0120(8) 0.0254(9) 0.0000(7)
    O1 0.0350(7) 0.0394(7) 0.0815(10) 0.0079(6) 0.0229(7) 0.0124(7)
    O2 0.0500(8) 0.0494(8) 0.0436(7) -0.0066(6) 0.0086(6) 0.0116(6)
    O3 0.0760(12) 0.0623(10) 0.0812(12) -0.0144(9) 0.0462(10) 0.0014(9)
    O4 0.0938(15) 0.0723(13) 0.1039(15) 0.0029(11) 0.0386(12) 0.0502(12)
    O5 0.0761(11) 0.0427(8) 0.0738(10) 0.0102(7) 0.0499(9) 0.0026(7)
    S1 0.0300(2) 0.0314(2) 0.0490(3) 0.00052(15) 0.01240(18) 0.00904(17)
_geom_special_details
;
 All esds (except the esd in the dihedral angle between two l.s. planes)
 are estimated using the full covariance matrix.  The cell esds are taken
 into account individually in the estimation of esds in distances, angles
 and torsion angles; correlations between esds in cell parameters are only
 used when they are defined by crystal symmetry.  An approximate (isotropic)
 treatment of cell esds is used for estimating esds involving l.s. planes.
;
loop_
    _geom_bond_atom_site_label_1
    _geom_bond_atom_site_label_2
    _geom_bond_site_symmetry_2
    _geom_bond_distance
    _geom_bond_publ_flag
    C1 C6 . 1.378(3) ?
    C1 C2 . 1.379(3) ?
    C1 H1 . 0.9300 ?
    C2 C3 . 1.374(4) ?
    C2 H2 . 0.9300 ?
    C3 C4 . 1.373(3) ?
    C3 H3 . 0.9300 ?
    C4 C5 . 1.374(3) ?
    C4 H4 . 0.9300 ?
    C5 C6 . 1.381(3) ?
    C5 H5 . 0.9300 ?
    C6 S1 . 1.7561(18) ?
    C7 C8 . 1.391(2) ?
    C7 C12 . 1.398(2) ?
    C7 N1 . 1.418(2) ?
    C8 C9 . 1.378(3) ?
    C8 H8 . 0.9300 ?
    C9 C10 . 1.390(3) ?
    C9 H9 . 0.9300 ?
    C10 C11 . 1.384(3) ?
    C10 H10 . 0.9300 ?
    C11 C12 . 1.396(2) ?
    C11 H11 . 0.9300 ?
    C12 C13 . 1.447(2) ?
    C13 C14 . 1.366(2) ?
    C13 C16 . 1.483(2) ?
    C14 N1 . 1.412(2) ?
    C14 C15 . 1.495(3) ?
    C15 H15A . 0.9600 ?
    C15 H15B . 0.9600 ?
    C15 H15C . 0.9600 ?
    C16 O5 . 1.216(2) ?
    C16 C17 . 1.501(2) ?
    C17 C22 . 1.389(3) ?
    C17 C18 . 1.391(3) ?
    C18 C19 . 1.382(3) ?
    C18 H18 . 0.9300 ?
    C19 C20 . 1.382(3) ?
    C19 H19 . 0.9300 ?
    C20 C21 . 1.378(3) ?
    C20 N2 . 1.473(2) ?
    C21 C22 . 1.381(3) ?
    C21 H21 . 0.9300 ?
    C22 H22 . 0.9300 ?
    N1 S1 . 1.6801(14) ?
    N2 O3 . 1.217(3) ?
    N2 O4 . 1.219(3) ?
    O1 S1 . 1.4250(14) ?
    O2 S1 . 1.4183(15) ?
loop_
    _geom_angle_atom_site_label_1
    _geom_angle_atom_site_label_2
    _geom_angle_atom_site_label_3
    _geom_angle_site_symmetry_1
    _geom_angle_site_symmetry_3
    _geom_angle
    _geom_angle_publ_flag
    C6 C1 C2 . . 118.5(2) ?
    C6 C1 H1 . . 120.8 ?
    C2 C1 H1 . . 120.8 ?
    C3 C2 C1 . . 120.7(2) ?
    C3 C2 H2 . . 119.7 ?
    C1 C2 H2 . . 119.7 ?
    C4 C3 C2 . . 120.0(2) ?
    C4 C3 H3 . . 120.0 ?
    C2 C3 H3 . . 120.0 ?
    C3 C4 C5 . . 120.5(2) ?
    C3 C4 H4 . . 119.7 ?
    C5 C4 H4 . . 119.7 ?
    C4 C5 C6 . . 118.84(19) ?
    C4 C5 H5 . . 120.6 ?
    C6 C5 H5 . . 120.6 ?
    C1 C6 C5 . . 121.48(18) ?
    C1 C6 S1 . . 120.22(14) ?
    C5 C6 S1 . . 118.30(14) ?
    C8 C7 C12 . . 122.17(17) ?
    C8 C7 N1 . . 130.44(16) ?
    C12 C7 N1 . . 107.38(15) ?
    C9 C8 C7 . . 117.49(18) ?
    C9 C8 H8 . . 121.3 ?
    C7 C8 H8 . . 121.3 ?
    C8 C9 C10 . . 121.45(18) ?
    C8 C9 H9 . . 119.3 ?
    C10 C9 H9 . . 119.3 ?
    C11 C10 C9 . . 120.78(18) ?
    C11 C10 H10 . . 119.6 ?
    C9 C10 H10 . . 119.6 ?
    C10 C11 C12 . . 119.00(18) ?
    C10 C11 H11 . . 120.5 ?
    C12 C11 H11 . . 120.5 ?
    C11 C12 C7 . . 119.05(16) ?
    C11 C12 C13 . . 133.69(16) ?
    C7 C12 C13 . . 107.21(15) ?
    C14 C13 C12 . . 108.61(15) ?
    C14 C13 C16 . . 125.31(16) ?
    C12 C13 C16 . . 125.96(15) ?
    C13 C14 N1 . . 108.19(15) ?
    C13 C14 C15 . . 127.68(16) ?
    N1 C14 C15 . . 123.86(16) ?
    C14 C15 H15A . . 109.5 ?
    C14 C15 H15B . . 109.5 ?
    H15A C15 H15B . . 109.5 ?
    C14 C15 H15C . . 109.5 ?
    H15A C15 H15C . . 109.5 ?
    H15B C15 H15C . . 109.5 ?
    O5 C16 C13 . . 123.12(17) ?
    O5 C16 C17 . . 120.16(16) ?
    C13 C16 C17 . . 116.71(15) ?
    C22 C17 C18 . . 119.84(17) ?
    C22 C17 C16 . . 119.77(17) ?
    C18 C17 C16 . . 120.38(16) ?
    C19 C18 C17 . . 120.68(17) ?
    C19 C18 H18 . . 119.7 ?
    C17 C18 H18 . . 119.7 ?
    C20 C19 C18 . . 117.80(18) ?
    C20 C19 H19 . . 121.1 ?
    C18 C19 H19 . . 121.1 ?
    C21 C20 C19 . . 122.93(17) ?
    C21 C20 N2 . . 119.08(18) ?
    C19 C20 N2 . . 117.98(18) ?
    C20 C21 C22 . . 118.39(17) ?
    C20 C21 H21 . . 120.8 ?
    C22 C21 H21 . . 120.8 ?
    C21 C22 C17 . . 120.29(19) ?
    C21 C22 H22 . . 119.9 ?
    C17 C22 H22 . . 119.9 ?
    C14 N1 C7 . . 108.58(13) ?
    C14 N1 S1 . . 127.66(12) ?
    C7 N1 S1 . . 121.43(12) ?
    O3 N2 O4 . . 123.39(19) ?
    O3 N2 C20 . . 118.71(18) ?
    O4 N2 C20 . . 117.9(2) ?
    O2 S1 O1 . . 119.98(9) ?
    O2 S1 N1 . . 106.48(8) ?
    O1 S1 N1 . . 106.25(8) ?
    O2 S1 C6 . . 110.14(9) ?
    O1 S1 C6 . . 108.72(9) ?
    N1 S1 C6 . . 104.01(8) ?
loop_
    _geom_torsion_atom_site_label_1
    _geom_torsion_atom_site_label_2
    _geom_torsion_atom_site_label_3
    _geom_torsion_atom_site_label_4
    _geom_torsion_site_symmetry_1
    _geom_torsion_site_symmetry_2
    _geom_torsion_site_symmetry_3
    _geom_torsion_site_symmetry_4
    _geom_torsion
    _geom_torsion_publ_flag
    C6 C1 C2 C3 . . . . 0.4(5) ?
    C1 C2 C3 C4 . . . . -1.2(5) ?
    C2 C3 C4 C5 . . . . 1.2(4) ?
    C3 C4 C5 C6 . . . . -0.4(4) ?
    C2 C1 C6 C5 . . . . 0.4(4) ?
    C2 C1 C6 S1 . . . . -178.8(2) ?
    C4 C5 C6 C1 . . . . -0.4(3) ?
    C4 C5 C6 S1 . . . . 178.80(18) ?
    C12 C7 C8 C9 . . . . 1.2(3) ?
    N1 C7 C8 C9 . . . . -179.64(17) ?
    C7 C8 C9 C10 . . . . 1.2(3) ?
    C8 C9 C10 C11 . . . . -2.0(3) ?
    C9 C10 C11 C12 . . . . 0.5(3) ?
    C10 C11 C12 C7 . . . . 1.8(3) ?
    C10 C11 C12 C13 . . . . 178.71(19) ?
    C8 C7 C12 C11 . . . . -2.7(3) ?
    N1 C7 C12 C11 . . . . 177.97(15) ?
    C8 C7 C12 C13 . . . . 179.66(16) ?
    N1 C7 C12 C13 . . . . 0.30(18) ?
    C11 C12 C13 C14 . . . . -176.44(18) ?
    C7 C12 C13 C14 . . . . 0.7(2) ?
    C11 C12 C13 C16 . . . . 7.5(3) ?
    C7 C12 C13 C16 . . . . -175.30(17) ?
    C12 C13 C14 N1 . . . . -1.5(2) ?
    C16 C13 C14 N1 . . . . 174.58(16) ?
    C12 C13 C14 C15 . . . . -175.52(17) ?
    C16 C13 C14 C15 . . . . 0.6(3) ?
    C14 C13 C16 O5 . . . . 40.2(3) ?
    C12 C13 C16 O5 . . . . -144.4(2) ?
    C14 C13 C16 C17 . . . . -138.39(18) ?
    C12 C13 C16 C17 . . . . 37.0(3) ?
    O5 C16 C17 C22 . . . . 36.7(3) ?
    C13 C16 C17 C22 . . . . -144.65(18) ?
    O5 C16 C17 C18 . . . . -142.2(2) ?
    C13 C16 C17 C18 . . . . 36.5(3) ?
    C22 C17 C18 C19 . . . . 0.9(3) ?
    C16 C17 C18 C19 . . . . 179.71(17) ?
    C17 C18 C19 C20 . . . . 1.3(3) ?
    C18 C19 C20 C21 . . . . -2.9(3) ?
    C18 C19 C20 N2 . . . . 175.93(17) ?
    C19 C20 C21 C22 . . . . 2.2(3) ?
    N2 C20 C21 C22 . . . . -176.61(17) ?
    C20 C21 C22 C17 . . . . 0.1(3) ?
    C18 C17 C22 C21 . . . . -1.6(3) ?
    C16 C17 C22 C21 . . . . 179.56(18) ?
    C13 C14 N1 C7 . . . . 1.69(19) ?
    C15 C14 N1 C7 . . . . 176.00(17) ?
    C13 C14 N1 S1 . . . . 164.34(13) ?
    C15 C14 N1 S1 . . . . -21.3(3) ?
    C8 C7 N1 C14 . . . . 179.50(18) ?
    C12 C7 N1 C14 . . . . -1.21(18) ?
    C8 C7 N1 S1 . . . . 15.6(3) ?
    C12 C7 N1 S1 . . . . -165.15(12) ?
    C21 C20 N2 O3 . . . . -177.00(19) ?
    C19 C20 N2 O3 . . . . 4.1(3) ?
    C21 C20 N2 O4 . . . . 3.2(3) ?
    C19 C20 N2 O4 . . . . -175.7(2) ?
    C14 N1 S1 O2 . . . . 23.27(17) ?
    C7 N1 S1 O2 . . . . -176.07(13) ?
    C14 N1 S1 O1 . . . . 152.25(15) ?
    C7 N1 S1 O1 . . . . -47.09(15) ?
    C14 N1 S1 C6 . . . . -93.08(16) ?
    C7 N1 S1 C6 . . . . 67.58(14) ?
    C1 C6 S1 O2 . . . . 144.10(17) ?
    C5 C6 S1 O2 . . . . -35.13(18) ?
    C1 C6 S1 O1 . . . . 10.8(2) ?
    C5 C6 S1 O1 . . . . -168.46(15) ?
    C1 C6 S1 N1 . . . . -102.14(18) ?
    C5 C6 S1 N1 . . . . 78.64(16) ?
loop_
    _geom_hbond_atom_site_label_D
    _geom_hbond_atom_site_label_H
    _geom_hbond_atom_site_label_A
    _geom_hbond_site_symmetry_A
    _geom_hbond_distance_DH
    _geom_hbond_distance_HA
    _geom_hbond_distance_DA
    _geom_hbond_angle_DHA
    C8 H8 O1 . 0.93 2.40 2.977(3) 120.2
    C8 H8 O4 2_655 0.93 2.60 3.286(2) 131.3
    C15 H15A O2 . 0.96 2.03 2.824(3) 139.3
    C15 H15A S1 . 0.96 2.84 3.307(2) 111.2
    C19 H19 O2 4_576 0.93 2.64 3.388(2) 138.0
_shelx_hkl_file
;
   1   0   0    0.30    0.40
   1   0   0   -0.40    1.10
  -1   0   0   -0.50    1.20
  -1   0   0    0.30    0.40
   2   0   0 2619.54   71.89
  -2   0   0 2575.04   72.09
  -2   0   0 2111.69   77.19
   2   0   0 2626.94   77.99
   3   0   0   -0.80    4.20
  -3   0   0    1.20    1.80
   3   0   0    1.10    1.30
   4   0   0 9999.00  287.77
   4   0   0 8964.70  272.27
   5   0   0   -5.50    6.00
  -5   0   0    3.70    4.00
  -5   0   0   -7.40    9.70
  -5   0   0   -0.50    4.80
  -5   0   0   -1.20    7.60
  -5   0   0    4.80    3.60
  -6   0   0 1180.68   41.10
  -6   0   0 1195.08   36.60
  -6   0   0 1122.79   43.90
  -6   0   0 1152.68   37.00
  -6   0   0 1168.88   37.10
  -6   0   0 1124.49   41.00
  -6   0   0 1157.78   38.40
   6   0   0 1172.98   37.80
  -7   0   0    6.50    4.40
  -7   0   0    1.10    9.80
  -7   0   0   -2.10    5.00
  -7   0   0   -8.20    7.20
  -7   0   0    4.90    4.00
  -7   0   0    2.00    7.40
   7   0   0   -5.00    5.60
  -8   0   0  281.37   15.50
  -8   0   0  229.88   16.90
  -8   0   0  263.87   14.70
  -8   0   0  263.77   15.70
  -8   0   0  270.37   12.70
  -8   0   0  266.27   11.70
   8   0   0  255.87   13.60
  -9   0   0   15.60    8.80
  -9   0   0    0.90    4.60
  -9   0   0   12.70    8.10
   9   0   0   11.10    6.50
  -9   0   0    2.50    6.90
   1  -1   0 2487.25   69.19
  -1   1   0 2345.27   69.39
   1   1   0 2379.46   66.49
   1   1   0 2041.50   69.09
   3  -1   0 2867.11   85.89
   3  -1   0 2481.45   75.89
   3   1   0 2592.94   76.29
   3   1   0 2592.94   85.59
  -3   1   0 2504.55   76.39
  -4  -1   0 1500.65   49.70
   4  -1   0 1651.93   61.39
   4   1   0 1542.95   61.29
  -4   1   0 1722.13   55.09
   4   1   0 1560.54   48.60
  -5  -1   0  464.05   21.40
  -5  -1   0  487.05   18.50
  -5  -1   0  459.85   18.20
  -5  -1   0  451.25   16.90
  -5  -1   0  490.85   25.30
   5  -1   0  475.55   19.00
  -5  -1   0  475.15   17.00
   5   1   0  470.25   20.90
  -5   1   0  479.75   17.00
  -5   1   0  482.65   17.30
  -5   1   0  467.05   18.40
   5   1   0  458.05   19.40
  -5   1   0  502.85   22.20
  -5   1   0  458.35   24.50
  -5   1   0  444.46   26.00
  -5   1   0  482.25   16.90
  -6  -1   0 1097.49   44.10
   6  -1   0 1165.48   38.00
  -6  -1   0 1187.98   38.80
  -6  -1   0 1212.08   37.70
  -6  -1   0 1171.38   41.40
  -6  -1   0 1180.78   36.90
  -6  -1   0 1182.58   37.50
  -6  -1   0 1188.08   41.80
   6   1   0 1213.98   38.30
  -6   1   0 1154.88   41.10
  -6   1   0 1187.48   37.50
  -6   1   0 1174.38   41.60
  -6   1   0 1176.78   36.90
  -6   1   0 1190.28   37.60
  -6   1   0 1181.08   38.70
  -6   1   0 1148.39   44.60
  -7  -1   0   25.30    8.10
  -7  -1   0   -2.70    9.60
  -7  -1   0   19.30    5.90
  -7  -1   0   13.80    4.40
  -7  -1   0   15.00    4.50
  -7  -1   0   18.30    7.90
   7  -1   0    9.00    5.90
  -7   1   0   19.20    9.90
   7   1   0    8.80    5.60
  -7   1   0   20.10    8.40
  -7   1   0    8.80    4.50
  -7   1   0   20.60    8.20
  -7   1   0   12.50    5.80
  -7   1   0   15.80    4.40
  -8  -1   0  226.68   13.90
  -8  -1   0  191.18   13.40
  -8  -1   0  199.58    9.70
  -8  -1   0  199.48   11.00
   8  -1   0  194.38   11.90
  -8  -1   0  193.88   13.20
  -8  -1   0  195.48   16.10
  -8   1   0  208.28   14.10
  -8   1   0  212.28   16.60
  -8   1   0  192.78   13.30
  -8   1   0  209.48   13.60
   8   1   0  209.48   12.20
  -8   1   0  209.08   10.10
  -8   1   0  196.28   10.90
  -9  -1   0  182.58   10.60
  -9  -1   0  170.98   14.90
   9  -1   0  143.09   11.40
  -9  -1   0  196.78   11.70
  -9  -1   0  134.39   12.30
   9   1   0  150.38   12.20
  -9   1   0  160.48   10.40
  -9   1   0  201.78   14.60
  -9   1   0  148.99   11.10
   0  -2   0  145.49    4.50
   0  -2   0  146.79    4.60
   0   2   0  147.09    4.60
   0   2   0  148.69    4.50
  -1  -2   0   62.89    2.80
   1  -2   0   75.89    4.60
  -1   2   0   60.09    2.30
  -1   2   0   64.89    4.50
  -2  -2   0  445.96   14.30
   2  -2   0  480.45   18.70
   2  -2   0  442.06   13.40
   2   2   0  394.76   18.80
   2   2   0  453.65   14.00
  -2   2   0  379.06   18.50
  -2   2   0  439.86   13.50
   3  -2   0 5388.26  155.98
   3   2   0 5019.80  146.89
  -3   2   0 4994.50  146.69
   3   2   0 4949.70  156.78
  -4  -2   0 1929.01   61.09
   4  -2   0 2071.99   72.49
  -4   2   0 1962.90   59.99
   4   2   0 1970.80   59.79
   4   2   0 1957.90   73.39
  -5  -2   0  706.23   25.10
  -5  -2   0  698.03   30.70
  -5  -2   0  725.33   23.80
  -5  -2   0  791.22   28.50
   5  -2   0  687.33   25.10
  -5  -2   0  733.93   24.10
  -5  -2   0  705.23   27.70
  -5  -2   0  708.83   25.10
  -5   2   0  695.33   25.20
  -5   2   0  731.43   24.00
  -5   2   0  725.73   31.20
  -5   2   0  722.23   24.20
   5   2   0  685.63   25.60
  -5   2   0  733.63   28.10
   5   2   0  694.33   27.40
  -5   2   0  735.43   23.70
  -6  -2   0  188.18    9.70
  -6  -2   0  176.18   14.10
  -6  -2   0  179.28   17.20
  -6  -2   0  181.68   14.50
  -6  -2   0  186.68    9.90
  -6  -2   0  195.28   11.30
   6  -2   0  165.98   11.40
   6   2   0  164.58   11.90
  -6   2   0  188.88   10.30
  -6   2   0  185.38   11.30
  -6   2   0  180.58   14.50
  -6   2   0  182.18   18.00
  -6   2   0  187.38   10.50
  -6   2   0  189.88    9.80
  -7  -2   0  559.34   23.90
  -7  -2   0  572.94   20.60
  -7  -2   0  518.45   26.90
  -7  -2   0  530.95   24.70
  -7  -2   0  595.84   21.90
   7  -2   0  520.45   20.70
  -7  -2   0  569.04   19.60
  -7   2   0  575.44   24.80
  -7   2   0  575.94   19.70
   7   2   0  562.14   21.40
  -7   2   0  519.65   27.70
  -7   2   0  550.94   24.40
  -7   2   0  563.84   20.40
  -7   2   0  576.24   22.00
  -8  -2   0   58.89    7.50
  -8  -2   0   30.30    8.60
  -8  -2   0   75.29   10.40
  -8  -2   0   41.60    7.90
  -8  -2   0   46.40    7.60
   8  -2   0   49.80    6.70
  -8  -2   0   56.59    6.40
  -8   2   0   46.90    8.70
   8   2   0   52.39    7.00
  -8   2   0   55.39    6.20
  -8   2   0   44.30    7.60
  -8   2   0   50.29    6.50
  -8   2   0   49.80    9.90
  -8   2   0   64.99    8.90
  -9  -2   0   -6.00    6.20
  -9  -2   0    4.70    5.10
  -9  -2   0    8.20    6.70
  -9  -2   0   -3.90    9.10
   9  -2   0   -2.30    6.40
   9   2   0    3.80    6.70
  -9   2   0   11.00    7.60
  -9   2   0    2.30    4.90
  -9   2   0    2.40    5.70
  -1  -3   0  733.13   22.80
   1  -3   0  791.42   25.20
   1  -3   0  745.33   22.50
   1   3   0  736.13   22.70
  -1   3   0  794.72   25.60
   2  -3   0 6792.22  179.28
  -2   3   0 5910.81  179.78
   2   3   0 5417.16  179.48
   3  -3   0 7785.52  218.78
  -3  -3   0 7226.88  210.48
   3   3   0 7552.74  209.88
  -3   3   0 6920.91  209.08
   3   3   0 6963.70  219.98
   4  -3   0  277.17   20.60
  -4  -3   0  261.77   13.60
   4   3   0  259.47   22.10
   4   3   0  261.97   11.70
  -5  -3   0 1612.44   47.40
  -5  -3   0 1529.95   48.70
   5  -3   0 1454.85   47.90
  -5  -3   0 1586.04   47.60
  -5  -3   0 1567.94   51.19
  -5  -3   0 1546.45   51.09
  -5  -3   0 1458.85   53.39
  -5   3   0 1588.34   51.49
  -5   3   0 1623.04   47.30
  -5   3   0 1640.94   47.90
  -5   3   0 1580.24   47.60
  -5   3   0 1509.95   48.90
  -5   3   0 1504.35   54.49
   5   3   0 1530.25   48.60
  -6  -3   0    5.80    9.90
  -6  -3   0   12.00    5.40
  -6  -3   0    7.90    4.20
   6  -3   0   14.70    5.60
  -6  -3   0   11.80    7.40
  -6  -3   0   12.90    4.20
  -6  -3   0   10.50    7.70
  -6   3   0   11.30    4.50
   6   3   0    8.30    5.90
  -6   3   0   11.80    8.10
  -6   3   0    5.80    9.90
  -6   3   0   13.50    6.10
  -6   3   0   12.10    4.80
  -6   3   0    8.70    4.20
  -7  -3   0  372.46   19.20
  -7  -3   0  378.06   16.60
  -7  -3   0  362.46   14.50
   7  -3   0  341.57   15.80
  -7  -3   0  340.67   21.60
  -7  -3   0  390.16   20.10
  -7  -3   0  396.26   15.50
  -7   3   0  363.86   15.00
  -7   3   0  370.66   14.60
  -7   3   0  383.56   19.90
  -7   3   0  376.76   16.90
  -7   3   0  363.16   15.60
   7   3   0  389.96   16.30
  -7   3   0  345.97   22.00
  -7   3   0  383.96   20.00
  -8  -3   0  180.68   12.70
  -8  -3   0  190.08   12.40
  -8  -3   0  206.28   10.80
  -8  -3   0  211.88    9.90
   8  -3   0  188.08   11.20
  -8  -3   0  208.78   15.40
  -8  -3   0  202.98   13.20
  -8   3   0  207.68   15.30
  -8   3   0  202.88    9.80
   8   3   0  188.58   11.60
  -8   3   0  180.88   13.60
  -8   3   0  188.38   13.50
  -8   3   0  197.48   11.30
  -8   3   0  192.68   16.40
   9  -3   0  265.77   15.10
  -9  -3   0  306.37   19.60
  -9  -3   0  357.76   14.30
  -9  -3   0  338.17   16.60
   9   3   0  286.47   16.00
  -9   3   0  340.87   14.90
  -9   3   0  352.76   17.10
   0  -4   0 1623.24   47.90
   0   4   0 1664.43   47.90
   0   4   0 1695.83   48.00
   2  -4   0 1446.76   46.90
   2  -4   0 1410.86   41.80
  -2  -4   0 1450.75   42.50
   2   4   0 1415.56   42.10
  -2   4   0 1412.76   48.20
  -2   4   0 1332.27   41.00
   3  -4   0   21.60    6.20
   3  -4   0   14.30    2.40
  -3  -4   0   12.00    2.90
   3   4   0   10.90    2.50
   3   4   0   15.70    6.70
  -3   4   0   13.60    2.60
  -4  -4   0 1051.89   36.90
   4  -4   0 1104.99   35.40
  -4  -4   0 1172.68   45.00
   4  -4   0 1118.99   46.50
  -4  -4   0 1097.29   35.50
   4   4   0 1062.69   48.90
  -4   4   0 1070.69   35.00
   4   4   0 1120.29   35.60
   5  -4   0  739.03   26.40
  -5  -4   0  797.12   29.70
  -5  -4   0  794.12   25.60
  -5  -4   0  791.82   29.30
  -5  -4   0  793.82   27.00
  -5  -4   0  764.92   25.70
  -5  -4   0  765.82   32.30
  -5   4   0  790.42   30.00
  -5   4   0  788.12   33.20
  -5   4   0  802.12   25.90
   5   4   0  783.22   27.70
  -5   4   0  731.23   27.40
  -5   4   0  815.92   26.10
  -6  -4   0 1108.49   39.80
   6  -4   0 1109.69   36.10
  -6  -4   0 1178.28   40.10
  -6  -4   0 1081.69   42.10
  -6  -4   0 1112.29   35.90
  -6  -4   0 1140.39   37.30
  -6  -4   0 1150.98   35.40
  -6   4   0 1119.19   36.00
  -6   4   0 1122.09   39.90
  -6   4   0 1116.29   35.20
  -6   4   0 1082.19   37.00
  -6   4   0 1062.69   43.20
   6   4   0 1114.29   36.80
  -6   4   0 1124.49   35.90
  -7  -4   0  424.66   15.50
  -7  -4   0  403.66   20.00
  -7  -4   0  418.56   16.20
  -7  -4   0  396.26   17.10
  -7  -4   0  410.56   20.20
  -7  -4   0  390.46   22.50
   7  -4   0  384.66   16.50
  -7   4   0  400.46   15.90
  -7   4   0  391.96   23.60
  -7   4   0  411.16   16.50
  -7   4   0  409.36   17.70
  -7   4   0  374.96   19.90
  -7   4   0  413.26   21.20
  -7   4   0  403.96   15.50
  -7   4   0  427.96   21.20
   7   4   0  401.06   17.00
   8  -4   0  459.15   18.10
  -8  -4   0  490.25   22.40
  -8  -4   0  498.25   18.10
  -8  -4   0  473.65   20.90
  -8   4   0  480.65   20.50
  -8   4   0  484.85   21.20
  -8   4   0  467.55   17.10
  -8   4   0  487.75   18.20
  -8   4   0  431.46   22.80
   8   4   0  450.65   18.10
  -9  -4   0   10.00    4.80
  -9  -4   0   13.40    6.10
  -9  -4   0   28.20    6.80
  -9   4   0   20.00    7.70
   9   4   0   -6.70    9.20
  -9   4   0   -0.60    7.50
  -9   4   0    8.90    4.90
   0  -5   0    2.00    0.70
   0   5   0   -0.20    0.60
   0   5   0   -0.30    0.50
   1  -5   0  491.45   18.20
   1  -5   0  486.65   14.80
  -1  -5   0  477.45   15.40
  -1   5   0  458.15   14.80
  -1   5   0  498.15   18.50
   1   5   0  484.25   15.20
   1   5   0  467.45   14.80
   2  -5   0 1386.76   41.50
  -2  -5   0 1344.87   42.20
   2  -5   0 1530.65   47.50
   2   5   0 1395.06   41.60
  -2   5   0 1336.67   40.60
   2   5   0 1407.96   41.90
  -2   5   0 1380.26   48.10
   3  -5   0 1133.99   40.80
   3  -5   0 1064.49   32.40
   3   5   0  933.71   42.00
   3   5   0 1036.90   32.80
  -3   5   0 1041.70   31.40
  -4  -5   0 1145.09   38.20
   4  -5   0 1161.18   36.20
  -4  -5   0 1090.49   35.90
   4  -5   0 1203.68   48.50
  -4  -5   0 1055.49   34.60
  -4  -5   0 1033.80   37.80
  -4   5   0 1085.69   34.80
  -4   5   0 1109.59   34.80
   4   5   0 1133.69   36.20
  -4   5   0 1133.59   35.10
   4   5   0 1104.59   51.19
  -4   5   0 1098.89   35.20
  -5  -5   0  816.32   28.00
  -5  -5   0  836.42   27.10
   5  -5   0  797.32   27.40
  -5  -5   0  796.02   33.30
  -5  -5   0  793.42   31.00
  -5  -5   0  806.92   30.30
  -5  -5   0  842.72   26.80
  -5   5   0  859.61   27.10
   5   5   0  830.52   28.40
  -5   5   0  803.62   28.60
  -5   5   0  803.12   33.90
  -5   5   0  821.12   27.00
  -5   5   0  822.52   27.30
  -5   5   0  843.82   31.60
  -6  -5   0  316.97   13.40
  -6  -5   0  304.47   16.90
  -6  -5   0  269.07   20.30
  -6  -5   0  314.67   14.60
   6  -5   0  283.27   13.80
  -6  -5   0  308.67   12.90
  -6  -5   0  279.87   17.00
   6   5   0  321.07   14.80
  -6   5   0  296.07   13.40
  -6   5   0  307.97   12.80
  -6   5   0  289.57   17.20
  -6   5   0  319.17   13.40
  -6   5   0  292.57   21.60
  -6   5   0  297.27   15.20
  -7  -5   0   28.60    8.00
  -7  -5   0   26.60    5.00
  -7  -5   0   33.00    5.90
  -7  -5   0   47.20    8.90
  -7  -5   0   41.30    9.00
  -7  -5   0   33.40    5.00
   7  -5   0   28.20    5.60
  -7  -5   0   32.70   10.20
  -7   5   0   31.50    6.80
  -7   5   0   37.20   10.80
  -7   5   0   23.60    5.10
   7   5   0   30.60    6.20
  -7   5   0   55.09   11.00
  -7   5   0   26.70    4.70
  -7   5   0   36.80    5.60
  -7   5   0   45.40    8.90
  -7   5   0   30.50    9.00
  -8  -5   0  142.19   11.30
  -8  -5   0  136.19   11.40
  -8  -5   0  134.79   11.00
  -8  -5   0  145.59    9.20
   8  -5   0  113.29    9.80
  -8  -5   0  124.29   14.80
  -8   5   0  133.19   14.40
  -8   5   0  135.69   12.20
  -8   5   0  130.29    7.90
  -8   5   0  156.28   12.20
   8   5   0  147.49    9.90
  -8   5   0  134.59   10.60
  -9  -5   0   13.00    5.40
  -9  -5   0    6.40    5.40
  -9   5   0    1.20    4.20
  -9   5   0   15.20    7.10
   0  -6   0  366.56   11.70
   0   6   0  372.46   11.70
   0   6   0  382.16   11.90
   1  -6   0  726.13   21.80
   1  -6   0  738.63   26.00
  -1  -6   0  702.93   22.50
   1   6   0  723.93   21.80
  -1   6   0  700.03   21.80
  -1   6   0  758.52   26.30
   1   6   0  697.13   22.20
  -2  -6   0  621.64   22.00
   2  -6   0  674.53   25.90
   2  -6   0  647.94   20.20
  -2   6   0  628.04   19.10
  -2   6   0  608.64   26.30
   2   6   0  645.24   20.70
   2   6   0  651.33   20.30
   3  -6   0   98.19   10.90
   3  -6   0   95.59    5.50
   3   6   0   74.19   13.00
   3   6   0   91.79    6.10
  -3   6   0   91.69    4.40
   3   6   0   99.59    6.00
  -4  -6   0  257.07   20.20
  -4  -6   0  226.88   11.30
  -4  -6   0  236.58   16.40
  -4  -6   0  241.28   10.70
   4  -6   0  249.08   12.10
   4  -6   0  263.57   23.10
  -4  -6   0  226.08   14.20
  -4  -6   0  246.78   11.80
   4   6   0  245.98   27.10
  -4   6   0  243.08   11.00
  -4   6   0  233.88   10.50
  -4   6   0  247.08   11.20
  -4   6   0  244.28   10.90
   4   6   0  236.98   12.40
  -5  -6   0   78.99    7.90
  -5  -6   0   71.29   10.40
  -5  -6   0   64.59   11.80
  -5  -6   0   65.09    6.60
   5  -6   0   81.49    8.50
  -5  -6   0   83.49   10.40
  -5  -6   0   74.59    6.80
  -5   6   0   75.79    6.70
  -5   6   0   77.09    7.20
  -5   6   0   84.19    7.10
  -5   6   0   95.49   13.60
  -5   6   0   69.79    9.00
   5   6   0   84.59    9.80
  -5   6   0   72.09   12.10
  -6  -6   0  674.93   27.50
   6  -6   0  670.43   23.80
  -6  -6   0  704.73   25.00
  -6  -6   0  672.73   23.10
  -6  -6   0  689.53   23.60
  -6  -6   0  675.13   29.80
  -6  -6   0  685.93   27.40
  -6   6   0  691.93   23.00
  -6   6   0  673.83   25.30
  -6   6   0  697.33   23.90
  -6   6   0  645.84   31.30
   6   6   0  651.83   24.50
  -6   6   0  689.53   23.60
  -6   6   0  662.23   27.90
  -7  -6   0  169.48    9.90
  -7  -6   0  179.08   16.60
  -7  -6   0  161.68   14.30
  -7  -6   0  163.98   13.50
  -7  -6   0  153.28   13.10
   7  -6   0  150.58    9.80
  -7  -6   0  158.28    9.00
  -7  -6   0  174.58   10.90
  -7   6   0  154.68   14.70
  -7   6   0  152.28   12.00
  -7   6   0  171.38    9.00
  -7   6   0  175.58    9.40
   7   6   0  159.78   11.10
  -7   6   0  173.78   14.50
  -7   6   0  155.68   10.00
  -7   6   0  164.98   17.70
  -8  -6   0  347.67   16.40
  -8  -6   0  310.27   18.40
   8  -6   0  312.47   14.00
  -8  -6   0  332.47   13.60
  -8  -6   0  328.97   15.50
  -8  -6   0  311.37   16.00
  -8   6   0  309.97   18.60
  -8   6   0  326.97   16.40
   8   6   0  300.77   13.80
  -8   6   0  314.27   16.80
  -8   6   0  311.87   18.70
  -9  -6   0   -1.80    5.20
  -9  -6   0   12.50    4.40
  -9  -6   0   -0.60    4.80
  -9   6   0   -7.40    6.90
  -9   6   0    5.70    4.40
   0  -7   0    3.80    1.10
   0   7   0    0.30    0.80
   0   7   0    0.00    0.90
   0   7   0    1.10    2.20
   1  -7   0 2616.84   77.29
  -1  -7   0 2679.53   78.09
   1   7   0 2597.24   77.29
  -1   7   0 2586.64   77.29
  -1   7   0 2828.32   82.99
   1   7   0 2660.03   77.79
  -1   7   0 2693.63   76.89
   2  -7   0  458.75   20.90
   2  -7   0  467.05   15.40
  -2   7   0  472.15   14.20
  -2   7   0  477.75   22.40
   2   7   0  465.05   16.00
   3  -7   0 2689.43   76.79
   3  -7   0 2812.52   86.99
   3   7   0 2658.13   77.09
   3   7   0 2209.28   87.99
   3   7   0 2716.03   77.49
  -3   7   0 2557.14   74.99
  -3   7   0 2485.75   89.39
  -4  -7   0  123.29    8.50
  -4  -7   0  120.19   13.90
  -4  -7   0  129.29   15.90
   4  -7   0  105.29    9.20
   4  -7   0  119.29   19.70
  -4  -7   0  111.69    7.60
  -4  -7   0  125.89   11.30
  -4  -7   0  108.99    8.70
   4   7   0   99.79   24.60
   4   7   0  109.99    9.30
  -4   7   0  109.09    8.10
  -4   7   0  103.39    8.00
  -4   7   0  126.09   15.00
  -4   7   0  101.09    8.70
  -5  -7   0   31.60    8.90
  -5  -7   0   11.50    4.90
  -5  -7   0   20.20    7.40
  -5  -7   0   25.40    4.50
   5  -7   0   26.10    5.10
  -5  -7   0   22.40    4.80
  -5  -7   0   29.00    9.90
  -5   7   0   21.40    5.00
  -5   7   0   20.60    8.30
  -5   7   0   23.50    4.40
  -5   7   0   24.00    9.10
   5   7   0   20.50    6.10
  -5   7   0   27.00    5.20
  -5   7   0   12.90    9.50
  -6  -7   0 1204.88   38.40
   6  -7   0 1193.88   38.30
  -6  -7   0 1202.08   44.40
  -6  -7   0 1157.78   39.50
  -6  -7   0 1254.97   42.30
  -6  -7   0 1161.38   42.00
  -6  -7   0 1217.88   37.90
  -6   7   0 1203.68   38.60
  -6   7   0 1190.48   40.00
  -6   7   0 1179.08   46.30
  -6   7   0 1235.78   37.90
  -6   7   0 1243.08   38.40
  -6   7   0 1180.68   42.10
   6   7   0 1210.18   39.10
  -7  -7   0   18.70    4.20
  -7  -7   0   27.70    8.40
  -7  -7   0   16.00    7.90
  -7  -7   0   17.90    5.30
  -7  -7   0   15.00    8.80
   7  -7   0   25.80    4.90
  -7  -7   0   12.80    6.60
  -7  -7   0   12.40    7.00
  -7   7   0    4.90    8.00
   7   7   0   13.20    5.10
  -7   7   0   26.60    4.50
  -7   7   0   22.80   10.30
  -7   7   0   28.80    8.60
  -7   7   0   13.80    7.00
  -7   7   0   19.20    4.80
  -7   7   0   21.00    4.40
   8  -7   0    6.20    4.80
  -8  -7   0    9.00    6.40
  -8  -7   0    4.80    8.20
  -8  -7   0    7.20    3.70
  -8  -7   0    6.90    5.20
  -8  -7   0    7.20    5.60
  -8   7   0    1.00    3.30
  -8   7   0   -9.00    7.20
   8   7   0   -0.30    4.70
  -8   7   0    5.70    7.20
  -8   7   0    0.10    6.00
  -9  -7   0    6.00    4.90
  -9  -7   0    5.00    5.40
  -9   7   0   -0.50    4.80
  -9   7   0    2.20    7.40
  -1  -8   0 2912.91   85.29
   1  -8   0 2991.10   84.49
  -1   8   0 3059.29   90.99
   1   8   0 2852.51   84.39
  -1   8   0 2818.92   84.39
  -1   8   0 2812.12   83.89
   1   8   0 2919.21   84.99
   2  -8   0  103.19    5.20
   2  -8   0   99.19    9.80
  -2  -8   0   98.79    6.70
  -2   8   0   99.69    3.90
   2   8   0  101.69    5.50
  -2   8   0  103.79   11.50
   2   8   0  101.29    5.70
   3  -8   0 2465.15   80.09
   3  -8   0 2488.05   69.69
   3   8   0 2421.76   70.29
   3   8   0 1957.60   81.49
  -3   8   0 2230.18   83.19
  -3   8   0 2289.77   67.29
   3   8   0 2425.06   69.79
  -4  -8   0  282.87   18.50
  -4  -8   0  295.37   12.30
  -4  -8   0  283.37   13.00
   4  -8   0  274.57   14.50
  -4  -8   0  302.87   15.70
  -4  -8   0  286.17   13.20
   4  -8   0  285.07   12.70
  -4  -8   0  277.47   20.10
   4  -8   0  284.27   26.60
   4   8   0  338.87   17.10
  -4   8   0  312.77   18.50
  -4   8   0  297.77   12.80
  -4   8   0  291.07   12.60
   4   8   0  297.57   34.90
   4   8   0  296.17   13.90
  -4   8   0  300.97   12.80
  -4   8   0  316.67   12.50
  -5  -8   0  298.67   12.80
  -5  -8   0  288.77   19.20
  -5  -8   0  281.57   17.50
  -5  -8   0  302.47   13.70
   5  -8   0  288.77   12.60
  -5  -8   0  302.27   16.40
  -5   8   0  268.57   16.90
  -5   8   0  303.47   12.70
  -5   8   0  293.27   13.30
  -5   8   0  308.17   21.90
  -5   8   0  283.17   16.90
   5   8   0  292.17   14.20
  -6  -8   0  354.06   14.20
   6  -8   0  342.47   14.60
  -6  -8   0  354.66   15.90
  -6  -8   0  328.87   20.70
  -6  -8   0  376.36   18.80
  -6  -8   0  355.66   14.60
  -6  -8   0  361.86   19.30
  -6   8   0  354.76   14.70
  -6   8   0  358.76   14.10
  -6   8   0  361.46   14.70
  -6   8   0  350.16   19.40
  -6   8   0  313.67   17.50
  -6   8   0  316.87   21.80
   6   8   0  338.77   15.70
  -7  -8   0    8.70    8.10
  -7  -8   0   -0.30    4.10
  -7  -8   0    3.50    9.30
  -7  -8   0    4.10    6.20
   7  -8   0    4.00    4.60
  -7  -8   0    0.20    3.60
  -7  -8   0   -1.60    5.90
  -7  -8   0    2.70    7.40
  -7   8   0   -0.80    7.50
  -7   8   0   -0.10    3.60
  -7   8   0    1.00    3.60
   7   8   0    4.90    5.40
  -7   8   0    5.70    8.80
  -7   8   0    4.10    4.00
  -7   8   0   -5.00    7.70
   8  -8   0   -5.20    4.60
  -8  -8   0   -8.00    5.50
  -8  -8   0   14.00    8.40
  -8  -8   0    5.50    4.70
  -8  -8   0    2.90    4.80
  -8  -8   0    1.80    3.60
  -8   8   0  -13.60    7.10
   8   8   0    4.80    4.70
  -8   8   0    2.70    3.30
  -8   8   0    9.60    7.60
  -8   8   0   -2.10    5.90
  -9  -8   0    0.80    3.70
  -9   8   0    0.40    4.70
   0   9   0   -1.30    1.20
   0   9   0   -1.30    3.00
   0   9   0   -0.30    1.30
   1  -9   0  233.98    8.90
  -1  -9   0  243.18   10.00
  -1   9   0  250.67    8.50
   1   9   0  237.78    9.00
   1   9   0  252.87    9.60
  -1   9   0  251.67   14.50
  -2  -9   0 2087.39   61.89
   2  -9   0 2090.59   68.59
   2  -9   0 1857.11   60.59
   2   9   0 2121.59   60.89
   2   9   0 2037.70   60.19
  -2   9   0 1948.80   58.39
  -2   9   0 2014.30   58.59
   3  -9   0 2612.44   86.19
  -3  -9   0 2422.66   76.79
   3  -9   0 2546.15   74.49
   3   9   0 2562.14   75.29
  -3   9   0 2462.35   71.59
   3   9   0 2462.05   74.59
  -3   9   0 2353.66   89.09
  -4  -9   0   13.80    3.90
  -4  -9   0    0.30    9.10
  -4  -9   0    3.40    9.20
  -4  -9   0   13.10    6.30
   4  -9   0    9.70    4.70
  -4  -9   0    7.00    4.50
  -4  -9   0   13.70    5.70
  -4   9   0   10.70    5.00
  -4   9   0    5.40    4.30
  -4   9   0    8.00    4.10
  -4   9   0    6.00    8.40
   4   9   0    2.20    5.80
  -4   9   0   11.50    4.50
  -5  -9   0  133.69    9.60
  -5  -9   0   96.89   16.20
  -5  -9   0  117.39   11.30
  -5  -9   0  125.69    8.10
  -5   9   0  125.19    8.70
  -5   9   0  132.09    8.40
  -5   9   0  126.89    8.60
  -6  -9   0  116.59   15.50
  -6  -9   0  120.79    9.40
  -6  -9   0  116.39    8.30
  -6  -9   0  133.09   12.80
   6  -9   0  120.69    9.10
  -6  -9   0  123.39   13.10
  -6   9   0  116.89   14.40
  -6   9   0  124.09    9.10
  -6   9   0  123.89    8.90
  -6   9   0  126.69    9.10
   6   9   0  118.09   10.20
  -6   9   0  101.29   17.50
  -6   9   0  130.09   17.90
  -7  -9   0   15.10    7.40
  -7  -9   0    6.20    6.00
  -7  -9   0   11.40    4.40
  -7  -9   0    1.20    3.70
  -7  -9   0    3.20   12.40
  -7   9   0    0.10    7.40
  -7   9   0    4.70    4.40
  -7   9   0    4.90    3.80
  -7   9   0    8.60    4.00
   7   9   0    5.50    6.70
  -7   9   0    5.40   11.50
  -7   9   0   14.90    9.40
  -8  -9   0   19.90    5.80
  -8  -9   0   19.70    8.60
  -8  -9   0    6.40    6.10
  -8  -9   0    9.80    4.90
   8  -9   0    9.10    4.60
  -8   9   0   13.70    8.00
  -8   9   0   19.40    7.00
  -8   9   0    0.70    8.30
   8   9   0    9.20    5.00
  -8   9   0    4.10    3.40
   0 -10   0  414.66   13.90
   0  10   0  407.26   13.80
   0  10   0  400.26   19.70
   0  10   0  409.96   13.90
   1 -10   0  238.48    9.20
   1  10   0  249.38    9.80
  -1  10   0  247.18   15.20
   1  10   0  233.98    9.20
  -1  10   0  235.48    9.30
  -1  10   0  233.58    8.60
   2 -10   0  435.56   15.10
  -2 -10   0  426.66   17.10
  -2  10   0  421.86   24.20
  -2  10   0  428.66   13.20
   2  10   0  440.06   15.90
  -2  10   0  430.26   13.50
   2  10   0  413.16   15.10
  -3 -10   0   68.99    6.40
  -3 -10   0   70.09    9.40
   3 -10   0   55.39    6.50
   3 -10   0   57.09   15.00
  -3 -10   0   65.09    8.60
  -3  10   0   55.49    6.40
   3  10   0   69.19    7.80
  -3  10   0   41.60   15.80
   3  10   0   68.19    8.10
  -3  10   0   69.69    6.70
  -3  10   0   57.39    8.00
  -3  10   0   66.19    5.90
  -4 -10   0   55.19   10.80
  -4 -10   0   53.19    7.10
  -4 -10   0   51.09    5.90
   4 -10   0   48.50    6.00
  -4 -10   0   41.10   10.40
  -4 -10   0   45.60    7.60
   4  10   0   49.20    7.60
  -4  10   0   45.10    6.60
  -4  10   0   41.90    6.50
  -4  10   0   46.70    7.30
  -4  10   0   48.00   10.00
  -4  10   0   55.59    6.40
  -5 -10   0  120.69   14.10
  -5 -10   0  117.89   14.90
  -5 -10   0  132.39    8.30
  -5 -10   0  139.59    9.80
   5 -10   0  119.79    8.50
  -5 -10   0  127.49   11.60
  -5  10   0  128.89    8.80
  -5  10   0  143.89   14.70
  -5  10   0  152.28    9.60
  -5  10   0  132.29    9.00
   5  10   0  137.69   10.00
  -6 -10   0  101.29   13.40
   6 -10   0   91.99    8.30
  -6 -10   0   99.99    7.80
  -6 -10   0   95.99   12.00
  -6 -10   0   89.49   11.60
  -6 -10   0  116.19   15.80
  -6 -10   0   88.89    9.00
   6  10   0  105.19   10.00
  -6  10   0  104.19   16.50
  -6  10   0   89.99   13.90
  -6  10   0   89.29    8.00
  -6  10   0   93.89    8.10
  -6  10   0  103.39    8.50
  -7 -10   0   10.60    4.60
   7 -10   0   -0.40    4.30
  -7 -10   0    7.00    8.70
  -7 -10   0   10.20    6.30
  -7 -10   0   -4.20    5.90
  -7 -10   0   -5.30    5.90
  -7 -10   0   -3.80    7.60
   7  10   0   -1.20    4.80
  -7  10   0    0.40    4.10
  -7  10   0   14.10   11.60
  -7  10   0  -11.00   15.60
  -7  10   0   -4.80    7.60
  -8 -10   0   10.30    6.20
   8 -10   0   -3.00    4.30
  -8 -10   0   -4.40    4.20
  -8 -10   0    3.30    4.70
  -8 -10   0   11.60    8.90
  -8  10   0   -1.30    5.90
  -8  10   0    1.90    7.00
  -8  10   0   -5.10   13.10
  -8  10   0    2.90    3.50
   0 -11   0    1.30    2.00
   0  11   0    5.70    2.20
   0  11   0   -0.30    1.80
   1 -11   0 1553.24   47.60
   1  11   0 1634.44   48.50
  -1  11   0 1573.34   46.90
  -1  11   0 1537.45   47.70
   1  11   0 1605.54   47.70
  -2 -11   0   58.59    8.40
   2 -11   0   59.29    5.20
  -2  11   0   57.39    3.60
   2  11   0   64.79    6.00
  -2  11   0   64.09    3.30
  -2  11   0   61.09   15.50
   2  11   0   60.39    6.00
  -3 -11   0 3323.07   96.59
  -3 -11   0 3472.85  101.19
  -3 -11   0 3158.88   96.99
   3 -11   0 3106.79  111.19
  -3 -11   0 3422.26   99.09
   3 -11   0 3260.77   96.39
   3 -11   0 3244.88   97.89
  -3  11   0 3386.16   96.89
  -3  11   0 3239.28   98.99
  -3  11   0 3175.98   96.69
  -3  11   0 3307.77   96.19
   3  11   0 3124.79   98.69
  -3  11   0 3459.45   96.69
   3  11   0 3326.07   97.09
  -4 -11   0   90.59    9.70
  -4 -11   0   83.99   12.00
  -4 -11   0   76.59    6.30
  -4 -11   0   86.09    8.10
  -4 -11   0   83.89   11.40
   4 -11   0   78.69    7.40
   4  11   0   89.29    8.30
  -4  11   0   73.49    9.00
  -4  11   0  101.89   12.00
  -4  11   0   81.69    7.30
  -4  11   0   80.79    6.90
  -4  11   0   88.29    7.20
  -5 -11   0 1441.96   44.40
  -5 -11   0 1448.36   47.60
  -5 -11   0 1412.76   45.50
  -5 -11   0 1380.16   47.70
   5 -11   0 1390.16   44.30
  -5 -11   0 1418.36   49.20
  -5  11   0 1469.15   44.60
  -5  11   0 1382.76   48.30
  -5  11   0 1463.15   45.30
   5  11   0 1430.86   45.30
  -5  11   0 1458.15   45.00
  -6 -11   0  190.48   14.40
  -6 -11   0  206.38   10.20
  -6 -11   0  184.28   11.10
   6 -11   0  189.58   10.40
  -6 -11   0  212.58   14.90
  -6 -11   0  184.08   13.80
  -6 -11   0  184.78   17.10
   6  11   0  196.98   11.60
  -6  11   0  190.68   19.10
  -6  11   0  201.08   16.10
  -6  11   0  200.48   10.80
  -6  11   0  190.18   10.70
  -6  11   0  202.68   10.90
  -7 -11   0  165.38   13.70
   7 -11   0  206.48   10.30
  -7 -11   0  162.38   13.10
  -7 -11   0  187.78   15.40
  -7 -11   0  201.28    9.10
  -7 -11   0  195.28   12.00
  -7 -11   0  205.58   13.90
  -7 -11   0  198.08   11.10
  -7  11   0  186.68    9.90
   7  11   0  176.38   10.70
  -7  11   0  194.38    9.10
  -7  11   0  188.68   10.70
  -7  11   0  177.58   16.00
  -7  11   0  216.08   14.90
  -7  11   0  203.18   15.20
   8 -11   0   -1.40    4.10
  -8 -11   0   14.00   11.10
  -8 -11   0   16.40    6.80
  -8 -11   0    3.50    4.20
  -8  11   0    2.30    6.10
  -8  11   0   -3.60    7.10
  -8  11   0    5.80    3.50
   0 -12   0 2021.10   61.19
   0  12   0 2041.10   70.69
   0  12   0 2058.99   60.99
   0  12   0 2061.69   61.09
   1 -12   0    3.60    2.70
   1  12   0    3.40    2.80
  -1  12   0    3.10    2.10
  -1  12   0    0.30    2.90
  -1  12   0    7.60    7.30
   1  12   0    1.70    2.50
   2 -12   0  757.02   25.80
   2 -12   0  809.82   26.60
  -2 -12   0  774.02   25.90
  -2 -12   0  797.62   28.40
  -2  12   0  824.52   26.40
  -2  12   0  788.72   23.70
  -2  12   0  803.42   25.70
   2  12   0  789.92   26.70
   2  12   0  810.32   27.40
  -2  12   0  774.22   25.80
  -2  12   0  803.02   23.90
  -2  12   0  811.52   41.00
  -3 -12   0  245.98   15.80
  -3 -12   0  232.28   11.60
  -3 -12   0  235.88   13.00
  -3 -12   0  221.78   12.90
  -3 -12   0  219.28   10.30
  -3 -12   0  230.58   17.20
   3 -12   0  253.97   14.90
   3 -12   0  237.88   11.00
  -3  12   0  245.68   11.30
  -3  12   0  235.68   12.00
  -3  12   0  228.48   10.10
  -3  12   0  238.58   10.40
  -3  12   0  239.38   16.60
   3  12   0  233.38   11.50
  -4 -12   0   32.50    9.90
   4 -12   0   38.10    5.10
  -4 -12   0   36.10    9.20
  -4 -12   0   25.20    6.90
  -4  12   0   33.10    9.00
  -4  12   0   16.70    5.10
  -4  12   0   30.20    6.10
   4  12   0   23.10    5.50
  -4  12   0   31.50    4.90
  -5 -12   0  965.80   32.00
  -5 -12   0  943.41   33.80
  -5 -12   0  958.20   30.70
  -5 -12   0  946.71   34.20
  -5 -12   0  936.81   35.90
  -5 -12   0  904.81   34.00
   5 -12   0  934.31   30.70
  -5  12   0  956.10   31.30
   5  12   0  938.91   31.70
  -5  12   0  942.41   30.90
  -5  12   0  896.31   34.50
  -5  12   0  927.91   31.40
  -6 -12   0  582.24   24.40
  -6 -12   0  572.54   24.10
  -6 -12   0  600.24   24.20
  -6 -12   0  602.54   22.40
   6 -12   0  587.04   21.00
  -6 -12   0  606.84   20.70
  -6 -12   0  588.14   25.90
  -6  12   0  558.04   25.10
  -6  12   0  607.94   21.60
  -6  12   0  620.24   21.70
  -6  12   0  531.25   29.40
   6  12   0  591.04   22.00
  -6  12   0  594.54   21.10
  -7 -12   0  434.86   19.50
   7 -12   0  436.56   16.30
  -7 -12   0  437.26   15.30
  -7 -12   0  433.96   17.80
  -7 -12   0  432.66   20.60
  -7 -12   0  440.86   19.10
  -7 -12   0  451.35   18.80
  -7  12   0  422.86   15.30
  -7  12   0  425.76   16.00
  -7  12   0  456.25   20.40
  -7  12   0  441.16   16.70
  -7  12   0  412.86   21.60
  -7  12   0  430.36   23.50
   8 -12   0   78.29    7.10
  -8 -12   0   95.79    8.50
  -8 -12   0   76.19   11.70
  -8  12   0   99.89    7.70
  -8  12   0   81.89   10.00
  -8  12   0   75.29   11.80
   0 -13   0    0.80    4.10
   0 -13   0   -1.00    2.90
   0  13   0    4.80    3.00
   0  13   0   11.40    8.70
   0  13   0   -1.50    3.20
  -1 -13   0  160.28    9.40
  -1 -13   0  167.38    9.50
   1 -13   0  150.58    8.30
  -1 -13   0  202.38   19.60
   1 -13   0  161.78    8.70
  -1  13   0  163.58    7.80
   1  13   0  166.08    9.00
  -1  13   0  147.79    8.80
  -1  13   0  173.38    9.70
  -1  13   0  167.98   18.80
   1  13   0  167.08    9.20
  -1  13   0  149.99    9.00
  -2 -13   0  312.27   13.20
  -2 -13   0  307.87   18.20
   2 -13   0  320.47   14.20
  -2 -13   0  324.57   13.10
   2 -13   0  314.07   12.70
  -2  13   0  318.97   12.60
   2  13   0  318.67   15.20
  -2  13   0  325.37   12.50
   2  13   0  311.37   15.40
  -2  13   0  323.97   13.10
  -3 -13   0   50.79    6.10
  -3 -13   0   55.89    8.10
  -3 -13   0   52.89   10.10
  -3 -13   0   46.40    8.90
  -3 -13   0   61.09    7.50
   3 -13   0   53.49    6.00
  -3 -13   0   51.89    6.90
  -3  13   0   58.59    6.60
  -3  13   0   65.49    8.10
  -3  13   0   48.60    5.70
  -3  13   0   58.39    9.60
  -3  13   0   47.50    5.70
  -4 -13   0   70.39   10.50
  -4 -13   0   76.69   11.50
  -4 -13   0   61.69    6.30
  -4 -13   0   69.99   11.00
  -4 -13   0   67.59    7.60
   4 -13   0   66.59    6.40
  -4 -13   0   74.69    9.80
  -4  13   0   61.19    7.60
  -4  13   0   78.09   13.20
  -4  13   0   62.59    9.20
  -4  13   0   74.89    7.20
   4  13   0   72.99    7.90
  -4  13   0   62.39    7.60
   5 -13   0    1.40    4.10
  -5 -13   0    7.00    4.60
  -5 -13   0    7.90    8.50
  -5 -13   0    7.50    9.00
  -5 -13   0    6.60    4.00
  -5 -13   0   -6.90    6.40
  -5 -13   0   -1.30    6.50
  -5  13   0    8.00    4.60
  -5  13   0   13.10    4.80
  -5  13   0    6.90    5.50
   5  13   0    5.80    5.10
  -5  13   0   16.40    9.10
  -6 -13   0    9.00    8.00
  -6 -13   0    3.10    6.40
  -6 -13   0    6.80    5.90
   6 -13   0   -2.20    3.70
  -6 -13   0   10.30    8.60
  -6 -13   0    0.80    3.70
   6  13   0    8.10    5.00
  -6  13   0    3.10    8.00
  -6  13   0    2.80    4.40
  -6  13   0    9.30    4.30
  -6  13   0    7.70    9.70
  -6  13   0    8.60    4.40
  -7 -13   0   -3.50    8.30
   7 -13   0    7.80    4.00
  -7 -13   0   11.10    7.70
  -7 -13   0   14.10    5.30
  -7 -13   0   14.00    3.40
  -7 -13   0   13.10    5.40
  -7 -13   0   10.30    5.40
  -7  13   0    4.30    7.80
  -7  13   0   13.80    9.40
  -7  13   0   10.60    6.90
  -7  13   0   12.50    4.50
  -7  13   0    3.60    3.30
  -8 -13   0   13.50    4.20
   8 -13   0   18.70    4.40
  -8  13   0   14.80    7.40
  -8  13   0   21.70    4.70
  -8  13   0   16.10    6.90
   0 -14   0  885.41   28.90
   0 -14   0  893.51   29.60
   0 -14   0  914.41   30.20
   0  14   0  854.91   29.80
   0  14   0  931.61   29.30
   0  14   0  930.01   29.60
   0  14   0  915.91   29.50
  -1 -14   0  152.38    9.40
  -1 -14   0  153.18   14.20
   1 -14   0  153.88    9.60
   1 -14   0  142.09    8.00
  -1 -14   0  145.29    8.40
   1 -14   0  156.08   13.70
  -1  14   0  142.19    8.10
   1  14   0  143.99    9.90
  -1  14   0  150.78   10.30
  -1  14   0  142.79    9.10
  -1  14   0  154.38    8.80
   1  14   0  167.18   11.50
  -1  14   0  148.89    8.80
   1  14   0  124.59   10.10
   2 -14   0  594.14   20.20
  -2 -14   0  597.54   25.20
  -2 -14   0  607.34   20.60
  -2 -14   0  592.84   20.70
   2 -14   0  522.15   22.10
   2 -14   0  598.84   23.10
  -2  14   0  596.24   20.20
  -2  14   0  609.64   20.40
   2  14   0  621.34   23.40
   2  14   0  552.24   23.20
  -2  14   0  577.34   22.10
  -2  14   0  605.04   20.80
  -3 -14   0  156.18   14.80
  -3 -14   0  182.08    9.50
  -3 -14   0  181.98   14.40
   3 -14   0  173.78    9.20
  -3 -14   0  168.68   11.00
  -3 -14   0  183.18   11.50
  -3  14   0  180.58    9.80
  -3  14   0  178.68    9.00
  -3  14   0  184.58   10.90
  -3  14   0  195.08    9.50
  -3  14   0  165.78   14.40
   4 -14   0  309.07   13.10
  -4 -14   0  323.47   15.70
  -4 -14   0  323.27   18.40
  -4 -14   0  293.17   17.10
  -4 -14   0  307.67   13.10
  -4  14   0  305.17   13.60
  -4  14   0  293.47   13.40
  -4  14   0  325.77   18.00
   5 -14   0  267.47   12.10
  -5 -14   0  281.47   18.60
  -5 -14   0  253.67   16.00
  -5 -14   0  281.27   15.60
  -5 -14   0  279.77   12.50
  -5 -14   0  256.37   17.70
  -5  14   0  279.57   18.20
  -5  14   0  282.87   13.20
  -5  14   0  288.17   13.20
  -5  14   0  271.87   12.80
  -6 -14   0   11.50    4.00
  -6 -14   0    1.70    6.00
  -6 -14   0   10.50    8.50
  -6 -14   0    9.70    5.80
   6 -14   0    0.80    4.20
  -6  14   0   -0.20    9.20
  -6  14   0    8.50    4.10
  -6  14   0    7.20    9.80
  -6  14   0    3.90    5.30
  -6  14   0    4.50    4.10
   7 -14   0    0.50    3.70
  -7 -14   0    5.50    4.80
  -7 -14   0    5.60    8.10
  -7 -14   0    1.40    2.90
  -7 -14   0    2.30    5.20
  -7 -14   0    4.00    8.60
  -7  14   0    2.50    3.20
  -7  14   0   -9.10   10.00
  -7  14   0   14.60    7.50
  -7  14   0    3.10    4.50
  -7  14   0   -5.60    7.20
   8 -14   0   36.80    4.80
  -8 -14   0   40.80    6.40
  -8  14   0   26.30    7.90
  -8  14   0   39.10    7.00
   0 -15   0    5.90    4.80
   0 -15   0   -1.40    5.80
   0 -15   0   -0.30    3.50
   0  15   0    4.30    4.50
   0  15   0   -1.20    4.70
   0  15   0    5.40    3.70
   1 -15   0  541.05   20.60
  -1 -15   0  601.34   24.00
   1 -15   0  566.14   22.10
  -1 -15   0  580.74   19.80
   1 -15   0  573.64   19.50
  -1 -15   0  546.25   20.00
  -1  15   0  587.94   20.10
   1  15   0  558.64   20.90
   1  15   0  566.84   19.80
  -1  15   0  543.15   19.90
   1  15   0  577.64   22.70
  -1  15   0  547.35   19.70
   2 -15   0  574.04   22.20
  -2 -15   0  581.64   20.60
   2 -15   0  573.64   20.20
  -2 -15   0  612.64   25.30
  -2 -15   0  579.84   20.60
  -2  15   0  616.24   20.50
  -2  15   0  589.94   20.50
  -2  15   0  534.65   21.80
  -2  15   0  629.84   21.20
   2  15   0  602.14   23.00
  -3 -15   0 1706.83   50.99
  -3 -15   0 1595.84   50.59
   3 -15   0 1621.04   50.49
  -3 -15   0 1611.24   53.59
  -3  15   0 1659.13   53.69
  -3  15   0 1665.43   51.29
  -3  15   0 1740.83   51.19
  -3  15   0 1634.44   50.89
  -3  15   0 1655.53   50.59
  -4 -15   0  175.48   12.00
  -4 -15   0  180.18   10.00
  -4 -15   0  179.28   15.50
  -4 -15   0  175.88   13.80
   4 -15   0  175.78    9.50
  -4  15   0  160.18   10.00
  -4  15   0  167.88   10.00
  -4  15   0  155.38   14.70
  -5 -15   0   26.80   11.00
  -5 -15   0    8.00    4.20
  -5 -15   0   10.50    7.30
  -5 -15   0    3.30    8.70
  -5 -15   0   12.50    6.70
   5 -15   0   11.30    4.30
  -5  15   0    4.20    6.00
  -5  15   0    6.40    8.60
  -5  15   0   18.20    5.30
  -5  15   0   12.30    5.20
  -6 -15   0  100.59   14.90
  -6 -15   0  126.39   13.60
  -6 -15   0  112.69    9.20
  -6  15   0  119.29    9.60
  -6  15   0  126.89    8.50
  -6  15   0  126.19    8.60
  -6  15   0  102.59   16.30
  -6  15   0   95.79   15.00
  -7 -15   0  154.58    9.60
  -7 -15   0  157.18    7.10
  -7 -15   0  126.09   14.20
  -7 -15   0  146.69   10.60
   7 -15   0  143.49    8.30
  -7  15   0  138.29    7.10
  -7  15   0  141.99   10.10
  -7  15   0  121.09   12.90
  -7  15   0  143.29   12.90
  -8 -15   0   60.29    6.50
   8 -15   0   53.79    7.10
  -8  15   0   61.79   10.20
   0 -16   0  439.26   17.30
   0 -16   0  459.15   16.60
   0  16   0  468.45   16.90
   0  16   0  460.45   17.40
   1 -16   0  812.32   26.90
  -1 -16   0  848.92   27.50
   1 -16   0  827.92   27.80
  -1 -16   0  841.72   27.00
   1  16   0  820.32   27.70
   1  16   0  839.02   27.30
   1  16   0  725.33   31.10
  -1  16   0  847.42   27.20
  -1  16   0  828.42   27.30
  -2 -16   0  336.37   14.10
   2 -16   0  348.97   15.90
   2 -16   0  331.27   17.70
  -2 -16   0  357.96   15.20
  -2 -16   0  411.36   19.10
  -2  16   0  358.66   16.20
   2  16   0  355.06   16.10
  -2  16   0  320.67   15.70
  -3 -16   0   88.89   14.40
   3 -16   0   85.59    6.70
  -3 -16   0   64.39   11.90
  -3 -16   0   64.69    7.20
  -3 -16   0   74.49   10.40
  -3  16   0   88.29   13.20
  -3  16   0   62.99    8.30
  -3  16   0   71.29    7.60
  -3  16   0   72.99    6.90
  -4 -16   0   13.00    4.50
   4 -16   0    8.20    4.00
  -4 -16   0   19.70    8.20
  -4 -16   0   10.60    8.00
  -4  16   0   11.00    4.90
  -4  16   0    9.50    4.80
  -4  16   0   18.00    9.40
  -5 -16   0  722.63   29.10
  -5 -16   0  726.23   25.10
   5 -16   0  784.82   25.50
  -5  16   0  743.43   25.70
  -5  16   0  754.42   26.00
  -5  16   0  704.33   28.90
  -6 -16   0    6.10    7.90
  -6 -16   0    4.00    3.50
  -6 -16   0    8.00    5.80
   6 -16   0    3.90    3.60
  -6  16   0   -6.50    9.10
  -6  16   0    6.00    6.00
  -6  16   0   11.60    4.30
  -6  16   0   10.20    4.20
  -6  16   0   23.00    9.60
  -7 -16   0  178.78    7.60
   7 -16   0  188.68    9.10
  -7 -16   0  205.28   20.90
  -7 -16   0  184.48   10.90
  -7 -16   0  195.58   10.20
  -7  16   0  174.98    7.90
  -7  16   0  163.78   14.10
  -7  16   0  200.08   14.20
   0 -17   0   -5.30    3.40
   0 -17   0   -3.10    4.20
   0  17   0    8.70    4.00
   0  17   0    2.50    4.30
  -1 -17   0  244.28   11.30
   1 -17   0  242.68   12.10
  -1 -17   0  241.78   11.50
   1  17   0  238.08   12.30
  -1  17   0  245.38   11.10
  -2 -17   0  118.39   12.30
   2 -17   0   91.99   10.00
   2 -17   0  111.39    7.40
  -2 -17   0  106.09    8.00
  -2 -17   0  116.09    8.00
  -2  17   0  114.19    7.90
  -2  17   0  115.79    8.40
   2  17   0  101.09    7.90
   2  17   0  111.99   10.70
   3 -17   0 1243.78   39.30
  -3 -17   0 1246.78   39.80
  -3 -17   0 1272.17   43.80
  -3  17   0 1183.28   39.60
  -3  17   0 1292.67   40.40
  -3  17   0 1240.48   42.60
  -3  17   0 1264.97   39.50
  -4 -17   0  160.08   14.50
   4 -17   0  146.49    8.90
  -4 -17   0  150.38   13.40
  -4 -17   0  158.68    9.50
  -4  17   0  172.48   10.20
  -4  17   0  159.18   10.40
  -4  17   0  165.18   15.20
  -5 -17   0   81.69    7.10
  -5 -17   0   76.49   10.50
  -5 -17   0   88.79   12.10
   5 -17   0   73.69    6.90
  -5  17   0   98.09   14.30
  -5  17   0   71.79    7.30
  -5  17   0   75.49    7.40
  -6 -17   0   -3.80    7.60
  -6 -17   0    8.50    5.40
  -6 -17   0    9.60    3.30
   6 -17   0    6.60    3.80
  -6  17   0   10.80    3.90
  -6  17   0    7.20    3.80
  -6  17   0    5.90   10.00
  -6  17   0    8.50    8.00
   7 -17   0  167.48    8.50
  -7 -17   0  174.18    9.40
  -7 -17   0  192.58    9.30
  -7 -17   0  180.38   10.40
  -7  17   0  168.28    9.20
  -7  17   0  168.28   15.20
   0 -18   0  130.29    8.70
   0 -18   0  131.19    8.20
   0  18   0  126.19    9.00
   0  18   0  145.09    8.90
  -1 -18   0  601.04   21.50
   1 -18   0  568.74   22.60
  -1 -18   0  580.14   21.00
   1 -18   0  628.04   21.30
  -1  18   0  628.64   21.80
  -1  18   0  622.44   21.60
   1  18   0  606.74   21.60
   1  18   0  592.24   22.20
   2 -18   0   79.39    7.10
   2 -18   0   62.19    7.80
  -2 -18   0   65.29    7.40
  -2 -18   0   67.89    7.60
   2  18   0   71.39   10.20
  -2  18   0   75.59    7.80
  -2  18   0   82.69    7.40
   2  18   0   75.59    7.40
  -3 -18   0   17.30    6.20
  -3 -18   0   15.30    4.50
   3 -18   0    8.40    3.90
  -3 -18   0   15.10    8.20
   3  18   0   31.10   12.30
  -3  18   0   25.00    8.50
  -3  18   0   19.20    6.40
  -3  18   0   23.00    5.40
  -3  18   0   13.70    4.30
   4 -18   0  308.67   12.80
  -4 -18   0  315.87   18.40
  -4 -18   0  307.47   12.90
  -4 -18   0  255.37   17.10
  -4  18   0  281.37   13.80
  -4  18   0  290.37   17.90
  -4  18   0  308.07   13.80
  -5 -18   0  266.57   11.80
  -5 -18   0  237.88   20.20
   5 -18   0  285.97   12.10
  -5  18   0  246.48   15.30
  -5  18   0  257.77   12.40
  -5  18   0  285.27   18.30
   6 -18   0  182.58    9.20
  -6 -18   0  183.18   12.40
  -6 -18   0  204.08   14.30
  -6 -18   0  184.68    8.50
  -6  18   0  170.78    9.10
  -6  18   0  170.28   15.80
  -6  18   0  222.38   16.50
  -7 -18   0   17.80    5.20
  -7 -18   0   14.70    3.80
   7 -18   0   11.60    3.50
   7  18   0    8.00    2.90
  -7  18   0   21.30    6.80
   0 -19   0    2.50    3.70
   0 -19   0   -1.30    4.20
   0  19   0   -0.40    4.30
   0  19   0    0.90    4.50
   1 -19   0    3.30    5.00
   1 -19   0   -1.90    3.50
  -1 -19   0    0.90    3.90
  -1 -19   0    7.90    4.20
   1  19   0    4.60    4.50
  -1  19   0    2.00    4.70
   1  19   0   -1.30    4.90
  -1  19   0    5.10    4.00
   2 -19   0  459.05   19.00
  -2 -19   0  471.75   18.00
  -2 -19   0  480.65   17.90
   2 -19   0  466.15   17.60
   2  19   0  461.85   18.00
  -2  19   0  462.35   18.40
  -2  19   0  457.15   17.50
   2  19   0  455.25   18.70
  -3 -19   0  126.59   13.00
  -3 -19   0   89.59   10.50
  -3 -19   0  116.09    8.40
   3 -19   0  128.69   17.00
   3 -19   0  109.99    8.10
  -3  19   0  111.29   11.40
  -3  19   0  117.19    9.00
   3  19   0  114.19    8.80
  -3  19   0  116.39   13.70
  -4 -19   0  141.29    8.70
  -4 -19   0  145.09   13.40
   4 -19   0  157.58    8.80
  -4  19   0  148.29    9.70
  -4  19   0  137.39   14.00
  -4  19   0  133.39    9.90
   5 -19   0   14.20    3.90
  -5 -19   0   27.90    7.70
  -5 -19   0   17.70    3.70
  -5 -19   0   18.60    7.60
  -5  19   0   13.20    9.50
  -5  19   0   23.90    4.60
  -5  19   0   24.20    5.20
  -6 -19   0   12.70    3.30
   6 -19   0   17.20    3.70
  -6 -19   0    5.30    5.80
  -6 -19   0    7.60    3.70
  -6  19   0    9.30    3.40
  -6  19   0   11.70    7.90
  -7 -19   0   38.90    5.40
   7  19   0   47.90    7.10
  -7  19   0   51.19    9.90
   0 -20   0  333.97   14.60
   0 -20   0  330.17   14.10
   0  20   0  334.27   14.70
   0  20   0  338.47   14.40
   1 -20   0  104.29    8.00
  -1 -20   0   98.89    8.40
   1 -20   0   89.49    8.70
  -1 -20   0  111.09    8.50
  -1  20   0   91.49    8.80
   1  20   0   78.79    9.30
   1  20   0  101.19    8.20
  -1  20   0  100.19    8.10
   2 -20   0   73.09    7.20
   2 -20   0   81.29    9.20
  -2 -20   0   76.19    8.80
  -2 -20   0   74.39    7.30
  -2  20   0   86.29    7.60
  -2  20   0   83.09    8.30
   2  20   0   70.09    7.60
   2  20   0   77.09    9.80
   3 -20   0    5.50    3.70
  -3 -20   0    6.30    4.40
  -3 -20   0   10.00    6.60
   3  20   0   10.50    4.80
  -3  20   0    1.70    4.50
  -3  20   0   -2.50    7.50
   4 -20   0   37.90    5.10
  -4 -20   0   50.19    6.40
   4  20   0   31.30    5.20
  -4  20   0   40.70    6.00
  -5 -20   0   67.69   11.00
   5 -20   0   50.29    5.90
  -5 -20   0   47.70    5.60
   5  20   0   44.20    6.30
  -5  20   0   54.09    6.30
  -6 -20   0   10.10    2.70
   6 -20   0    7.60    3.00
  -6 -20   0    7.90    3.90
  -6 -20   0    5.40   11.20
   6  20   0    1.40    3.10
  -6  20   0    6.40    7.20
  -6  20   0    7.70    3.30
   0 -21   0   -6.30    3.70
   0 -21   0    0.90    4.40
   0  21   0   -5.80    4.30
   0  21   0   -1.90    4.30
  -1 -21   0   30.40    5.30
   1 -21   0   34.30    5.20
   1 -21   0   35.30    6.20
  -1 -21   0   44.90    5.90
  -1  21   0   35.20    5.60
   1  21   0   45.50    6.40
   1  21   0   34.40    6.20
  -1  21   0   43.40    6.20
  -2 -21   0  461.95   17.50
   2 -21   0  443.76   17.30
  -2 -21   0  460.75   17.70
   2 -21   0  440.26   18.30
   2  21   0  458.75   19.10
   2  21   0  465.65   18.00
  -2  21   0  453.25   18.10
  -2  21   0  478.25   17.90
  -3 -21   0  230.08   11.30
   3 -21   0  235.48   10.90
   3  21   0  237.98   11.70
  -3  21   0  243.08   12.00
   3  21   0  166.18   21.70
  -3  21   0  244.28   16.00
   4 -21   0   12.60    4.00
  -4 -21   0   25.50    6.10
  -4  21   0   34.20    9.80
   4  21   0   22.10    6.70
  -4  21   0   19.80    5.60
   5 -21   0   37.00    5.20
  -5 -21   0   27.10    3.80
  -5  21   0   26.80    4.30
   5  21   0   28.40    4.20
  -6 -21   0    7.70    2.50
  -6 -21   0    3.20    3.20
   6 -21   0    7.00    3.00
  -6  21   0    8.00    2.70
  -6  21   0    7.00    7.00
   6  21   0    6.10    3.20
   0 -22   0    7.90    4.70
   0 -22   0   11.30    4.20
   0  22   0    7.40    4.50
   0  22   0    0.30    4.70
   1 -22   0  101.29    8.80
  -1 -22   0  122.69    8.80
   1 -22   0  125.49    8.40
  -1 -22   0  121.79    9.00
   1  22   0  125.99    9.80
   1  22   0  108.79    8.90
  -1  22   0  106.79    8.70
  -1  22   0  122.69    8.90
   2 -22   0    4.00    5.20
   2 -22   0   -0.70    3.60
  -2 -22   0    7.10    4.60
  -2 -22   0    2.70    4.10
  -2  22   0   -0.70    4.20
  -2  22   0    0.30    3.60
   2  22   0   -0.80    6.00
   2  22   0    7.20    4.40
  -3 -22   0    9.50    4.00
   3 -22   0   18.70    7.20
   3 -22   0    5.70    3.70
   3  22   0   11.00    4.30
  -3  22   0    2.50    4.30
  -3  22   0   10.10    8.90
   3  22   0    4.60    8.20
   4 -22   0    1.10    3.10
  -4 -22   0    1.50    3.00
  -4  22   0    4.30    3.40
  -4  22   0    2.10    9.80
   4  22   0    2.30    3.50
  -5 -22   0   20.60    3.20
  -5 -22   0   25.20    4.90
   5 -22   0   21.10    3.50
  -5  22   0   25.20    4.20
   5  22   0   16.90    3.60
  -6 -22   0   -2.20    2.40
  -6 -22   0    3.00    2.80
   6 -22   0   -1.20    3.70
  -6  22   0    0.30    2.80
   6  22   0    1.80    3.00
  -6  22   0   17.80    8.70
   0 -23   0   -6.10    3.60
   0 -23   0   -2.20    4.30
   0  23   0   -8.60    4.00
   0  23   0    1.70    4.10
  -1 -23   0  145.89    9.00
   1 -23   0  155.78    8.60
   1 -23   0  146.69    9.90
  -1 -23   0  153.48    9.40
   1  23   0  151.78    9.10
   1  23   0  144.49   10.70
  -1  23   0  149.09    9.80
  -1  23   0  154.48    9.50
  -2 -23   0  502.75   18.30
   2 -23   0  488.95   26.70
   2 -23   0  503.75   17.90
  -2 -23   0  557.14   20.90
  -2  23   0  480.85   18.70
   2  23   0  471.45   18.40
  -2  23   0  456.45   18.00
   2  23   0  452.95   19.60
  -2  23   0  444.36   22.70
   3 -23   0  322.57   16.40
  -3 -23   0  344.77   13.50
   3  23   0  340.07   14.00
  -3  23   0  325.87   14.10
  -3  23   0  329.87   18.70
   3  23   0  338.27   17.50
   4 -23   0    4.70    3.20
  -4 -23   0    7.50    3.20
  -4  23   0    7.70    3.70
   4  23   0    3.50    3.60
  -5 -23   0    2.20    3.60
   5 -23   0   -2.90    2.60
  -5  23   0   12.40    7.40
   5  23   0    2.40    2.90
  -5  23   0   -2.10    2.90
   0  24   0    6.30    4.50
   1 -24   0  268.37   12.90
  -1 -24   0  286.27   12.00
   1  24   0  251.17   16.00
  -1  24   0  327.47   17.90
   1  24   0  268.67   13.10
   2 -24   0   92.99    9.20
  -2 -24   0   93.09    9.50
   2 -24   0   83.99    7.00
  -2 -24   0   95.29    7.30
  -2 -24   0   78.79    8.30
  -2  24   0   82.99    7.80
   2  24   0   78.69    7.10
  -2  24   0   78.79   12.70
   2  24   0   98.29   10.50
   3 -24   0  111.99    7.20
  -3 -24   0  108.19    8.80
  -3 -24   0  111.29    7.30
  -3  24   0  107.59    7.60
  -3  24   0  112.19   15.70
   3  24   0  101.39    7.50
  -4 -24   0   -2.50    2.70
   4 -24   0    2.20    2.90
   4  24   0    4.80    3.40
  -4  24   0    0.70    3.20
  -5 -24   0   58.29    5.80
  -5 -24   0   58.19    4.30
   5 -24   0   51.19    4.80
  -5  24   0   47.10    7.70
  -5  24   0   53.89    4.60
   5  24   0   69.99    5.50
   0 -25   0    0.00    3.60
   0 -25   0    5.60    3.50
   0  25   0    0.50    4.00
   0  25   0   -3.00    3.60
   1 -25   0   54.59    7.60
  -1 -25   0   61.39    6.30
   1 -25   0   61.19    6.00
  -1 -25   0   68.59    6.60
  -1  25   0   67.99    7.10
   1  25   0   57.69    8.20
  -1  25   0   67.89    6.80
   1  25   0   62.19    6.50
   2 -25   0   51.29    5.70
  -2 -25   0   37.30    7.20
  -2 -25   0   39.30    5.40
   2 -25   0   47.70    6.50
  -2  25   0   38.60    5.90
   2  25   0   40.40    6.20
   2  25   0   27.40    6.20
  -2  25   0   26.70    8.50
  -3 -25   0   19.10    3.40
   3 -25   0   23.80    3.80
  -3 -25   0   13.60    5.20
   3  25   0   20.50    4.20
  -3  25   0   12.80    3.60
  -4 -25   0   -1.20    2.50
   4 -25   0   -1.60    2.60
  -4 -25   0    8.40    4.10
  -4  25   0   -1.00    2.70
   4  25   0    0.80    3.30
   5 -25   0    4.90    2.50
  -5  25   0    6.70    6.30
   5  25   0   11.00    3.20
   0 -26   0   10.00    3.70
   0 -26   0   10.70    3.80
   0  26   0   11.20    4.20
   0  26   0    4.60    3.70
  -1 -26   0   20.90    4.40
  -1 -26   0   28.20    4.30
   1 -26   0   28.00    5.00
   1 -26   0   27.10    4.10
  -1  26   0   26.60    7.70
  -1  26   0   19.00    4.20
  -1  26   0   25.40    4.30
   1  26   0   30.00    4.90
   1  26   0   30.00    5.40
  -2 -26   0   24.80    3.90
   2 -26   0   33.50    5.90
   2 -26   0   24.80    3.90
   2  26   0   41.50    6.70
   2  26   0   34.80    5.10
  -2  26   0   19.80    4.10
  -3 -26   0   18.90    3.20
   3 -26   0   17.10    3.20
  -3  26   0   14.60    3.40
   3  26   0   29.00    4.30
  -4 -26   0   10.40    2.60
   4 -26   0   13.50    2.90
  -4 -26   0   10.70    4.00
   4  26   0   11.30    3.00
  -4  26   0    5.90    3.70
   0 -27   0    2.00    3.20
   0 -27   0    4.00    3.50
   0  27   0   -0.70    3.20
   0  27   0    3.70    3.50
   1 -27   0  117.69    8.40
  -1 -27   0  133.69    7.30
   1 -27   0  140.79    7.20
   1  27   0  125.09    8.80
  -1  27   0  121.69    7.20
   1  27   0  124.29    7.50
  -2 -27   0  274.17   10.80
   2 -27   0  297.17   13.20
   2 -27   0  295.87   10.90
  -2  27   0  280.87   11.30
   2  27   0  270.57   14.20
   2  27   0  279.67   11.30
  -3 -27   0   -1.90    2.20
   3 -27   0   -3.60    2.40
   3  27   0   -5.70    2.80
  -3  27   0    3.60    2.80
   0 -28   0  313.17   11.70
   0 -28   0  297.47   11.80
   0  28   0  294.37   11.50
  -1 -28   0   20.00    3.30
   1 -28   0   22.70    4.30
   1 -28   0   20.20    4.50
   1  28   0   28.20    5.20
  -1  28   0   31.70    4.80
   1  28   0   16.60    3.40
   2 -28   0   56.29    7.60
  -2 -28   0   42.70    4.50
  -2  28   0   49.90    5.00
   2  28   0   47.00    4.60
   0 -29   0    3.30    3.20
   0  29   0    3.00    3.50
   1 -29   0   16.00    6.00
  -1 -29   0   26.20    3.40
   1 -29   0   27.10    4.60
   1  29   0   25.70    3.50
  -9   0   1   64.59    8.40
  -9   0   1   78.19    8.30
  -9   0   1   74.39    8.90
  -9   0   1   74.79    6.80
   9   0  -1   90.59    7.40
  -8   0   1    1.60    6.70
   8   0  -1    6.70    5.00
  -8   0   1    2.90    4.90
  -8   0   1    6.20    3.60
  -8   0   1    4.40    9.40
  -7   0   1   51.39    9.90
  -7   0   1   56.19    9.90
  -7   0   1   51.09    7.20
  -7   0   1   56.19   12.70
   7   0  -1   56.09    8.70
  -7   0   1   64.89    7.20
  -7   0   1   58.29    7.10
  -6   0   1   -3.30    3.90
  -6   0   1    1.40    7.80
  -6   0   1    2.40    4.70
  -6   0   1   -1.10    3.70
  -5   0   1   64.69    6.90
   5   0  -1   64.39    8.70
  -5   0   1   50.89   13.90
  -5   0   1   50.29    7.70
  -5   0   1   54.99   10.20
  -5   0   1   57.79    5.90
  -5   0   1   55.49    6.70
   4   0  -1   -1.00    6.50
  -3   0   1 1967.10   60.29
   3   0  -1 1967.80   59.99
   3   0  -1 2188.98   68.09
   2   0  -1    1.70    2.30
  -2   0   1    0.70    0.80
  -2   0   1   -0.10    2.20
   2   0  -1   -0.40    0.80
   0   0   1    0.70    0.20
   0   0  -1    0.30    0.20
   2   0   1    1.40    3.40
   2   0   1    0.40    0.90
  -2   0  -1    1.90    1.10
   3   0   1  135.89    6.00
  -3   0  -1  126.39    6.70
  -4   0  -1    2.30    4.00
   4   0   1    2.40   10.40
  -4   0  -1   -0.20    7.10
   4   0   1   -0.50    2.90
  -4   0  -1   -4.40    9.80
  -4   0  -1   -5.50    4.30
  -5   0  -1    4.70    6.90
  -5   0  -1   10.20    9.30
  -5   0  -1    5.40    5.30
  -5   0  -1   19.60    4.20
  -5   0  -1   10.30    4.60
  -5   0  -1    9.70    7.30
  -5   0  -1   10.70    5.40
  -6   0  -1   -1.60    8.80
  -6   0  -1    4.10    7.50
  -6   0  -1   -2.90    3.80
  -6   0  -1    0.50    5.10
  -6   0  -1   17.60    5.90
  -6   0  -1    1.80    4.40
   6   0   1   -7.70    8.00
  -6   0  -1    0.70    7.20
  -7   0  -1   21.60    8.20
  -7   0  -1   15.00    4.50
   7   0   1    8.70    7.60
  -7   0  -1   18.60    5.70
  -7   0  -1   16.90    7.20
  -7   0  -1   19.90   10.60
  -7   0  -1   27.10    8.00
  -8   0  -1    0.20    5.70
  -8   0  -1   -2.30    4.60
  -8   0  -1   -2.90    7.00
  -8   0  -1    2.70    5.90
  -8   0  -1    0.20    6.30
  -8   0  -1    5.50    3.40
  -9   0  -1  227.78   11.00
  -9   0  -1  234.08   13.60
   9  -1  -1   39.10    5.10
  -9  -1   1   55.79    7.00
  -9  -1   1   52.89    7.40
  -9  -1   1   48.20    7.10
  -9  -1   1   51.39    6.20
  -9   1   1   65.19    7.90
  -9   1   1   42.10    7.80
   9   1  -1   41.60    5.30
  -9   1   1   63.89   13.90
  -9   1   1   47.10    6.50
  -8  -1   1  227.68   10.10
   8  -1  -1  212.88   11.50
  -8  -1   1  203.68   14.20
  -8  -1   1  226.38   15.30
  -8  -1   1  191.88   17.70
  -8   1   1  205.28   14.80
  -8   1   1  204.48   11.60
  -8   1   1  241.58   10.10
  -8   1   1  235.68   14.90
  -8   1   1  198.18   17.70
   8   1  -1  224.48   11.80
  -7  -1   1  102.59    8.10
   7  -1  -1   85.29    8.70
  -7  -1   1   99.99   13.10
  -7  -1   1   83.89    9.40
  -7  -1   1  101.49   17.30
  -7  -1   1   87.99    7.90
  -7  -1   1   99.79   12.10
  -7   1   1   98.19    9.20
  -7   1   1  105.39   12.40
   7   1  -1   90.49    9.20
  -7   1   1   88.39   13.90
  -7   1   1   92.79    8.10
  -7   1   1   91.29   11.80
  -7   1   1   98.29    7.90
  -6  -1   1   24.70    5.00
  -6  -1   1   13.20    8.10
  -6  -1   1   18.90    5.50
  -6  -1   1   12.50    4.20
  -6   1   1   12.20    8.50
  -6   1   1   17.70    5.70
  -6   1   1   23.70    4.70
  -6   1   1   30.10    5.60
  -6   1   1   16.30    4.60
  -5  -1   1 1422.16   43.40
  -5  -1   1 1391.96   44.70
  -5  -1   1 1326.47   50.59
  -5  -1   1 1385.06   43.60
   5  -1  -1 1404.56   43.90
  -5  -1   1 1421.86   47.40
  -5  -1   1 1420.26   43.40
  -5   1   1 1417.86   47.60
  -5   1   1 1414.26   43.70
  -5   1   1 1449.85   43.40
   5   1  -1 1405.36   44.00
  -5   1   1 1450.15   43.50
  -5   1   1 1369.26   50.89
  -5   1   1 1455.05   45.00
  -4  -1   1  605.04   22.80
   4  -1  -1  693.23   32.00
   4   1  -1  640.94   21.80
   4   1  -1  685.03   32.20
  -3  -1   1 1096.89   34.10
   3  -1  -1 1145.69   40.60
  -3   1   1 1110.49   33.80
   3   1  -1 1086.59   33.60
   3   1  -1 1102.49   40.90
  -2  -1   1 2608.44   75.89
   2  -1  -1 2795.82   80.39
  -2   1   1 2565.44   75.69
   2   1  -1 2621.14   75.69
   2   1  -1 2631.04   80.49
  -2   1   1 2478.55   80.69
   1  -1  -1 2642.64   72.89
   1   1  -1 2435.26   70.89
  -1   1   1 2556.24   72.99
   1   1  -1 2244.18   72.49
   0  -1   1   10.10    0.70
   0   1  -1    8.70    1.00
   0   1  -1    9.80    0.70
  -2  -1  -1 1566.84   46.70
   2  -1   1 1621.44   52.79
   2  -1   1 1617.44   46.10
   2   1   1 1614.24   46.50
  -2   1  -1 1504.95   46.20
   2   1   1 1536.35   53.39
   3  -1   1   33.90   10.10
   3  -1   1   29.00    3.10
  -3   1  -1   30.00    3.80
   3   1   1   37.10    3.60
   4  -1   1   -3.20   10.50
  -4  -1  -1    4.10    4.90
  -4  -1  -1    2.60    4.00
  -4  -1  -1   11.60    7.20
   4  -1   1    1.80    3.30
  -4  -1  -1  -12.40    9.50
   4   1   1    8.10    3.50
  -4   1  -1    2.90    9.40
  -4   1  -1   -9.70    6.80
  -4   1  -1    7.40    3.80
   4   1   1    0.40   10.10
  -5  -1  -1  261.87   11.40
  -5  -1  -1  250.57   15.80
  -5  -1  -1  258.87   13.00
  -5  -1  -1  260.17   12.80
  -5  -1  -1  250.87   15.00
  -5  -1  -1  250.47   11.30
  -5  -1  -1  264.27   18.80
  -5   1  -1  229.78   18.10
  -5   1  -1  265.77   15.00
  -5   1  -1  273.27   15.70
  -5   1  -1  269.97   11.60
  -5   1  -1  248.08   13.20
  -5   1  -1  268.67   11.90
  -5   1  -1  257.27   11.40
  -6  -1  -1  111.19    9.70
  -6  -1  -1  106.79   13.00
   6  -1   1  105.49   12.20
  -6  -1  -1  105.79    9.90
  -6  -1  -1  104.89    8.20
  -6  -1  -1  100.49   16.50
  -6  -1  -1  102.29    8.00
  -6  -1  -1  109.59   12.20
  -6   1  -1   90.19    9.80
  -6   1  -1   98.89    9.00
  -6   1  -1   94.19    8.20
  -6   1  -1  105.89   15.30
  -6   1  -1   91.49   13.00
   6   1   1  112.29   13.00
  -6   1  -1   90.99    7.90
  -6   1  -1  131.09   13.30
   7  -1   1  136.39   12.90
  -7  -1  -1  119.59   12.90
  -7  -1  -1  145.69   16.00
  -7  -1  -1  146.79   12.80
  -7  -1  -1  135.79    8.90
  -7  -1  -1  137.29   13.30
  -7  -1  -1  138.69   10.10
  -7   1  -1  125.29   13.10
  -7   1  -1  107.19   15.10
   7   1   1  131.19   12.80
  -7   1  -1  137.39   12.90
  -7   1  -1  132.89   13.60
  -7   1  -1  133.09    8.70
  -7   1  -1  115.69    9.80
  -8  -1  -1   81.89   10.20
  -8  -1  -1   96.79    8.50
  -8  -1  -1   70.59   11.90
  -8  -1  -1   84.09    6.70
  -8  -1  -1   82.39    9.40
  -8  -1  -1   81.09   10.50
  -8   1  -1   93.39   10.40
  -8   1  -1   88.99   10.20
  -8   1  -1  110.39   11.30
  -8   1  -1   79.99    6.60
  -8   1  -1   93.59   12.80
  -8   1  -1   77.09    8.60
  -9  -1  -1  127.59   11.80
  -9  -1  -1  127.59    7.90
  -9  -1  -1  125.49   11.50
  -9   1  -1  134.89    8.90
  -9   1  -1  115.69   11.70
  -9  -2   1   -4.40    5.30
  -9  -2   1    5.60    3.70
   9  -2  -1    4.00    4.20
  -9  -2   1   -6.40    5.30
  -9  -2   1   10.10    5.60
  -9   2   1   15.70    8.20
  -9   2   1   10.80   10.40
  -9   2   1    5.20    5.30
   9   2  -1    6.60    4.10
  -9   2   1    7.20    4.20
  -9   2   1   12.50   10.10
   8  -2  -1  636.34   22.00
  -8  -2   1  561.24   25.70
  -8  -2   1  602.44   24.00
  -8  -2   1  637.34   20.50
  -8  -2   1  555.84   25.90
  -8  -2   1  561.84   26.60
  -8   2   1  629.04   20.60
  -8   2   1  646.04   24.80
  -8   2   1  633.64   22.60
   8   2  -1  636.74   22.00
  -8   2   1  585.34   24.20
  -8   2   1  564.24   27.00
  -7  -2   1  103.89   13.20
  -7  -2   1  115.19    8.60
  -7  -2   1  116.99    8.40
  -7  -2   1  115.19    9.80
  -7  -2   1  116.29   17.40
  -7  -2   1   96.89   13.00
   7  -2  -1  106.79    9.40
  -7   2   1  111.49   10.20
  -7   2   1  119.89   17.10
  -7   2   1  101.79   13.40
  -7   2   1  120.79    8.60
  -7   2   1  118.79    8.50
  -7   2   1  102.49   14.10
   7   2  -1  118.89    9.70
  -6  -2   1 1297.17   40.50
  -6  -2   1 1331.07   40.90
   6  -2  -1 1179.38   41.30
  -6  -2   1 1279.27   42.00
  -6  -2   1 1314.17   44.90
  -6  -2   1 1313.17   44.40
  -6   2   1 1314.37   40.50
  -6   2   1 1277.77   44.90
  -6   2   1 1192.78   47.20
  -6   2   1 1303.37   42.10
  -6   2   1 1286.97   40.80
  -6   2   1 1342.47   40.90
   6   2  -1 1371.56   42.30
  -5  -2   1  849.72   36.10
  -5  -2   1  827.02   29.50
  -5  -2   1  919.31   28.80
  -5  -2   1  915.21   30.20
  -5  -2   1  892.11   33.10
   5  -2  -1  889.31   29.20
  -5  -2   1  908.01   28.80
  -5   2   1  878.01   30.30
  -5   2   1  893.51   28.90
   5   2  -1  894.01   29.40
  -5   2   1  897.41   33.70
  -5   2   1  923.61   28.80
  -5   2   1  926.81   28.80
  -5   2   1  838.42   36.80
   4  -2  -1  179.68   16.20
  -4  -2   1  157.88    9.60
  -4   2   1  121.99   18.40
   4   2  -1  156.88   16.10
   4   2  -1  155.08    8.10
  -4   2   1  161.08    8.60
   3  -2  -1 1495.65   49.60
   3   2  -1 1369.66   49.90
  -3   2   1 1366.06   42.20
   3   2  -1 1414.76   42.40
   2  -2  -1 3087.89   87.39
  -2  -2   1 2884.11   82.89
  -2   2   1 2849.51   82.49
   2   2  -1 2725.23   87.39
  -2   2   1 2693.03   87.69
   2   2  -1 2902.51   82.69
   1  -2   1  306.67   12.10
  -1  -2  -1  291.07    9.70
   1  -2   1  306.57    9.40
   1  -2   1  289.17    8.80
  -1   2  -1  263.47   12.20
   1   2   1  312.67    9.80
   2  -2   1  333.87   10.20
  -2  -2  -1  333.47   11.40
   2  -2   1  334.77   15.80
  -2   2  -1  327.67   10.40
   2   2   1  346.97   11.20
  -2   2  -1  285.37   16.10
   2   2   1  286.57   16.70
   3  -2   1 1834.92   55.09
  -3  -2  -1 1869.51   56.79
   3   2   1 1822.62   66.89
   3   2   1 1996.10   56.29
  -3   2  -1 1869.11   55.69
  -4  -2  -1 2044.00   65.79
  -4  -2  -1 2108.79   67.49
   4  -2   1 2284.87   66.69
  -4  -2  -1 2166.38   68.09
  -4  -2  -1 2154.18   64.99
  -4  -2  -1 2021.20   70.29
   4  -2   1 2380.86   81.89
  -4  -2  -1 2179.38   68.09
  -4   2  -1 2222.88   68.39
  -4   2  -1 2213.38   65.99
  -4   2  -1 2017.00   70.59
   4   2   1 2240.48   66.09
   4   2   1 2270.17   83.49
  -4   2  -1 2220.38   64.99
  -5  -2  -1  114.09    7.40
  -5  -2  -1   99.89   11.00
  -5  -2  -1  123.19   12.10
  -5  -2  -1  132.59   12.30
  -5  -2  -1  122.59    8.20
  -5  -2  -1  133.39    9.30
  -5  -2  -1   97.19   14.30
  -5   2  -1  120.49    7.60
  -5   2  -1  139.19   12.00
  -5   2  -1  126.29   15.00
  -5   2  -1   98.69    9.60
  -5   2  -1  110.69    8.20
  -5   2  -1  123.09    8.30
  -6  -2  -1   31.20    7.50
  -6  -2  -1   18.70    4.70
  -6  -2  -1   24.80    8.30
  -6  -2  -1   12.70    6.00
  -6  -2  -1   10.40    7.70
  -6  -2  -1   22.60    4.80
  -6  -2  -1   20.40   10.70
  -6   2  -1   16.70    8.30
  -6   2  -1    5.90    4.50
  -6   2  -1   11.40    8.00
  -6   2  -1   20.00    4.70
  -6   2  -1   13.60    5.00
  -6   2  -1   11.30    8.20
  -6   2  -1   10.50   10.20
  -6   2  -1   13.50    6.10
  -7  -2  -1   -8.60    6.90
  -7  -2  -1    3.30    5.10
  -7  -2  -1    6.30    4.00
  -7  -2  -1    2.00    8.70
  -7  -2  -1    3.90    6.50
   7  -2   1   -2.10    7.40
  -7  -2  -1    5.10    6.70
  -7   2  -1    1.50    6.90
  -7   2  -1   -0.50    7.20
  -7   2  -1    4.70    4.90
   7   2   1    0.50    7.90
  -7   2  -1   -3.30    8.60
  -7   2  -1    6.90    7.80
  -7   2  -1   -1.50    5.40
  -7   2  -1   -3.80    3.60
  -8  -2  -1    2.40    7.40
  -8  -2  -1   13.30    4.50
  -8  -2  -1   10.70    6.40
  -8  -2  -1   11.70    6.00
  -8  -2  -1    2.20    5.70
  -8  -2  -1    3.60    3.30
  -8   2  -1   12.20    6.40
  -8   2  -1   20.60    8.40
  -8   2  -1   22.20    5.80
  -8   2  -1   17.30    3.80
  -8   2  -1    9.50    7.60
  -8   2  -1   10.30    6.20
  -9  -2  -1   13.00    4.30
  -9  -2  -1    5.10    7.10
  -9  -2  -1   -1.00    4.60
  -9   2  -1   -4.50    6.30
  -9   2  -1   -7.70    5.30
  -9   2  -1    2.50    4.40
   9  -3  -1    2.80    4.10
  -9  -3   1    2.50    5.50
  -9  -3   1    0.40    5.10
  -9  -3   1   -1.10    5.30
  -9  -3   1    1.50    3.40
  -9   3   1    6.00    5.30
  -9   3   1    0.40    9.60
  -9   3   1    6.10    4.50
   9   3  -1    5.50    4.00
  -8  -3   1   12.80    6.60
   8  -3  -1    5.80    4.80
  -8  -3   1   -3.90    9.70
  -8  -3   1    2.90    3.60
  -8  -3   1    2.20    4.00
  -8  -3   1    7.20    4.30
  -8  -3   1   -7.60    6.00
  -8  -3   1    3.80    6.60
   8   3  -1    4.20    4.60
  -8   3   1   -0.20    7.20
  -8   3   1   11.20    8.10
  -8   3   1   -2.50    8.50
  -8   3   1    7.40    7.80
  -8   3   1    7.70    4.90
  -8   3   1    6.20    3.80
  -8   3   1    8.10    3.80
  -7  -3   1    3.80    7.40
  -7  -3   1    5.60    4.00
  -7  -3   1    3.40    4.90
  -7  -3   1   14.20    4.50
   7  -3  -1    3.30    5.10
  -7  -3   1   17.00   10.00
  -7  -3   1    2.90    7.40
  -7   3   1    3.30    5.30
  -7   3   1    0.20    3.90
  -7   3   1    5.20    8.30
   7   3  -1    9.70    5.80
  -7   3   1    3.40   10.60
  -7   3   1    7.80    4.20
  -6  -3   1  206.88   14.00
  -6  -3   1  203.88   10.10
   6  -3  -1  168.18   10.00
  -6  -3   1  183.38   11.10
  -6  -3   1  160.38   20.00
  -6  -3   1  204.98   14.40
  -6  -3   1  188.38    9.90
  -6   3   1  183.88    9.80
  -6   3   1  165.08   18.20
  -6   3   1  198.68   10.40
  -6   3   1  197.98   10.40
   6   3  -1  192.58   11.30
  -6   3   1  198.88   12.00
  -6   3   1  190.68   15.50
  -5  -3   1    1.90    4.00
   5  -3  -1   -0.30    4.60
  -5  -3   1   17.30   12.90
  -5  -3   1   -1.10    4.30
  -5  -3   1   -6.40    7.60
  -5  -3   1   -1.20    3.60
  -5   3   1    8.80    7.80
  -5   3   1   -2.80    9.40
  -5   3   1    2.70    4.10
  -5   3   1    1.80    4.10
  -5   3   1   -2.40    3.50
  -5   3   1   -4.70   11.20
   5   3  -1    3.40    6.20
  -5   3   1    3.80    5.20
   5   3  -1   -2.30    5.30
  -4  -3   1 1345.57   43.60
   4  -3  -1 1437.16   52.79
  -4   3   1 1321.57   42.10
   4   3  -1 1346.97   42.10
   4   3  -1 1335.57   53.59
  -3  -3   1 1339.07   40.90
   3  -3  -1 1430.46   47.60
   3   3  -1 1361.36   40.30
  -3   3   1 1336.37   40.00
   3   3  -1 1191.08   47.40
   2  -3  -1  149.29    8.80
  -2  -3   1  137.19    5.80
   2   3  -1  126.59    9.10
  -2   3   1  141.09    9.20
   2   3  -1  129.69    5.50
  -2   3   1  145.79    5.20
  -1  -3   1 2375.46   72.29
   1  -3  -1 2562.14   74.99
   1   3  -1 2537.55   72.19
   1   3  -1 2444.36   72.19
  -1   3   1 2616.94   75.09
   0  -3   1 2019.40   58.59
   0   3  -1 2049.70   58.59
   1  -3   1  149.79    5.30
  -1  -3  -1  141.59    5.70
   1  -3   1  146.49    7.50
   1   3   1  147.29    5.60
  -1   3  -1  138.19    8.00
   2  -3   1 3671.43  104.69
  -2  -3  -1 3522.15   99.09
   2  -3   1 3535.35   98.49
  -2   3  -1 3097.39  105.29
   2   3   1 3068.89  105.89
   2   3   1 3488.45   98.79
   3  -3   1  760.92   31.60
   3  -3   1  758.92   23.40
  -3  -3  -1  698.33   24.00
   3   3   1  719.43   23.20
  -3   3  -1  675.73   22.20
   3   3   1  671.13   33.10
  -4  -3  -1   43.60    5.60
   4  -3   1   53.89   17.00
  -4  -3  -1   45.60    8.40
  -4  -3  -1   43.90    8.30
   4  -3   1   37.80    6.60
  -4  -3  -1   41.80    6.30
  -4  -3  -1   39.10    7.30
  -4  -3  -1   38.70   11.30
  -4   3  -1   39.10   10.70
  -4   3  -1   44.30    6.70
   4   3   1   32.50   14.40
   4   3   1   47.90    7.00
  -4   3  -1   39.50    5.60
  -4   3  -1   33.60    5.50
  -4   3  -1   57.69    9.50
  -4   3  -1   43.30    5.50
  -5  -3  -1   12.70    4.50
  -5  -3  -1   11.10    6.90
  -5  -3  -1   18.70    4.50
  -5  -3  -1   13.20    9.30
  -5  -3  -1    8.40    7.00
  -5  -3  -1   17.10    5.10
  -5   3  -1   17.40    4.20
  -5   3  -1   23.20    6.60
  -5   3  -1   20.80    7.60
  -5   3  -1   27.00    4.80
  -5   3  -1    3.20    9.00
  -5   3  -1   18.90    4.80
  -6  -3  -1  814.82   31.80
  -6  -3  -1  820.52   31.60
  -6  -3  -1  816.62   26.50
  -6  -3  -1  824.02   27.50
  -6  -3  -1  795.52   30.70
  -6  -3  -1  809.22   34.80
  -6  -3  -1  864.71   29.00
   6   3   1  697.73   32.50
  -6   3  -1  794.42   27.50
  -6   3  -1  857.61   27.80
  -6   3  -1  818.62   28.80
  -6   3  -1  870.11   32.60
  -6   3  -1  807.92   31.40
  -6   3  -1  802.52   35.20
  -6   3  -1  828.82   26.50
  -6   3  -1  849.12   32.20
  -7  -3  -1  112.89   15.00
  -7  -3  -1   90.39   11.10
  -7  -3  -1  113.79   11.30
  -7  -3  -1  121.99   12.40
  -7  -3  -1  104.29    9.30
   7  -3   1  102.89   12.40
  -7  -3  -1  103.29    8.00
  -7   3  -1  101.19    7.50
  -7   3  -1  126.89    8.90
   7   3   1   92.09   12.40
  -7   3  -1  101.89    9.80
  -7   3  -1  111.39   14.70
  -7   3  -1   83.19   12.70
  -7   3  -1  113.99   13.00
  -7   3  -1   98.99   12.00
  -8  -3  -1  222.28   10.90
  -8  -3  -1  237.58   13.10
  -8  -3  -1  215.88   15.20
  -8  -3  -1  218.48   13.30
  -8  -3  -1  200.68    9.60
  -8  -3  -1  212.68   12.60
  -8   3  -1  211.18   13.40
  -8   3  -1  208.18    9.70
  -8   3  -1  187.78   12.10
  -8   3  -1  204.18   15.20
  -8   3  -1  204.58   12.90
  -9  -3  -1  109.79    7.70
  -9  -3  -1  113.39   11.10
  -9  -3  -1  122.19    8.10
  -9   3  -1  102.09    8.50
  -9   3  -1  101.79   11.50
  -9   3  -1   83.99    8.90
  -9  -4   1  207.98    9.70
   9  -4  -1  216.48   10.40
  -9  -4   1  223.98   12.40
  -9  -4   1  218.58   12.10
  -9  -4   1  210.38   11.50
  -9   4   1  214.18   16.50
   9   4  -1  196.18   10.20
  -9   4   1  210.68   12.00
   8  -4  -1   37.00    5.50
  -8  -4   1   57.39   12.10
  -8  -4   1   49.99    6.00
  -8  -4   1   43.20    8.30
  -8  -4   1   36.50    7.00
  -8  -4   1   60.19    7.50
  -8  -4   1   47.90    7.80
  -8   4   1   51.99    6.00
  -8   4   1   54.69    8.10
   8   4  -1   52.79    7.50
  -8   4   1   63.29    9.80
  -8   4   1   50.99    6.20
  -8   4   1   36.30    9.40
  -8   4   1   48.70    8.70
  -8   4   1   42.90    8.80
  -7  -4   1    2.00    8.40
  -7  -4   1    4.80    4.30
  -7  -4   1    4.90    3.80
  -7  -4   1   11.50   10.30
  -7  -4   1    2.90    7.20
   7  -4  -1    3.80    4.70
  -7  -4   1    0.90    4.70
  -7   4   1   -3.70    8.70
  -7   4   1    3.20    4.20
  -7   4   1    5.30    4.10
  -7   4   1   11.70   10.30
   7   4  -1   -2.30    5.00
  -7   4   1   -1.80    5.40
  -6  -4   1   52.39    9.50
  -6  -4   1   52.39    9.10
  -6  -4   1   50.69    6.80
  -6  -4   1   40.40    6.60
  -6  -4   1   55.59    6.50
  -6  -4   1   65.99   12.20
   6  -4  -1   39.90    5.90
  -6   4   1   28.80   11.80
  -6   4   1   49.10    7.00
  -6   4   1   46.20   10.50
  -6   4   1   52.79    7.60
  -6   4   1   50.89    6.40
   6   4  -1   47.80    6.60
  -6   4   1   50.39    7.10
  -5  -4   1  501.05   18.90
  -5  -4   1  469.75   22.10
  -5  -4   1  422.96   25.40
  -5  -4   1  510.85   17.90
   5  -4  -1  472.85   17.80
  -5  -4   1  495.95   17.60
  -5  -4   1  506.75   21.60
  -5   4   1  505.55   18.30
  -5   4   1  464.75   25.50
  -5   4   1  479.35   17.60
   5   4  -1  515.15   18.70
  -5   4   1  484.45   19.50
  -5   4   1  519.95   22.70
  -5   4   1  509.55   18.00
   4  -4  -1  250.17   18.60
  -4  -4   1  240.88   12.80
  -4   4   1  216.28   23.90
   4   4  -1  262.47   11.20
   4   4  -1  256.77   21.10
  -4   4   1  245.48   10.80
   3  -4  -1 1185.48   41.40
   3   4  -1 1105.89   34.20
   3   4  -1 1054.99   42.30
  -3   4   1 1107.49   33.70
  -2  -4   1  577.64   18.90
   2  -4  -1  615.54   23.00
   2  -4  -1  586.54   18.20
   2   4  -1  585.44   18.60
  -2   4   1  593.24   23.50
   2   4  -1  591.64   18.50
  -2   4   1  585.74   18.00
   0  -4   1    8.00    1.10
   0   4   1    4.80    1.00
   1  -4   1 2040.10   58.69
  -1  -4  -1 1961.40   59.19
   1  -4   1 2158.18   62.09
  -1   4  -1 1893.81   58.59
   1   4   1 2066.69   59.19
  -1   4  -1 2002.70   62.49
  -2  -4  -1   41.10    3.70
   2  -4   1   39.50    6.30
   2  -4   1   39.20    3.00
   2   4   1   43.90    3.50
  -2   4  -1   39.20    2.00
  -2   4  -1   41.30    7.10
   3  -4   1 1623.64   48.60
   3  -4   1 1651.93   57.29
  -3   4  -1 1548.15   47.20
   3   4   1 1515.25   60.49
   3   4   1 1675.33   49.00
  -4  -4  -1  377.96   17.70
   4  -4   1  381.36   27.00
   4  -4   1  361.46   15.40
  -4  -4  -1  342.57   18.40
  -4  -4  -1  356.06   13.90
  -4  -4  -1  354.16   13.70
  -4  -4  -1  349.37   17.70
  -4  -4  -1  360.36   14.80
  -4  -4  -1  349.96   20.60
  -4   4  -1  347.87   13.90
  -4   4  -1  341.27   13.80
   4   4   1  365.36   15.50
  -4   4  -1  362.96   18.10
  -4   4  -1  320.77   20.50
  -4   4  -1  364.56   13.90
   4   4   1  333.37   31.30
  -5  -4  -1 1383.66   41.60
  -5  -4  -1 1296.07   48.00
  -5  -4  -1 1292.17   47.20
  -5  -4  -1 1307.57   45.70
  -5  -4  -1 1433.46   42.40
  -5  -4  -1 1387.66   43.40
  -5   4  -1 1372.76   42.30
  -5   4  -1 1319.97   43.60
  -5   4  -1 1386.06   42.30
  -5   4  -1 1325.67   49.30
  -5   4  -1 1424.76   46.40
  -5   4  -1 1340.37   41.40
  -6  -4  -1  273.47   16.50
  -6  -4  -1  266.07   11.60
   6  -4   1  262.87   14.60
  -6  -4  -1  269.47   13.80
  -6  -4  -1  272.77   12.50
  -6  -4  -1  278.47   19.60
  -6  -4  -1  257.77   15.90
  -6  -4  -1  253.57   16.20
  -6   4  -1  261.47   17.20
  -6   4  -1  253.67   19.80
  -6   4  -1  255.97   11.60
  -6   4  -1  266.17   17.90
  -6   4  -1  270.47   12.50
  -6   4  -1  236.88   11.90
   6   4   1  241.38   15.20
  -6   4  -1  249.38   14.40
  -6   4  -1  266.87   17.10
  -7  -4  -1   76.89   11.10
   7  -4   1   57.59    8.70
  -7  -4  -1   70.39   11.10
  -7  -4  -1   54.99   10.40
  -7  -4  -1   68.29    7.30
  -7  -4  -1   68.69    7.70
  -7  -4  -1   59.39    8.90
  -7   4  -1   58.39    6.50
  -7   4  -1   62.39    7.90
  -7   4  -1   71.99   12.10
   7   4   1   52.39    9.10
  -7   4  -1   69.79   10.70
  -7   4  -1   52.19    8.90
  -7   4  -1   49.40   10.80
  -7   4  -1   67.19    7.70
  -8  -4  -1  109.39   10.60
  -8  -4  -1  102.59    9.70
  -8  -4  -1   96.69    9.80
  -8  -4  -1   89.89   12.00
  -8   4  -1  116.79   12.60
  -8   4  -1  104.59   10.40
  -8   4  -1  102.49   10.30
  -8   4  -1   98.09    6.70
  -9  -4  -1   63.29    8.10
  -9  -4  -1   63.19    6.90
  -9   4  -1   66.09   10.70
  -9  -5   1  190.58   10.90
  -9  -5   1  151.88    8.20
  -9  -5   1  154.08    9.40
  -9  -5   1  174.88   10.60
   9  -5  -1  147.69    9.40
  -9   5   1  152.58   10.40
  -9   5   1  170.88   16.10
   9   5  -1  154.28    9.80
  -9   5   1  143.79   12.60
  -8  -5   1   84.99   12.20
   8  -5  -1   73.89    7.80
  -8  -5   1   91.69    8.10
  -8  -5   1   83.39   10.70
  -8  -5   1   75.39    9.70
  -8  -5   1   75.69    6.50
  -8  -5   1   83.09   10.50
  -8   5   1   85.99    6.70
  -8   5   1   88.19   10.70
  -8   5   1   70.29   10.70
   8   5  -1   82.69    8.10
  -8   5   1   99.19   15.50
  -8   5   1   88.09    9.10
  -8   5   1   85.69    7.10
  -8   5   1   87.99   11.30
  -7  -5   1    6.60    7.20
   7  -5  -1    7.10    4.70
  -7  -5   1    1.40    9.90
  -7  -5   1   11.20    4.80
  -7  -5   1   15.90    8.70
  -7  -5   1    6.60    4.90
  -7  -5   1   12.40    4.50
  -7   5   1    9.20    4.60
   7   5  -1    8.70    5.20
  -7   5   1    2.40    6.20
  -7   5   1    7.30    4.10
  -7   5   1   -4.40    8.10
  -7   5   1    9.30   10.30
  -6  -5   1  649.64   27.70
  -6  -5   1  676.33   24.60
  -6  -5   1  659.83   26.90
  -6  -5   1  663.63   23.30
  -6  -5   1  660.53   30.10
   6  -5  -1  665.03   23.30
  -6  -5   1  667.13   23.10
  -6   5   1  684.33   23.50
  -6   5   1  653.13   27.50
  -6   5   1  686.23   23.10
  -6   5   1  668.63   25.10
   6   5  -1  680.93   24.10
  -6   5   1  682.63   23.40
  -6   5   1  668.63   30.90
  -5  -5   1  152.68    8.60
  -5  -5   1  159.68    9.00
  -5  -5   1  172.88   13.00
  -5  -5   1  159.28   14.40
  -5  -5   1  176.48   10.00
  -5  -5   1  156.18   19.90
   5  -5  -1  159.18    9.20
  -5   5   1  162.18    9.20
  -5   5   1  163.08   17.60
  -5   5   1  170.78   17.00
  -5   5   1  157.08    9.10
  -5   5   1  150.78    8.70
   5   5  -1  182.18   10.70
  -5   5   1  175.58   12.10
   4  -5  -1  397.06   14.70
  -4  -5   1  377.26   17.40
   4  -5  -1  398.36   23.90
  -4   5   1  378.56   14.40
   4   5  -1  384.16   26.30
   4   5  -1  388.76   15.00
  -4   5   1  323.47   28.70
   3  -5  -1  388.46   13.40
   3  -5  -1  394.16   19.90
  -3   5   1  393.46   13.00
   3   5  -1  395.56   13.90
   3   5  -1  361.66   21.10
   2  -5  -1  535.35   16.70
  -2  -5   1  523.85   17.50
   2  -5  -1  547.55   21.90
  -2   5   1  532.95   22.30
   2   5  -1  529.85   17.10
   2   5  -1  537.85   17.20
   1  -5  -1 1766.92   51.39
  -1  -5   1 1723.63   51.99
  -1  -5   1 1763.92   51.89
  -1   5   1 1843.52   55.89
   1   5  -1 1802.82   51.79
   1   5  -1 1773.72   51.79
   0  -5   1 1162.58   33.80
   0  -5   1 1102.29   33.30
   0  -5  -1 1155.68   33.40
   0   5  -1 1127.59   33.20
   0   5   1 1097.99   33.20
   0   5   1 1168.38   34.20
   0   5  -1 1146.59   33.80
   0   5  -1 1216.28   36.20
   1  -5   1 2846.32   81.19
  -1  -5  -1 2763.82   81.79
   1  -5   1 2940.21   84.89
  -1   5  -1 2841.62   85.49
  -1   5  -1 2680.83   81.19
   1   5   1 2758.42   80.89
   1   5   1 2808.62   81.69
   2  -5   1   10.30    2.00
  -2  -5  -1   14.10    3.10
   2  -5   1    9.70    4.20
   2   5   1   12.70    2.30
  -2   5  -1   10.30    4.90
  -3  -5  -1 2858.51   87.69
   3  -5   1 3151.08   96.19
   3  -5   1 3012.30   86.49
  -3   5  -1 2861.51   84.49
   3   5   1 2719.33   99.29
   3   5   1 2961.00   86.79
  -4  -5  -1   88.79    7.90
  -4  -5  -1   79.19    7.30
   4  -5   1   95.09   19.40
  -4  -5  -1   86.59   14.60
  -4  -5  -1   70.39   10.50
   4  -5   1   93.39    8.50
  -4  -5  -1   84.29   11.30
  -4  -5  -1   67.79    7.70
  -4   5  -1   88.79    7.20
  -4   5  -1   83.49    7.30
  -4   5  -1   86.19   15.00
  -4   5  -1   69.79    6.70
   4   5   1   73.39   23.70
  -4   5  -1   96.79   12.10
   4   5   1   81.49    9.80
  -5  -5  -1  139.99    8.40
   5  -5   1  111.89   15.20
  -5  -5  -1  123.99    8.20
  -5  -5  -1  109.49   15.70
  -5   5  -1  150.08   12.80
  -5   5  -1  135.29    8.10
  -5   5  -1  107.29    8.50
  -5   5  -1  119.59   13.30
  -6  -5  -1   40.10   10.40
  -6  -5  -1   38.30    5.20
  -6  -5  -1   40.70    9.00
  -6  -5  -1   60.29   10.10
  -6  -5  -1   47.20    6.80
  -6  -5  -1   54.19    9.50
   6  -5   1   60.89    7.90
  -6  -5  -1   64.39    9.30
  -6  -5  -1   59.19    8.60
   6   5   1   52.99    8.60
  -6   5  -1   62.79   12.40
  -6   5  -1   49.60    9.40
  -6   5  -1   51.29    8.40
  -6   5  -1   49.90    7.20
  -6   5  -1   59.59    7.50
  -6   5  -1   54.59    7.20
  -6   5  -1   53.79   10.20
  -7  -5  -1  111.59   12.10
  -7  -5  -1  102.59   11.60
  -7  -5  -1   93.49   13.20
  -7  -5  -1   96.69    7.80
  -7  -5  -1   94.09    9.10
  -7  -5  -1  114.19   11.10
  -7   5  -1   81.69    7.70
  -7   5  -1   90.09   13.80
  -7   5  -1   77.19   11.50
  -7   5  -1   61.49    9.50
  -7   5  -1   84.99    7.50
  -8  -5  -1   12.10    5.80
  -8  -5  -1   10.30    5.20
  -8  -5  -1   20.50    7.50
  -8  -5  -1   15.70    5.70
  -8   5  -1    6.10    6.00
  -8   5  -1   23.30    6.40
  -8   5  -1   25.90    8.00
  -8   5  -1    9.50    3.60
  -9  -5  -1   63.39    7.00
  -9  -5  -1   75.99    6.60
  -9  -5  -1   73.19    7.00
  -9   5  -1   73.89    9.90
  -9  -6   1   -2.30    4.70
   9  -6  -1   -2.10    6.00
  -9  -6   1   -5.70    4.50
  -9  -6   1    6.40   10.30
  -9  -6   1    5.60    2.90
  -9   6   1    4.40    4.90
   9   6  -1    1.50    5.60
  -9   6   1   -6.90    9.00
   8  -6  -1    8.40    4.50
  -8  -6   1   13.40    3.60
  -8  -6   1    8.50    6.60
  -8  -6   1   12.40    5.80
  -8  -6   1   12.40    4.10
  -8  -6   1   20.20   10.70
  -8  -6   1    5.40    5.70
  -8   6   1   10.70    5.30
  -8   6   1   10.80    3.60
  -8   6   1    4.90    3.60
  -8   6   1    8.30    8.80
  -8   6   1    4.60    8.40
   8   6  -1    3.40    4.50
  -8   6   1    3.50    6.10
  -7  -6   1  132.49   12.60
   7  -6  -1  123.89    8.90
  -7  -6   1  104.59   13.90
  -7  -6   1  131.09    8.90
  -7  -6   1  113.29    9.40
  -7  -6   1  113.29   16.60
  -7  -6   1  136.69    8.80
  -7   6   1   99.79   14.50
  -7   6   1   98.09   17.20
  -7   6   1  123.79   10.60
  -7   6   1  125.69    8.50
  -7   6   1  126.89    8.80
   7   6  -1  127.69    9.80
  -6  -6   1 1233.18   37.30
  -6  -6   1 1185.38   37.10
   6  -6  -1 1155.18   37.10
  -6  -6   1 1118.19   38.30
  -6  -6   1 1179.68   41.00
  -6  -6   1 1060.99   42.60
  -6  -6   1 1166.08   40.40
  -6   6   1 1122.09   44.80
  -6   6   1 1177.08   36.90
  -6   6   1 1211.08   37.20
   6   6  -1 1185.88   37.80
  -6   6   1 1117.99   41.00
  -6   6   1 1177.58   38.80
  -6   6   1 1176.38   37.50
  -5  -6   1  115.69   16.80
  -5  -6   1  120.39    9.30
  -5  -6   1  125.19    8.10
  -5  -6   1  125.19    7.40
   5  -6  -1  114.49    8.40
  -5  -6   1  100.99   11.50
  -5  -6   1   97.99   13.20
  -5   6   1  122.89    8.10
   5   6  -1  125.99    9.10
  -5   6   1  145.69   17.40
  -5   6   1  118.79    8.80
  -5   6   1  102.99   11.30
  -5   6   1  126.99    8.50
  -5   6   1  137.89   16.30
  -4  -6   1 1122.69   35.50
  -4  -6   1 1113.19   38.50
   4  -6  -1 1207.48   48.30
   4  -6  -1 1196.08   36.50
  -4  -6   1 1086.09   36.40
  -4  -6   1 1040.20   38.60
  -4   6   1 1138.29   36.80
  -4   6   1 1158.88   35.70
   4   6  -1 1073.69   36.90
   4   6  -1 1186.38   37.00
  -4   6   1 1196.38   35.70
   4   6  -1 1098.79   49.99
   3  -6  -1   92.69   10.10
   3  -6  -1   89.09    5.20
   3   6  -1  107.29    5.70
   3   6  -1   74.69   11.80
  -3   6   1   89.99    4.80
   2  -6  -1 5801.62  169.48
  -2  -6   1 5440.86  163.68
   2  -6  -1 5547.75  162.68
   2   6  -1 5559.14  163.18
   2   6  -1 5882.41  163.38
  -2   6   1 5781.22  170.28
  -1  -6   1  130.39    5.40
   1  -6  -1  127.49    4.70
  -1  -6   1  128.99    5.30
   1   6  -1  127.09    5.10
   1   6  -1  126.09    5.10
  -1   6   1  124.69    4.70
  -1   6   1  137.39    8.50
   0   6   1 4981.90  139.99
   0   6  -1 4937.21  142.69
   0   6  -1 4663.33  139.49
   1  -6   1  177.88    6.60
   1  -6   1  164.08    9.30
   1   6   1  174.08    7.20
  -1   6  -1  176.48    6.60
   1   6   1  176.48    6.30
  -1   6  -1  176.88   10.10
   2  -6   1 2849.71   85.29
   2  -6   1 2752.02   78.79
   2   6   1 2798.32   79.49
  -2   6  -1 2413.76   90.89
   2   6   1 2633.44   78.49
   3  -6   1 1702.23   49.70
  -3  -6  -1 1635.34   51.29
   3  -6   1 1759.92   59.29
   3   6   1 1731.93   50.19
   3   6   1 1437.96   62.19
  -3   6  -1 1468.15   62.09
  -4  -6  -1   48.00    7.00
  -4  -6  -1   61.79    9.80
  -4  -6  -1   68.19    9.80
   4  -6   1   50.69    7.90
  -4  -6  -1   63.29   11.20
  -4  -6  -1   44.90    6.70
  -4  -6  -1   52.29    7.60
   4  -6   1   53.39   16.40
  -4   6  -1   55.59    8.90
   4   6   1   61.29   29.90
  -4   6  -1   50.89    6.70
  -4   6  -1   57.79    6.60
   4   6   1   62.09   10.60
  -4   6  -1   66.29    9.80
  -4   6  -1   51.59    6.80
   5  -6   1  134.69   11.10
  -5  -6  -1  163.08   13.10
  -5  -6  -1  151.58    9.80
  -5  -6  -1  136.29   15.60
  -5  -6  -1  176.28   13.20
  -5  -6  -1  156.28    9.90
  -5  -6  -1  173.08    8.70
  -5   6  -1  156.78    9.30
  -5   6  -1  173.48    9.70
   5   6   1  145.79   13.20
  -5   6  -1  171.28   12.10
  -5   6  -1  173.88    9.50
  -5   6  -1  183.68   14.40
  -5   6  -1  171.18   17.20
  -6  -6  -1  157.28   13.50
  -6  -6  -1  124.59    9.90
  -6  -6  -1  147.69    8.60
  -6  -6  -1  123.99   13.80
  -6  -6  -1  127.09   12.90
  -6  -6  -1  135.79   15.90
  -6  -6  -1  134.19    9.10
  -6  -6  -1  131.99   13.30
   6  -6   1  110.29   10.70
  -6   6  -1  116.69   13.80
  -6   6  -1  118.99    8.70
  -6   6  -1  141.19   14.50
   6   6   1  107.19   12.30
  -6   6  -1  134.29    8.60
  -6   6  -1  121.59    8.40
  -6   6  -1  131.99   14.50
  -6   6  -1  132.49   16.70
  -7  -6  -1   14.40    8.60
  -7  -6  -1   20.10    5.20
  -7  -6  -1   22.30    6.80
  -7  -6  -1   19.50    6.60
   7  -6   1   13.80    8.00
  -7  -6  -1   28.40    5.10
  -7  -6  -1   15.30    7.50
  -7   6  -1   21.60    9.60
  -7   6  -1   18.20    4.80
  -7   6  -1   19.10    4.30
  -7   6  -1   18.80    7.70
   7   6   1   29.70   12.50
  -7   6  -1   28.20    8.00
  -8  -6  -1   50.39    7.70
  -8  -6  -1   36.40    7.80
  -8  -6  -1   42.60    6.90
  -8  -6  -1   64.69    9.00
  -8   6  -1   43.70    7.50
  -8   6  -1   35.70    8.40
  -8   6  -1   44.10    5.40
  -8   6  -1   48.90    7.70
  -9  -7   1   -1.60    6.10
  -9  -7   1   14.00    4.80
   9  -7  -1    6.00    4.20
  -9   7   1    9.10    4.60
  -9   7   1   29.60    9.40
   9   7  -1   11.80    4.10
  -8  -7   1  242.48   19.90
  -8  -7   1  271.27   14.20
  -8  -7   1  271.37   12.30
   8  -7  -1  270.77   12.00
  -8  -7   1  268.17   14.70
  -8  -7   1  273.47   10.80
  -8  -7   1  267.07   15.00
  -8   7   1  277.57   15.60
   8   7  -1  276.67   12.50
  -8   7   1  268.27   11.00
  -8   7   1  253.77   18.00
  -8   7   1  269.37   17.90
  -8   7   1  265.07   13.30
  -8   7   1  265.67   11.60
  -7  -7   1  209.08   18.50
   7  -7  -1  178.88   10.30
  -7  -7   1  201.78   10.40
  -7  -7   1  189.28   14.80
  -7  -7   1  194.08   13.50
  -7  -7   1  201.88   11.40
  -7   7   1  210.98   10.40
  -7   7   1  194.68   10.50
  -7   7   1  186.78   16.40
  -7   7   1  180.18   18.30
  -7   7   1  196.78   12.60
   7   7  -1  191.28   11.50
  -6  -7   1   19.30    5.50
  -6  -7   1   12.30    4.30
  -6  -7   1   24.80    5.10
  -6  -7   1    3.20   10.60
   6  -7  -1   17.60    4.70
  -6  -7   1   25.00    7.80
  -6  -7   1   23.50    9.00
  -6   7   1   22.70   10.10
  -6   7   1   22.00    4.90
  -6   7   1   18.70    5.00
  -6   7   1    8.00   11.10
  -6   7   1   22.10    6.60
   6   7  -1   24.40    5.50
  -5  -7   1   70.09    6.20
  -5  -7   1   62.69   10.00
  -5  -7   1   70.79    8.00
  -5  -7   1   72.19    7.40
  -5  -7   1   90.19   13.90
   5  -7  -1   60.59    6.50
  -5  -7   1   93.19   11.50
  -5   7   1   78.99   12.00
  -5   7   1   67.49    7.40
  -5   7   1   60.09    6.70
  -5   7   1   68.59   11.00
  -5   7   1   80.09    7.50
   5   7  -1   54.69    7.60
  -4  -7   1 1435.36   44.20
   4  -7  -1 1482.55   57.39
  -4  -7   1 1418.06   45.90
   4  -7  -1 1432.06   44.20
  -4  -7   1 1348.37   43.00
  -4  -7   1 1342.77   43.10
   4  -7  -1 1359.76   42.90
   4   7  -1 1306.47   59.19
   4   7  -1 1377.56   44.30
  -4   7   1 1426.16   43.20
  -4   7   1 1410.56   43.50
   4   7  -1 1457.85   45.00
  -4   7   1 1453.95   43.30
   3  -7  -1  223.38    8.90
   3  -7  -1  235.38   16.20
  -3   7   1  234.58    8.40
   3   7  -1  212.58    9.50
   3   7  -1  176.58   16.70
   3   7  -1  215.28    9.40
   2  -7  -1 1594.64   53.79
   2  -7  -1 1584.24   46.90
   2   7  -1 1580.54   47.40
   2   7  -1 1588.54   47.50
   1  -7  -1  561.04   16.80
  -1  -7   1  532.95   17.30
  -1  -7   1  556.44   17.50
  -1   7   1  552.84   21.90
   1   7  -1  548.15   17.20
  -1   7   1  526.85   16.80
   1   7  -1  543.55   17.20
   0  -7   1  765.22   23.20
   0  -7   1  795.32   23.70
   0  -7  -1  777.12   23.20
   0   7   1  778.72   24.10
   0   7  -1  803.22   27.20
   0   7  -1  740.23   23.60
   0   7  -1  778.62   23.00
   0   7   1  758.92   23.10
   1  -7   1  738.13   27.40
   1  -7   1  722.43   23.20
  -1   7  -1  737.33   23.30
   1   7   1  755.62   22.90
  -1   7  -1  798.32   28.50
   1   7   1  778.72   24.10
   2  -7   1 2047.80   64.09
   2  -7   1 1948.21   57.29
   2   7   1 1871.11   58.89
  -2   7  -1 1841.62   65.39
   2   7   1 1883.81   56.99
   3  -7   1  595.14   19.60
  -3  -7  -1  551.04   21.60
   3  -7   1  599.34   28.70
   3   7   1  564.64   20.10
   3   7   1  474.85   30.90
  -3   7  -1  498.45   32.20
   3   7   1  585.54   19.60
  -4  -7  -1  206.38   10.90
  -4  -7  -1  212.38   13.50
   4  -7   1  201.88   43.40
  -4  -7  -1  198.18   15.80
  -4  -7  -1  215.78   10.70
  -4  -7  -1  212.98   14.40
  -4  -7  -1  190.08    9.60
  -4   7  -1  196.78    9.80
  -4   7  -1  195.88    9.70
  -4   7  -1  226.78   14.60
  -4   7  -1  187.68   10.50
  -4   7  -1  193.68    9.80
  -5  -7  -1    5.40    6.50
   5  -7   1    4.50    5.70
  -5  -7  -1   -0.50    8.20
  -5  -7  -1    0.90    7.30
  -5  -7  -1   -1.60    4.10
  -5  -7  -1    4.00    4.50
  -5   7  -1    2.10    4.10
  -5   7  -1   -1.00    5.60
  -5   7  -1   -5.50    3.60
  -5   7  -1    1.10    3.70
   5   7   1   -6.60    7.10
  -5   7  -1    7.90    7.40
  -5   7  -1  -17.90    8.40
  -6  -7  -1    8.20    6.80
  -6  -7  -1    3.80    4.60
  -6  -7  -1    6.50    9.30
   6  -7   1    2.90    5.70
  -6  -7  -1    3.60    7.80
  -6  -7  -1    3.20    4.20
  -6  -7  -1   -2.70    6.30
  -6  -7  -1    6.40    7.10
  -6  -7  -1   13.00    4.90
  -6   7  -1   12.30    4.60
  -6   7  -1    4.50    4.20
  -6   7  -1    6.70    7.50
   6   7   1    9.30    7.00
  -6   7  -1    5.40    9.50
  -6   7  -1   12.60    4.70
  -6   7  -1    8.00    7.50
  -7  -7  -1   25.60    7.90
   7  -7   1   21.00    6.40
  -7  -7  -1   22.10    5.10
  -7  -7  -1   25.50    6.90
  -7  -7  -1   20.40   10.30
  -7  -7  -1   41.10    8.70
  -7  -7  -1   21.20    7.00
  -7   7  -1   25.20    8.20
  -7   7  -1   21.70    4.50
  -7   7  -1   25.80    9.40
  -7   7  -1   28.40    4.90
   7   7   1   28.10    7.10
  -7   7  -1   20.10    8.60
  -8  -7  -1  205.78   11.60
  -8  -7  -1  234.28   12.20
  -8  -7  -1  224.78   14.80
  -8  -7  -1  222.38   12.00
  -8   7  -1  206.18    9.50
  -8   7  -1  212.58   13.10
  -8   7  -1  216.48   15.00
  -8   7  -1  196.68   13.10
  -9  -8   1    9.90    7.30
   9  -8  -1    5.40    3.90
  -9  -8   1    4.10    3.70
  -9   8   1    2.00    4.60
  -8  -8   1    1.40    3.70
   8  -8  -1    4.70    4.10
  -8  -8   1   15.90   11.00
  -8  -8   1    0.50    3.10
  -8  -8   1    9.80    7.00
  -8  -8   1   -2.50    4.90
  -8  -8   1   -1.50    5.40
  -8   8   1    4.50    6.10
  -8   8   1    6.30    6.00
  -8   8   1   -1.10    9.90
   8   8  -1    3.70    3.90
  -8   8   1   -5.70    3.30
  -8   8   1    7.40    3.50
  -8   8   1   10.60    8.60
  -7  -8   1  568.54   20.10
  -7  -8   1  542.15   26.00
   7  -8  -1  591.94   20.70
  -7  -8   1  529.95   23.70
  -7  -8   1  584.14   23.60
  -7  -8   1  556.44   21.60
  -7   8   1  561.74   21.80
  -7   8   1  553.04   19.90
  -7   8   1  565.04   28.20
  -7   8   1  532.95   24.80
  -7   8   1  559.34   20.30
   7   8  -1  575.34   21.10
  -6  -8   1  289.67   13.00
  -6  -8   1  280.97   20.50
  -6  -8   1  279.67   14.10
  -6  -8   1  308.97   16.80
  -6  -8   1  290.67   18.00
   6  -8  -1  296.27   12.90
  -6   8   1  303.87   13.40
  -6   8   1  276.97   15.30
  -6   8   1  306.07   13.50
   6   8  -1  296.47   13.80
  -6   8   1  296.97   21.40
  -6   8   1  293.77   19.10
  -5  -8   1  264.67   20.00
  -5  -8   1  287.67   15.20
  -5  -8   1  291.77   18.40
  -5  -8   1  273.67   11.90
  -5  -8   1  276.87   12.40
   5  -8  -1  267.77   12.00
  -5  -8   1  282.57   13.40
  -5   8   1  282.97   12.40
   5   8  -1  276.17   13.20
  -5   8   1  285.47   12.70
  -5   8   1  298.17   16.10
  -5   8   1  243.58   19.50
  -5   8   1  326.17   13.00
  -4  -8   1  416.96   15.40
   4  -8  -1  403.56   16.50
  -4  -8   1  429.76   16.40
   4  -8  -1  414.16   15.10
  -4  -8   1  394.36   15.50
   4  -8  -1  387.16   28.40
  -4  -8   1  422.06   18.20
  -4   8   1  418.26   15.70
   4   8  -1  400.96   16.00
   4   8  -1  391.16   17.10
  -4   8   1  407.26   15.30
   4   8  -1  350.86   31.30
   3  -8  -1    0.60    2.20
  -3  -8   1    1.20    3.80
   3  -8  -1   -1.30    5.40
  -3   8   1   -2.40    8.50
   3   8  -1    2.50    3.10
  -3   8   1    0.80    1.80
   3   8  -1   -1.70    2.40
   3   8  -1   -3.20    6.80
   2  -8  -1  108.29    5.00
   2  -8  -1   99.79    9.70
  -2  -8   1   87.69    5.90
   2   8  -1  103.69    5.30
   2   8  -1  102.59    5.40
  -1  -8   1 1543.65   46.10
   1  -8  -1 1535.25   45.30
  -1  -8   1 1540.35   45.90
  -1   8   1 1576.14   51.99
  -1   8   1 1537.05   45.80
   1   8  -1 1537.65   45.80
  -1   8   1 1494.65   45.30
   1   8  -1 1563.74   45.70
   0  -8  -1  319.67   10.60
   0  -8   1  316.47   10.90
   0   8  -1  299.87   10.20
   0   8  -1  320.07   11.00
   0   8  -1  335.77   14.80
   0   8   1  321.77   11.40
   0   8   1  323.47   10.40
   1  -8   1  680.33   21.70
  -1   8  -1  664.63   21.80
  -1   8  -1  729.13   27.50
   1   8   1  695.83   21.30
   1   8   1  686.83   22.40
   2  -8   1   13.60    5.20
   2  -8   1    9.30    2.50
   2   8   1    8.00    2.30
   2   8   1    8.30    2.70
  -2   8  -1   11.70    6.70
  -3  -8  -1  218.88   15.10
   3  -8   1  195.58   18.00
   3  -8   1  196.88    9.50
  -3  -8  -1  172.08   12.20
  -3  -8  -1  181.88   10.30
  -3   8  -1  189.98    9.80
  -3   8  -1  191.98    9.70
  -3   8  -1  185.98   23.60
   3   8   1  199.18   10.50
   3   8   1  195.68   10.10
   3   8   1  156.98   22.50
  -4  -8  -1  274.37   12.80
  -4  -8  -1  264.37   14.70
   4  -8   1  249.18   13.20
  -4  -8  -1  282.07   12.50
  -4  -8  -1  258.87   11.10
  -4  -8  -1  275.77   17.40
  -4  -8  -1  279.67   16.00
   4   8   1  275.47   15.60
  -4   8  -1  262.67   16.60
  -4   8  -1  266.67   11.90
  -4   8  -1  263.17   11.70
  -4   8  -1  268.67   12.10
  -4   8  -1  280.27   11.90
  -5  -8  -1   90.69   14.60
  -5  -8  -1   84.89   10.80
  -5  -8  -1   77.49    8.00
  -5  -8  -1   95.09    7.20
  -5  -8  -1  106.99   10.90
   5  -8   1   78.69   10.00
  -5  -8  -1   76.89   11.90
  -5  -8  -1   91.09    8.20
  -5   8  -1   93.99    7.50
  -5   8  -1   89.89    7.70
  -5   8  -1   86.69    7.80
  -5   8  -1   84.69   12.40
  -5   8  -1   91.59   15.70
   5   8   1   76.29   11.60
  -6  -8  -1  437.86   20.30
  -6  -8  -1  425.06   15.80
  -6  -8  -1  430.66   22.60
  -6  -8  -1  453.35   17.20
   6  -8   1  394.66   17.20
  -6  -8  -1  445.56   18.00
  -6  -8  -1  424.96   21.00
  -6  -8  -1  432.76   20.30
  -6   8  -1  427.96   15.90
  -6   8  -1  428.46   16.90
  -6   8  -1  436.56   16.80
  -6   8  -1  427.66   21.00
   6   8   1  402.76   18.20
  -6   8  -1  440.56   25.30
  -7  -8  -1    5.70   11.00
  -7  -8  -1   20.90    7.30
   7  -8   1    4.50    5.50
  -7  -8  -1   21.40    7.30
  -7  -8  -1    8.10    9.40
   7   8   1    5.10    6.10
  -7   8  -1    7.70    7.50
  -8  -8  -1   16.00    4.70
  -8  -8  -1   10.90    4.80
  -8  -8  -1   26.80    7.40
  -8  -8  -1   11.30    5.40
  -8   8  -1   16.80    3.60
  -8   8  -1   13.30    6.30
  -8   8  -1   19.90    6.80
  -8   8  -1   17.50    6.00
   9  -9  -1  226.38   10.40
  -9  -9   1  256.07   11.20
  -9   9   1  237.08   12.40
  -8  -9   1    5.90    5.00
  -8  -9   1   11.00    4.20
  -8  -9   1    3.70    7.00
   8  -9  -1   -1.60    3.80
  -8  -9   1    8.30    3.20
  -8  -9   1    5.20    4.90
   8   9  -1   10.60    4.10
  -8   9   1    8.00    3.50
  -8   9   1    0.70    5.70
  -8   9   1    9.60    8.30
  -8   9   1    3.80    3.60
  -7  -9   1   13.60    4.20
  -7  -9   1   10.20    4.50
  -7  -9   1    2.20    7.30
   7  -9  -1    8.20    4.10
  -7  -9   1    7.70   10.70
  -7  -9   1    5.10    6.10
  -7   9   1   12.60    9.50
  -7   9   1   -1.60   10.10
   7   9  -1   10.20    4.60
  -7   9   1   11.10    4.10
  -7   9   1   12.60    6.60
  -7   9   1   15.00    4.60
   6  -9  -1    6.60    4.30
  -6  -9   1    7.30    4.30
  -6  -9   1   -4.50    9.00
  -6  -9   1   11.20   10.40
  -6  -9   1    7.50    5.00
  -6  -9   1   -3.10    6.50
  -6   9   1    4.70    4.50
  -6   9   1   -7.90    9.60
  -6   9   1   14.80    9.90
  -6   9   1   -1.50    7.00
  -6   9   1    3.20    4.60
  -6   9   1    9.50    4.90
   6   9  -1    6.10    5.00
  -5  -9   1  841.82   38.50
  -5  -9   1  916.91   35.50
  -5  -9   1  832.52   36.70
   5  -9  -1  886.61   29.50
  -5  -9   1  885.51   33.90
  -5  -9   1  883.61   32.30
  -5   9   1  992.20   31.10
  -5   9   1  964.10   32.40
  -5   9   1  930.71   29.80
  -5   9   1  935.51   34.80
   5   9  -1  931.71   30.50
  -4  -9   1   78.49    8.00
  -4  -9   1   84.59   13.90
  -4  -9   1   67.49    6.70
   4  -9  -1   58.79    9.10
  -4  -9   1   63.19    9.20
   4  -9  -1   64.19    6.90
  -4  -9   1   56.29    7.70
   4   9  -1   81.69   25.20
  -4   9   1   72.19   10.20
   4   9  -1   69.19    7.70
  -4   9   1   67.99    7.40
  -4   9   1   67.39    9.30
  -4   9   1   66.39    7.10
  -3  -9   1  944.51   34.30
   3  -9  -1 1062.89   32.20
   3  -9  -1 1016.80   42.30
   3   9  -1 1027.10   32.80
  -3   9   1  989.50   45.10
   3   9  -1 1044.10   33.00
  -3   9   1 1027.00   31.10
  -2  -9   1   -0.50    2.60
   2  -9  -1   -1.10    1.70
   2   9  -1    1.30    2.00
   2   9  -1    1.30    2.10
  -1  -9   1 1441.66   43.00
  -1  -9   1 1415.26   43.20
   1  -9  -1 1420.56   42.30
   1   9  -1 1436.36   42.80
  -1   9   1 1385.06   42.30
  -1   9   1 1456.75   42.90
   1   9  -1 1434.56   42.70
   0  -9   1  428.96   14.60
   0  -9  -1  442.36   14.30
   0   9   1  447.56   15.10
   0   9  -1  464.05   19.50
   0   9  -1  444.76   13.90
   0   9  -1  427.16   14.60
   0   9   1  428.16   14.10
   1  -9   1 1486.25   42.00
  -1   9  -1 1254.17   39.70
   1   9   1 1365.86   41.20
   1   9   1 1431.16   42.60
  -1   9  -1 1387.56   41.90
   2  -9   1   21.40    3.30
   2  -9   1   16.50    6.20
   2   9   1   19.00    3.60
   2   9   1   15.10    2.80
  -3  -9  -1  456.65   22.00
   3  -9   1  473.35   17.30
  -3  -9  -1  468.05   19.50
  -3  -9  -1  439.16   15.90
  -3  -9  -1  456.15   16.90
   3  -9   1  434.96   26.70
  -3   9  -1  438.56   16.10
  -3   9  -1  437.06   16.40
  -3   9  -1  461.55   16.50
  -3   9  -1  457.65   15.70
   3   9   1  425.56   17.90
  -3   9  -1  379.86   33.50
   3   9   1  456.65   17.70
  -3   9  -1  453.55   20.60
  -4  -9  -1   25.80    4.10
  -4  -9  -1   28.90    5.10
  -4  -9  -1   35.20    9.30
  -4  -9  -1   25.40    6.70
  -4  -9  -1   46.00    9.30
   4  -9   1   27.30    6.10
  -4  -9  -1   27.10    6.80
  -4  -9  -1   21.00    6.50
  -4   9  -1   31.10    8.30
  -4   9  -1   34.80    4.90
  -4   9  -1   19.00    5.00
  -4   9  -1   34.90    5.30
  -4   9  -1   26.40    5.00
   4   9   1   23.00    7.20
  -5  -9  -1  101.39   11.70
  -5  -9  -1  103.99   11.70
  -5  -9  -1   95.59    9.00
  -5  -9  -1  110.99   14.30
   5  -9   1   76.49    8.80
  -5  -9  -1   95.19    8.40
  -5  -9  -1  104.89   11.70
  -5  -9  -1  101.69    7.50
   5   9   1  105.39   10.80
  -5   9  -1   98.69    8.10
  -5   9  -1  105.69    8.80
  -5   9  -1   99.09    8.30
  -5   9  -1   97.19    8.30
  -5   9  -1  110.89   12.20
  -5   9  -1  113.79   15.60
   6  -9   1    1.50    5.00
  -6  -9  -1    6.60    6.50
  -6  -9  -1   11.10    5.20
  -6  -9  -1   12.70    8.90
  -6  -9  -1   14.00    7.00
  -6  -9  -1   -1.10    7.70
  -6  -9  -1   12.30    5.20
  -6  -9  -1   12.20    4.30
  -6   9  -1    3.60    4.10
  -6   9  -1    3.60    4.60
  -6   9  -1    7.10    4.90
  -6   9  -1    9.70   10.30
   6   9   1   -2.30    6.10
  -6   9  -1    4.00    8.00
  -7  -9  -1   12.10    6.00
  -7  -9  -1   23.90    7.60
  -7  -9  -1   23.40    6.90
   7  -9   1   29.80    6.20
  -7  -9  -1   23.50    7.70
  -7  -9  -1   22.40    7.90
  -7   9  -1   24.20    8.00
  -7   9  -1   31.70   10.00
  -7   9  -1   20.40    7.90
  -7   9  -1   11.50    3.70
  -7   9  -1   20.50    4.50
   7   9   1   23.60    6.60
  -8  -9  -1   65.59    8.60
  -8  -9  -1   64.59   10.90
  -8  -9  -1   46.60    7.40
  -8  -9  -1   71.69    8.20
  -8   9  -1   61.29    8.20
  -8   9  -1   78.19    9.40
  -8   9  -1   68.89    5.70
  -8   9  -1   83.39   11.60
   9 -10  -1   18.20    4.10
  -9 -10   1   20.00    4.30
  -9  10   1   13.10    4.80
  -8 -10   1  413.26   17.50
   8 -10  -1  418.16   15.30
  -8 -10   1  410.26   14.00
  -8 -10   1  371.96   18.40
  -8 -10   1  428.96   16.90
  -8 -10   1  400.66   15.60
  -8  10   1  411.46   14.20
  -8  10   1  415.96   18.50
  -8  10   1  378.76   14.80
   8  10  -1  414.76   15.70
  -8  10   1  378.46   20.50
   7 -10  -1    9.80    3.90
  -7 -10   1    7.80    6.60
  -7 -10   1   14.20    6.20
  -7 -10   1   15.70   15.20
  -7 -10   1    9.50    4.50
  -7 -10   1   10.20    3.90
  -7 -10   1   10.10    8.50
   7  10  -1    9.60    4.80
  -7  10   1   10.60    4.60
  -7  10   1    7.70    3.90
  -7  10   1   20.40    9.30
  -6 -10   1   54.09    8.80
  -6 -10   1   67.09   12.30
  -6 -10   1   74.89   11.00
   6 -10  -1   66.09    7.00
  -6 -10   1   60.09    8.10
  -6 -10   1   58.39    7.30
  -6  10   1   56.99    8.20
   6  10  -1   62.19    8.50
  -6  10   1   58.69    7.70
  -6  10   1   54.59   12.40
  -6  10   1   78.29   12.30
  -6  10   1   55.59    7.20
  -5 -10   1  304.37   16.10
  -5 -10   1  309.37   13.80
  -5 -10   1  268.87   19.50
  -5 -10   1  291.07   19.10
  -5 -10   1  301.87   13.00
   5 -10  -1  293.67   12.60
  -5  10   1  304.67   13.40
  -5  10   1  291.77   13.10
  -5  10   1  281.77   16.90
  -5  10   1  313.07   14.10
   5  10  -1  313.27   13.80
  -5  10   1  283.07   19.60
  -4 -10   1    1.10    4.80
  -4 -10   1   -3.50    3.50
   4 -10  -1    7.50    3.90
  -4 -10   1   11.80   11.60
  -4 -10   1    3.70    6.10
  -4 -10   1   -1.50    6.70
  -4  10   1    8.90    4.70
  -4  10   1   -1.20   11.50
   4  10  -1   -1.60    4.40
  -4  10   1    3.80    6.50
  -4  10   1    4.80    4.10
  -4  10   1   -2.90    8.20
  -3 -10   1  200.08   14.10
  -3 -10   1  212.98   10.50
   3 -10  -1  198.08   10.30
   3 -10  -1  201.38   18.70
  -3 -10   1  201.58   12.60
   3 -10  -1  230.28   10.20
  -3  10   1  227.88   10.30
  -3  10   1  213.78    9.90
  -3  10   1  192.88   22.70
   3  10  -1  225.38   10.90
  -3  10   1  219.38   11.40
   3  10  -1  218.28   11.50
   3  10  -1  204.68   11.10
  -3  10   1  225.78    8.80
   2 -10  -1  366.36   13.00
  -2 -10   1  356.26   14.70
  -2  10   1  378.76   13.00
   2  10  -1  354.86   13.60
   2  10  -1  368.56   13.60
  -1 -10   1 1220.08   38.50
   1 -10  -1 1277.37   37.70
  -1 -10   1 1239.28   38.60
   1  10  -1 1252.77   38.20
  -1  10   1 1217.08   37.60
  -1  10   1 1252.67   38.20
   1  10  -1 1300.97   38.10
   0 -10   1 2217.08   65.19
   0 -10  -1 2167.38   64.69
   0  10   1 2192.28   64.49
   0  10   1 2272.17   65.69
   0  10  -1 2220.48   65.19
   0  10  -1 2161.28   64.19
  -1  10  -1   10.60    1.20
  -1  10  -1   11.50    2.60
   1  10   1    8.60    2.60
  -1  10  -1    9.50    5.70
   2 -10   1 1246.68   38.40
   2  10   1 1265.77   39.50
  -2  10  -1 1214.28   49.70
   2  10   1 1196.08   37.90
  -3 -10  -1   46.80    6.60
   3 -10   1   55.79    7.50
  -3 -10  -1   59.89    9.70
   3 -10   1   68.59   19.10
  -3 -10  -1   65.89   10.80
  -3 -10  -1   52.19    6.20
   3 -10   1   50.79    8.50
  -3 -10  -1   47.00    8.10
  -3 -10  -1   50.99   10.30
  -3  10  -1   59.89    7.00
  -3  10  -1   57.19    5.90
   3  10   1   56.99    9.20
  -3  10  -1   69.09    9.70
   3  10   1   69.29    9.90
  -3  10  -1   56.59    8.10
  -3  10  -1   69.59    6.30
   3  10   1   57.09    9.60
  -3  10  -1   72.79    6.70
  -4 -10  -1  253.57   16.70
  -4 -10  -1  245.48   12.10
  -4 -10  -1  246.98   10.90
   4 -10   1  237.48   11.90
  -4 -10  -1  238.58   13.70
  -4 -10  -1  257.17   14.70
  -4 -10  -1  254.87   14.20
  -4 -10  -1  238.68   15.40
  -4  10  -1  258.87   11.50
  -4  10  -1  265.87   11.30
  -4  10  -1  257.77   12.00
  -4  10  -1  249.68   11.70
  -4  10  -1  269.87   15.90
   4  10   1  254.07   13.80
  -5 -10  -1  285.67   16.20
  -5 -10  -1  292.47   12.30
  -5 -10  -1  303.67   14.00
   5 -10   1  288.87   13.50
  -5 -10  -1  274.67   16.80
  -5 -10  -1  287.97   18.30
  -5 -10  -1  282.27   16.20
  -5  10  -1  293.27   13.10
   5  10   1  279.07   14.70
  -5  10  -1  308.57   21.80
  -5  10  -1  296.67   13.60
  -5  10  -1  288.47   13.00
  -5  10  -1  295.67   13.40
  -5  10  -1  293.27   17.00
  -6 -10  -1  278.67   16.50
   6 -10   1  288.07   13.30
  -6 -10  -1  303.37   19.00
  -6 -10  -1  295.27   12.20
  -6 -10  -1  295.37   17.10
  -6 -10  -1  296.37   14.20
  -6 -10  -1  299.07   16.50
  -6  10  -1  301.67   13.10
  -6  10  -1  300.87   13.20
  -6  10  -1  289.07   12.20
  -6  10  -1  283.47   17.60
   6  10   1  284.07   14.60
  -6  10  -1  293.07   21.90
  -7 -10  -1  139.69   10.90
   7 -10   1  142.19   10.00
  -7 -10  -1  126.79   10.90
  -7 -10  -1  127.99   10.80
  -7 -10  -1  152.68   13.50
  -7 -10  -1  120.19   11.20
  -7  10  -1  119.29    8.00
  -7  10  -1  123.69   15.10
  -7  10  -1  133.39   12.00
  -7  10  -1  129.69    8.10
  -7  10  -1  115.49   12.60
  -8 -10  -1   -6.10   10.10
  -8 -10  -1    5.20    4.40
  -8 -10  -1    6.30    5.40
  -8 -10  -1    5.90    4.20
  -8  10  -1    2.90    5.60
  -8  10  -1   15.90    6.90
  -8  10  -1  -18.00   10.70
  -8  10  -1    4.90    3.00
  -8 -11   1   15.40    3.30
   8 -11  -1   12.70    3.70
  -8 -11   1   15.90    8.90
  -8 -11   1   11.10    4.80
  -8  11   1   13.30    7.60
  -8  11   1   18.80    3.40
  -8  11   1   12.90    4.10
  -8  11   1   16.00    6.80
  -7 -11   1   43.00    6.20
  -7 -11   1   49.80    8.30
  -7 -11   1   20.20   10.40
   7 -11  -1   33.40    5.60
  -7 -11   1   50.49    7.90
  -7 -11   1   51.59    9.90
  -7 -11   1   34.30    5.70
   7  11  -1   26.20    5.90
  -7  11   1   32.90   10.90
  -7  11   1   30.20    4.50
  -7  11   1   43.50   11.50
  -6 -11   1  145.09   11.90
  -6 -11   1  146.19   10.30
  -6 -11   1  146.39   16.70
  -6 -11   1  143.29   15.10
   6 -11  -1  154.28    9.00
  -6 -11   1  133.89    9.00
   6  11  -1  145.89    9.90
  -6  11   1  148.49   17.20
  -6  11   1  139.69   17.40
  -6  11   1  125.19   14.00
  -6  11   1  150.48    9.80
  -6  11   1  134.69    9.70
  -6  11   1  137.69    9.50
  -5 -11   1  272.17   13.00
  -5 -11   1  276.27   15.60
  -5 -11   1  271.57   12.10
  -5 -11   1  264.57   19.50
   5 -11  -1  258.07   11.80
  -5  11   1  270.37   12.50
  -5  11   1  266.57   12.40
  -5  11   1  258.07   13.00
   5  11  -1  285.57   13.00
  -5  11   1  221.08   19.80
  -4 -11   1  228.78   13.20
   4 -11  -1  227.58   10.50
  -4 -11   1  233.48   13.20
  -4 -11   1  202.58   18.70
  -4 -11   1  238.58   10.90
  -4 -11   1  234.88   11.80
   4  11  -1  251.07   11.40
  -4  11   1  213.68   16.30
  -4  11   1  231.88   19.10
  -4  11   1  240.08   11.20
  -4  11   1  202.28   13.40
  -4  11   1  238.78   11.00
   3 -11  -1 2266.97   68.19
  -3 -11   1 2362.66   70.79
  -3 -11   1 2191.88   69.19
   3 -11  -1 2344.07   69.49
  -3 -11   1 2236.88   69.09
  -3 -11   1 2317.17   68.79
  -3  11   1 2300.67   68.09
  -3  11   1 2284.17   68.79
   3  11  -1 2284.87   68.89
  -3  11   1 2332.37   67.69
  -3  11   1 2355.86   68.49
   3  11  -1 2344.67   70.49
  -3  11   1 2232.38   68.79
  -3  11   1 2353.86   68.69
   2 -11  -1   54.49    4.90
  -2 -11   1   53.39    7.60
   2  11  -1   63.39    5.90
   2  11  -1   64.29    5.90
  -2  11   1   53.79    5.10
  -2  11   1   69.39   14.50
  -1 -11   1 1878.91   57.59
   1 -11  -1 1938.71   56.59
  -1 -11   1 1974.00   57.49
  -1  11   1 1899.61   56.59
  -1  11   1 1872.21   57.09
   1  11  -1 1895.21   57.19
   1  11  -1 1895.91   56.89
   0 -11  -1   54.09    4.30
   0 -11   1   59.39    4.60
   0  11  -1   57.49    3.80
   0  11  -1   59.89    9.50
   0  11  -1   53.09    4.60
   0  11   1   56.79    5.20
   0  11   1   55.99    3.90
   1 -11   1 1619.64   48.00
  -1  11  -1 1556.74   48.10
   1  11   1 1607.14   48.90
  -1  11  -1 1532.95   45.40
   1  11   1 1576.54   47.30
  -2 -11  -1 1718.23   55.69
  -2 -11  -1 1655.23   51.39
   2 -11   1 1749.82   52.59
  -2  11  -1 1642.24   50.99
   2  11   1 1725.63   51.99
  -2  11  -1 1675.63   51.59
  -2  11  -1 1691.73   51.99
  -2  11  -1 1750.42   66.29
   2  11   1 1777.92   53.79
   3 -11   1  160.58   10.20
  -3 -11  -1  152.68   14.20
  -3 -11  -1  169.08    8.50
  -3 -11  -1  170.08    9.50
  -3 -11  -1  165.58   12.00
  -3 -11  -1  153.18   14.10
  -3 -11  -1  191.18   13.50
   3 -11   1  147.89   25.20
  -3  11  -1  163.28    9.40
   3  11   1  167.98   11.00
  -3  11  -1  166.68   10.30
  -3  11  -1  155.68    8.20
  -3  11  -1  169.68    8.60
  -3  11  -1  166.98   13.60
  -3  11  -1  169.78    9.20
   4 -11   1  102.49    8.30
  -4 -11  -1   98.59   11.70
  -4 -11  -1   82.49    8.50
  -4  11  -1   86.79    7.70
  -4  11  -1   80.29    8.00
   4  11   1   73.49    9.70
  -4  11  -1  100.29    8.30
  -4  11  -1   95.19   11.80
  -5 -11  -1  373.46   14.50
  -5 -11  -1  376.16   18.50
  -5 -11  -1  377.26   18.50
  -5 -11  -1  397.86   21.40
  -5 -11  -1  369.46   16.20
   5 -11   1  360.66   15.40
  -5 -11  -1  363.26   18.70
  -5  11  -1  385.16   15.90
  -5  11  -1  367.46   24.20
  -5  11  -1  390.56   15.90
  -5  11  -1  375.96   15.10
   5  11   1  363.36   16.70
  -5  11  -1  369.56   19.60
  -5  11  -1  379.96   15.50
  -6 -11  -1  134.79   13.10
  -6 -11  -1  119.69   11.60
  -6 -11  -1  111.89    7.70
  -6 -11  -1  108.69   11.80
  -6 -11  -1  123.79    9.20
   6 -11   1  111.59    8.90
  -6 -11  -1  130.39   14.90
  -6  11  -1  131.29   18.00
  -6  11  -1  134.19   13.80
  -6  11  -1  100.39    7.80
   6  11   1  124.69   10.10
  -6  11  -1  112.89    8.40
  -6  11  -1  118.69    8.70
  -7 -11  -1   11.40    5.70
  -7 -11  -1    8.00    5.20
  -7 -11  -1   11.00    5.60
  -7 -11  -1    1.30    7.40
   7 -11   1    5.40    5.10
  -7 -11  -1   12.30    6.80
  -7  11  -1    9.90    3.90
  -7  11  -1   14.30    7.50
  -7  11  -1    5.40    3.70
  -7  11  -1    7.40    7.80
  -7  11  -1   10.80    6.80
  -8 -11  -1    6.60    3.80
  -8 -11  -1    2.10    5.90
  -8 -11  -1    6.50    7.20
  -8  11  -1   11.80    8.10
  -8  11  -1   14.40    3.30
  -8  11  -1   15.60    6.80
  -8  11  -1   -3.20    6.40
  -8 -12   1  173.38   11.00
  -8 -12   1  190.08    7.80
   8 -12  -1  175.68    8.80
  -8  12   1  174.58    9.70
  -8  12   1  170.08    7.80
  -8  12   1  162.28   14.30
  -8  12   1  174.28   11.80
  -7 -12   1   11.50   10.70
  -7 -12   1    1.50    3.70
  -7 -12   1    6.10    7.10
  -7 -12   1  -10.80    8.70
   7 -12  -1    1.60    4.00
   7  12  -1    2.30    4.30
  -7  12   1    7.30    4.80
  -7  12   1    0.50    8.60
  -7  12   1   11.00    5.40
  -6 -12   1  346.97   18.50
  -6 -12   1  384.16   14.90
  -6 -12   1  349.87   20.90
  -6 -12   1  355.96   15.80
  -6 -12   1  332.17   17.30
   6 -12  -1  350.26   14.50
  -6 -12   1  321.17   20.20
   6  12  -1  350.76   15.40
  -6  12   1  333.07   21.60
  -6  12   1  345.67   14.90
  -6  12   1  355.16   15.00
  -6  12   1  333.77   22.10
  -6  12   1  358.06   15.20
  -5 -12   1  194.78   10.40
   5 -12  -1  205.58    9.90
  -5 -12   1  198.38   10.90
  -5 -12   1  167.68   17.80
  -5 -12   1  196.28   13.60
  -5 -12   1  201.68   17.30
  -5  12   1  146.29   17.70
   5  12  -1  200.98   11.10
  -5  12   1  179.88   11.50
  -5  12   1  196.58   10.80
  -5  12   1  164.38   16.40
  -5  12   1  194.88   10.70
   4 -12  -1    6.90    3.40
  -4 -12   1   16.40    6.10
  -4 -12   1    8.60    3.90
  -4 -12   1   21.70    6.40
  -4 -12   1    4.20    4.60
  -4 -12   1   19.20    9.90
  -4  12   1   17.50   10.50
  -4  12   1    5.50    9.60
  -4  12   1   10.80    4.40
  -3 -12   1   54.49    6.20
  -3 -12   1   76.09    9.00
   3 -12  -1   55.09    5.60
  -3 -12   1   48.60    6.20
  -3 -12   1   55.09    8.30
  -3 -12   1   67.09   11.70
   3 -12  -1   54.29    8.50
  -3  12   1   60.19    7.70
   3  12  -1   54.19    6.70
   3  12  -1   36.50    6.60
  -3  12   1   47.10    7.40
  -3  12   1   56.59    5.80
  -2 -12   1  127.69    8.70
   2 -12  -1  111.89    7.40
   2 -12  -1  132.79    7.60
  -2 -12   1  138.69    9.10
  -2  12   1  130.69    7.60
  -2  12   1  125.29    8.00
   2  12  -1  129.49    8.80
  -2  12   1  139.09    9.50
  -2  12   1  162.28   20.60
   2  12  -1  135.49    8.50
  -2  12   1  142.89    8.90
   1 -12  -1 1289.27   46.90
  -1 -12   1 1543.05   47.30
   1  12  -1 1624.54   46.80
  -1  12   1 1534.55   46.90
  -1  12   1 1642.74   58.59
  -1  12   1 1561.04   46.50
   1  12  -1 1547.65   47.20
   0 -12  -1   43.70    4.60
   0 -12   1   39.70    4.90
   0  12   1   38.20   11.20
   0  12   1   35.60    4.30
   0  12  -1   48.60    4.00
   0  12   1   35.50    5.30
   0  12  -1   35.40    4.90
   1 -12   1 1802.92   53.49
  -1  12  -1 1678.03   50.39
   1  12   1 1780.52   54.29
  -1  12  -1 1656.53   53.49
  -1  12  -1 1898.21   64.89
   1  12   1 1702.63   52.59
   2 -12   1  195.78   10.80
  -2 -12  -1  204.98   14.60
  -2 -12  -1  185.58    9.40
   2 -12   1  199.78   10.20
  -2 -12  -1  192.08   12.80
   2  12   1  174.58   11.50
  -2  12  -1  192.28    9.60
  -2  12  -1  193.08   25.20
  -2  12  -1  181.78   10.90
   2  12   1  185.78   10.50
  -2  12  -1  188.88    8.70
  -2  12  -1  199.98   10.10
  -3 -12  -1    4.10    5.70
  -3 -12  -1    1.50    6.90
   3 -12   1    8.00    4.40
  -3 -12  -1    1.60    3.30
  -3 -12  -1   -4.40    7.40
  -3 -12  -1   17.00    9.00
  -3  12  -1    6.50    3.20
  -3  12  -1    0.20    4.10
   3  12   1   11.30    5.30
  -3  12  -1    7.10    5.40
  -3  12  -1    7.70    4.10
  -3  12  -1   -0.80    7.10
  -3  12  -1   10.00    3.60
  -4 -12  -1  511.55   22.00
  -4 -12  -1  516.65   21.70
  -4 -12  -1  540.45   23.90
  -4 -12  -1  526.35   18.40
  -4 -12  -1  524.25   19.60
  -4  12  -1  523.15   18.70
  -4  12  -1  442.46   23.30
  -4  12  -1  546.05   19.50
  -4  12  -1  523.15   19.10
  -4  12  -1  505.55   22.20
  -5 -12  -1    2.70    4.00
   5 -12   1    2.60    4.80
  -5 -12  -1   -3.00    4.60
  -5 -12  -1    4.90    6.50
  -5 -12  -1    6.40    7.60
  -5 -12  -1    9.50    8.60
  -5 -12  -1    6.40    6.80
  -5  12  -1   12.20    4.90
  -5  12  -1    3.00    4.50
   5  12   1   -5.50    5.60
  -5  12  -1    9.80    4.70
  -5  12  -1   -0.60    4.40
  -5  12  -1    5.70   10.40
  -5  12  -1    4.40    7.50
  -6 -12  -1  172.68   12.10
  -6 -12  -1  147.39   14.30
   6 -12   1  154.58    9.60
  -6 -12  -1  164.88   12.80
  -6 -12  -1  160.48   12.60
  -6 -12  -1  166.08    8.50
  -6  12  -1  161.58    9.20
  -6  12  -1  143.79    9.30
  -6  12  -1  161.38   17.70
  -6  12  -1  152.48    9.90
  -6  12  -1  135.99    8.50
  -6  12  -1  172.48   14.00
   7 -12   1    1.70    4.60
  -7 -12  -1    5.40    5.30
  -7 -12  -1   -0.70    6.90
  -7 -12  -1    9.30    6.30
  -7 -12  -1    8.50    5.00
  -7 -12  -1   12.10    5.30
  -7  12  -1   13.60    7.70
  -7  12  -1    1.20    3.70
  -7  12  -1    9.50    8.50
  -7  12  -1    9.10    7.20
  -7  12  -1    2.40    3.80
  -8 -12  -1   -1.40    3.60
  -8 -12  -1   -4.80    6.10
  -8  12  -1   -5.60    3.20
  -8  12  -1   -5.50    6.30
  -8  12  -1    2.20    6.00
   8 -13  -1   30.10    4.20
  -8 -13   1   19.90    3.90
  -8 -13   1   15.40    6.70
  -8 -13   1   25.50    4.90
  -8  13   1   24.50    8.10
  -8  13   1   31.00    5.10
  -8  13   1   26.20    6.50
  -7 -13   1   43.10   10.90
  -7 -13   1   28.20    7.00
  -7 -13   1   27.40    4.10
  -7  13   1   20.30    3.90
  -7  13   1   38.70    5.90
  -7  13   1   34.10    9.30
  -6 -13   1  512.45   22.70
  -6 -13   1  494.75   24.70
  -6 -13   1  545.95   22.20
   6 -13  -1  517.25   19.30
  -6 -13   1  549.15   20.60
  -6 -13   1  522.55   19.30
   6  13  -1  560.64   20.60
  -6  13   1  516.75   19.60
  -6  13   1  533.65   19.90
  -6  13   1  530.05   27.30
  -6  13   1  524.85   19.60
  -6  13   1  521.95   28.00
  -5 -13   1  685.33   29.00
  -5 -13   1  712.63   26.90
  -5 -13   1  690.83   24.00
   5 -13  -1  707.33   23.70
  -5 -13   1  673.83   24.70
   5  13  -1  690.93   24.40
  -5  13   1  710.73   24.50
  -5  13   1  670.63   29.10
  -5  13   1  681.43   24.10
  -5  13   1  645.94   24.20
   4 -13  -1  614.74   20.80
  -4 -13   1  604.84   21.50
  -4 -13   1  602.84   26.50
  -4 -13   1  586.24   22.10
  -4 -13   1  627.24   23.90
  -4  13   1  630.94   22.50
   4  13  -1  577.64   22.10
  -4  13   1  595.64   26.70
  -3 -13   1 3161.88   93.59
  -3 -13   1 3203.08   93.99
  -3 -13   1 3132.89   93.49
   3 -13  -1 3148.39   93.79
  -3 -13   1 3153.58   97.09
   3 -13  -1 3025.20   94.99
   3 -13  -1 3160.48   92.99
  -3  13   1 3035.70   95.99
   3  13  -1 3243.68   93.69
  -3  13   1 3332.17   93.79
  -3  13   1 3082.49   93.29
   3  13  -1 3233.98   94.29
  -3  13   1 3205.18   93.19
   2 -13  -1  214.58    9.70
  -2 -13   1  205.48   17.30
  -2 -13   1  209.28   10.40
   2 -13  -1  209.78   10.50
  -2 -13   1  202.48   10.70
  -2 -13   1  197.58   14.60
   2 -13  -1  243.78   12.90
  -2  13   1  197.28   10.10
  -2  13   1  225.28   10.20
  -2  13   1  201.78   10.60
   2  13  -1  206.28   11.70
  -1 -13   1  259.27   11.80
  -1 -13   1  250.37   11.50
   1 -13  -1  265.77   10.80
   1 -13  -1  278.87   11.20
   1  13  -1  279.17   21.70
   1  13  -1  258.27   11.20
   1  13  -1  251.17   11.40
  -1  13   1  247.88   11.60
  -1  13   1  280.37   11.80
  -1  13   1  258.37   22.50
  -1  13   1  254.67   11.40
   1  13  -1  248.18   12.00
   0 -13  -1  220.38   14.00
   0 -13  -1  213.18    9.70
   0 -13   1  212.18   10.50
   0 -13  -1  237.58   15.50
   0 -13   1  222.18   10.30
   0  13  -1  205.38   10.10
   0  13   1  212.58   10.80
   0  13   1  201.48   19.80
   0  13   1  205.58    9.70
   0  13  -1  215.78    8.90
   0  13  -1  209.58   10.40
   0  13  -1  223.88   19.70
  -1 -13  -1  230.08   14.70
   1 -13   1  202.48   10.50
   1 -13   1  227.48   11.20
  -1 -13  -1  224.68   10.10
  -1  13  -1  225.28   12.70
  -1  13  -1  224.18   10.60
  -1  13  -1  234.28   10.70
  -1  13  -1  232.08    9.90
   1  13   1  234.38   12.10
   1  13   1  220.68   10.40
  -1  13  -1  223.98    7.20
  -1  13  -1  222.68   22.10
   2 -13   1  459.95   19.40
   2 -13   1  470.95   17.50
  -2 -13  -1  496.05   18.90
  -2 -13  -1  474.25   22.90
  -2 -13  -1  499.55   22.10
  -2 -13  -1  483.05   19.70
  -2 -13  -1  489.85   22.50
  -2  13  -1  489.75   16.70
   2  13   1  430.76   19.10
  -2  13  -1  461.55   17.90
  -2  13  -1  503.55   17.80
   2  13   1  481.75   21.20
  -2  13  -1  490.15   17.20
  -3 -13  -1  242.98   15.40
  -3 -13  -1  243.08   15.90
  -3 -13  -1  218.28   10.10
  -3 -13  -1  229.88   14.70
   3 -13   1  214.28   10.70
  -3 -13  -1  243.78   13.30
  -3  13  -1  239.78   14.90
  -3  13  -1  227.18   10.00
  -3  13  -1  220.38   10.40
  -3  13  -1  250.07   12.10
  -3  13  -1  228.18   10.90
  -3  13  -1  227.28   11.10
  -4 -13  -1  438.16   20.20
  -4 -13  -1  436.26   20.70
  -4 -13  -1  439.56   16.40
  -4 -13  -1  446.66   19.60
  -4 -13  -1  458.25   22.20
   4 -13   1  423.06   16.60
  -4  13  -1  460.25   17.40
  -4  13  -1  439.66   21.00
  -4  13  -1  438.26   17.20
  -4  13  -1  451.55   16.90
  -4  13  -1  433.26   17.50
   5 -13   1  155.08    9.70
  -5 -13  -1  156.28   13.00
  -5 -13  -1  165.08   14.80
  -5 -13  -1  153.98    8.90
  -5 -13  -1  153.08   13.30
  -5 -13  -1  150.38   12.70
  -5  13  -1  174.88   14.90
  -5  13  -1  151.48    9.60
  -5  13  -1  152.98    9.70
  -5  13  -1  141.49    9.80
  -6 -13  -1   12.60    6.10
  -6 -13  -1    5.20    4.90
   6 -13   1    4.10    7.90
  -6 -13  -1   14.60    3.80
  -6 -13  -1   15.60    8.20
  -6 -13  -1    7.80    7.50
  -6 -13  -1    5.20    6.30
  -6  13  -1    4.00    4.20
  -6  13  -1   10.00    3.80
  -6  13  -1   10.00    9.20
  -6  13  -1    9.90    4.70
  -6  13  -1   10.10    4.40
  -6  13  -1   12.30    7.70
  -6  13  -1   26.80    8.80
  -7 -13  -1  144.79    9.30
  -7 -13  -1  117.09    9.30
  -7 -13  -1  112.89    9.20
  -7 -13  -1  123.69   11.80
   7 -13   1  115.59    8.70
  -7 -13  -1  113.19   10.60
  -7  13  -1  118.09   13.70
  -7  13  -1  110.89   12.60
  -7  13  -1  118.09    7.60
  -7  13  -1  105.19    7.30
  -7  13  -1  113.69   12.60
  -8 -13  -1   19.60    4.30
  -8  13  -1   40.90    7.10
  -8  13  -1   25.10    4.20
  -8  13  -1   38.10    8.60
  -8 -14   1   94.79    8.20
   8 -14  -1   90.19    6.50
  -8 -14   1  103.89    8.90
  -8  14   1  104.49    9.90
  -8  14   1   87.79   12.00
  -7 -14   1  377.76   13.40
  -7 -14   1  345.47   16.60
  -7 -14   1  306.87   25.10
   7 -14  -1  363.56   13.90
  -7  14   1  333.97   15.00
  -7  14   1  351.56   13.30
  -7  14   1  332.97   20.20
  -6 -14   1   59.99    7.40
  -6 -14   1   57.29    7.10
   6 -14  -1   63.19    7.10
  -6 -14   1   46.80   10.70
  -6 -14   1   44.00    8.10
  -6  14   1   65.29    7.20
  -6  14   1   67.09   12.00
  -6  14   1   57.99    7.40
  -6  14   1   44.70    6.20
  -5 -14   1  202.98   11.40
  -5 -14   1  203.48   11.00
  -5 -14   1  204.18   17.30
  -5 -14   1  203.18   14.70
  -5 -14   1  208.38   14.00
   5 -14  -1  191.48   10.40
  -5  14   1  202.78   18.60
  -5  14   1  199.38   10.90
  -5  14   1  213.28   11.10
   5  14  -1  215.88   11.50
   4 -14  -1   17.90    4.10
  -4 -14   1    4.00    8.40
  -4 -14   1   15.10    4.30
  -4 -14   1   26.40    5.70
  -4 -14   1   23.20   10.40
   4  14  -1   18.90    4.80
  -4  14   1   19.50    5.30
  -4  14   1   27.80   10.80
  -4  14   1   15.40    4.80
  -3 -14   1  463.95   16.90
  -3 -14   1  457.05   22.20
  -3 -14   1  455.35   22.50
  -3 -14   1  451.45   17.30
   3 -14  -1  451.25   16.20
   3 -14  -1  430.86   18.20
  -3  14   1  443.76   17.00
  -3  14   1  449.46   16.50
  -3  14   1  453.75   17.50
  -3  14   1  419.36   22.70
   3  14  -1  450.25   19.00
   2 -14  -1  422.46   18.00
   2 -14  -1  430.46   17.20
  -2 -14   1  438.96   16.90
   2 -14  -1  460.45   16.10
  -2 -14   1  416.96   21.10
  -2 -14   1  436.76   16.70
  -2  14   1  458.95   17.10
   2  14  -1  465.25   17.90
   2  14  -1  461.55   19.10
  -2  14   1  456.75   16.50
   1 -14  -1 2840.02   82.89
   1 -14  -1 2866.01   83.29
  -1 -14   1 2814.42   83.69
  -1 -14   1 2821.22   83.39
   1 -14  -1 2842.52   83.89
  -1 -14   1 2829.02   84.99
  -1  14   1 2856.21   83.39
   1  14  -1 2716.53   97.29
  -1  14   1 2666.53   83.79
  -1  14   1 2702.63   83.09
   1  14  -1 2720.83   83.09
   1  14  -1 2895.11   83.39
   1  14  -1 2881.31   83.89
  -1  14   1 2909.81   84.19
   0 -14  -1   83.29    7.10
   0 -14  -1   94.89   11.00
   0 -14  -1   86.19    7.60
   0 -14  -1   85.09    6.60
   0 -14   1   92.09    7.10
   0 -14   1   87.29    8.10
   0  14  -1   83.99    6.90
   0  14   1   88.99    8.90
   0  14  -1   98.59    7.30
   0  14  -1   93.09   19.60
   0  14  -1   90.69    6.50
   0  14  -1   88.99    9.10
   0  14   1   77.99    7.00
   0  14   1   83.69    8.00
   1 -14   1  346.67   14.00
  -1 -14  -1  347.17   14.10
  -1 -14  -1  385.06   18.10
  -1 -14  -1  372.86   14.00
   1 -14   1  352.96   15.80
   1  14   1  346.57   16.80
  -1  14  -1  364.16   14.50
  -1  14  -1  364.46   14.20
  -1  14  -1  349.67   13.40
   1  14   1  347.77   15.60
  -2 -14  -1  146.19   13.10
  -2 -14  -1  137.49   10.10
  -2 -14  -1  161.58   15.20
  -2 -14  -1  150.78   14.80
  -2 -14  -1  141.09    8.00
   2 -14   1  136.49    8.50
  -2  14  -1  143.99    9.80
  -2  14  -1  150.18    9.10
  -2  14  -1  150.68    8.30
  -2  14  -1  126.39   12.00
  -2  14  -1  157.78    8.00
  -3 -14  -1  282.77   13.00
  -3 -14  -1  268.07   15.80
  -3 -14  -1  294.47   16.50
   3 -14   1  276.67   12.30
  -3  14  -1  274.47   13.40
  -3  14  -1  264.57   12.50
  -3  14  -1  296.47   13.50
  -3  14  -1  289.17   16.00
  -3  14  -1  305.57   13.10
  -3  14  -1  280.87   13.70
  -4 -14  -1  333.87   13.50
   4 -14   1  332.37   13.50
  -4 -14  -1  350.96   17.00
  -4 -14  -1  304.37   18.40
  -4 -14  -1  304.77   17.60
  -4 -14  -1  309.57   16.90
  -4  14  -1  341.77   14.50
  -4  14  -1  325.97   18.20
  -4  14  -1  318.77   14.30
  -4  14  -1  336.77   14.00
  -4  14  -1  321.47   14.10
  -5 -14  -1  800.62   31.60
   5 -14   1  756.32   26.20
  -5 -14  -1  772.92   29.80
  -5 -14  -1  800.12   25.90
  -5 -14  -1  768.32   29.20
  -5 -14  -1  755.52   28.90
  -5  14  -1  787.22   30.60
  -5  14  -1  765.92   26.20
  -5  14  -1  806.32   27.00
  -5  14  -1  774.12   27.10
  -6 -14  -1   14.00    7.50
  -6 -14  -1   16.50    8.90
   6 -14   1   17.30    4.60
  -6 -14  -1   12.80    8.30
  -6 -14  -1   17.30    3.80
  -6  14  -1   12.50    4.60
  -6  14  -1   23.60   11.20
  -6  14  -1   27.50    8.30
  -6  14  -1    7.00    8.60
  -6  14  -1   17.00    3.90
  -6  14  -1   21.50    5.40
  -7 -14  -1  328.57   14.70
   7 -14   1  307.77   13.00
  -7 -14  -1  322.87   15.00
  -7 -14  -1  293.17   16.00
  -7 -14  -1  328.07   13.30
  -7  14  -1  291.17   18.00
  -7  14  -1  304.37   17.00
  -7  14  -1  320.67   16.70
  -7  14  -1  306.57   12.30
  -8 -14  -1   47.60    5.30
  -8  14  -1   74.19    9.80
  -8 -15   1  110.59    9.00
  -8 -15   1  128.49    9.80
   8 -15  -1  141.29   10.80
  -8  15   1  100.09   12.60
  -8  15   1  125.69   11.80
   7 -15  -1    9.10    3.40
  -7 -15   1    5.80    3.00
  -7 -15   1    9.60    5.70
  -7  15   1    3.00    3.00
  -7  15   1   16.30    7.90
  -6 -15   1  565.64   20.10
   6 -15  -1  563.94   20.20
  -6 -15   1  527.25   22.90
  -6  15   1  529.25   26.90
  -6  15   1  600.14   20.80
  -6  15   1  578.04   20.60
  -5 -15   1  149.79   13.70
   5 -15  -1  167.08    9.50
  -5 -15   1  151.38    9.60
  -5 -15   1  141.09   15.70
  -5  15   1  155.78   24.50
  -5  15   1  153.88    9.80
  -5  15   1  167.28   10.10
  -4 -15   1 1441.86   44.80
  -4 -15   1 1422.46   44.60
  -4 -15   1 1436.06   48.50
   4 -15  -1 1427.16   44.20
  -4 -15   1 1355.66   47.10
  -4  15   1 1441.06   45.00
  -4  15   1 1415.56   48.30
  -4  15   1 1442.56   44.70
  -3 -15   1 1637.54   52.99
   3 -15  -1 1606.44   49.50
  -3 -15   1 1668.13   49.40
   3 -15  -1 1518.55   50.69
   3  15  -1 1619.54   49.90
  -3  15   1 1540.85   49.10
  -3  15   1 1552.24   52.29
  -2 -15   1   54.49    7.10
  -2 -15   1   38.20    5.50
   2 -15  -1   32.30    4.50
   2 -15  -1   42.30    6.30
  -2 -15   1   29.30    9.30
   2 -15  -1   28.90    8.10
  -2  15   1   40.20    5.30
   2  15  -1   38.20    6.30
  -2  15   1   42.30    5.80
   1 -15  -1   74.99    6.20
   1 -15  -1   85.99    8.00
   1 -15  -1   77.79   10.20
  -1 -15   1   79.29    8.70
  -1 -15   1   79.89    7.30
   1  15  -1   89.29    7.10
  -1  15   1   78.29   10.50
   1  15  -1   86.99    8.20
  -1  15   1   85.09    8.40
  -1  15   1   83.19    7.40
   1  15  -1   76.49    9.90
   0 -15  -1  366.76   14.10
   0 -15   1  363.96   16.00
   0 -15   1  348.47   13.90
   0 -15  -1  369.86   16.60
   0 -15   1  344.57   17.30
   0 -15  -1  380.96   14.00
   0 -15  -1  336.67   27.20
   0  15   1  350.96   15.70
   0  15   1  362.86   14.20
   0  15   1  364.66   17.60
   0  15  -1  350.16   14.90
   0  15  -1  365.26   14.20
   0  15   1  361.46   16.80
   0  15  -1  357.26   14.00
  -1 -15  -1  616.84   20.80
   1 -15   1  556.14   23.00
  -1 -15  -1  576.74   24.60
  -1 -15  -1  651.53   25.00
   1 -15   1  608.64   20.80
  -1 -15  -1  600.64   20.60
  -1  15  -1  619.14   20.90
  -1  15  -1  618.74   21.10
   1  15   1  613.74   21.00
   1  15   1  553.94   24.60
   1  15   1  532.75   22.50
  -1  15  -1  620.74   20.60
  -2 -15  -1 1924.11   59.99
  -2 -15  -1 1811.72   55.79
  -2 -15  -1 1765.72   58.19
  -2 -15  -1 1706.13   58.29
  -2 -15  -1 1874.91   55.99
   2 -15   1 1889.61   56.09
  -2  15  -1 1857.41   55.59
  -2  15  -1 1844.32   56.29
  -2  15  -1 1909.41   56.29
  -2  15  -1 1866.51   56.49
  -3 -15  -1  253.17   16.20
   3 -15   1  258.67   12.10
  -3 -15  -1  271.47   11.80
  -3 -15  -1  270.97   14.40
  -3 -15  -1  282.17   16.60
  -3  15  -1  265.27   12.00
  -3  15  -1  261.17   12.40
  -3  15  -1  287.47   16.40
  -3  15  -1  283.87   13.60
  -3  15  -1  274.87   12.90
  -3  15  -1  278.27   11.40
  -4 -15  -1    0.30    6.20
  -4 -15  -1    1.70    6.20
   4 -15   1    2.10    4.10
  -4 -15  -1    4.20    4.00
  -4 -15  -1   12.40    7.80
  -4 -15  -1   15.90    8.30
  -4  15  -1    7.50    8.00
  -4  15  -1    1.30    4.50
  -4  15  -1    4.10    4.20
  -4  15  -1    1.10    4.60
  -4  15  -1    1.10    5.60
  -5 -15  -1  172.88   14.60
  -5 -15  -1  152.28    8.60
  -5 -15  -1  150.38   11.90
  -5 -15  -1  143.19   12.60
   5 -15   1  146.59    9.10
  -5 -15  -1  163.08   13.00
  -5  15  -1  150.18    9.60
  -5  15  -1  143.59    9.20
  -5  15  -1  128.99    9.50
  -5  15  -1  127.39   13.70
  -6 -15  -1   93.99   11.60
   6 -15   1  111.29    8.30
  -6 -15  -1  124.19    9.40
  -6 -15  -1  108.99   11.00
  -6 -15  -1  113.89   12.20
  -6 -15  -1  121.09    6.90
  -6  15  -1  112.49   14.60
  -6  15  -1  115.99   12.70
  -6  15  -1  104.19    8.00
  -6  15  -1  115.59    8.00
  -6  15  -1  115.09   14.50
  -6  15  -1  109.79    8.00
  -7 -15  -1    3.70    4.60
  -7 -15  -1    3.50    6.90
  -7 -15  -1    9.70    4.30
   7 -15   1   -2.30    4.10
  -7 -15  -1    1.30    9.20
  -7  15  -1    3.30    7.10
  -7  15  -1    0.30   12.50
  -7  15  -1   -1.40   10.60
  -7  15  -1    7.70    4.70
  -8 -16   1   79.29    7.70
  -8 -16   1   77.49    9.00
   8 -16  -1   81.59    5.80
  -8  16   1   69.99   11.10
  -8  16   1   72.59   10.40
   7 -16  -1   86.99    6.70
  -7 -16   1   82.39    9.10
  -7 -16   1   84.19    6.10
  -7  16   1   80.19    6.10
  -7  16   1  100.79   12.60
  -6 -16   1  657.03   27.20
  -6 -16   1  602.84   25.90
  -6  16   1  722.93   41.30
   5 -16  -1    4.40    4.00
  -5 -16   1    7.90    9.00
  -5 -16   1   10.90    4.20
  -5 -16   1    0.50    7.10
  -5  16   1    8.70    4.90
  -5  16   1    4.10    4.50
  -4 -16   1   63.79    9.60
   4 -16  -1   89.69   11.70
  -4 -16   1   76.19    8.00
  -4 -16   1   92.69   13.90
   4 -16  -1   65.59    7.00
  -4 -16   1   57.09   10.30
  -4  16   1   63.69   11.60
  -4  16   1   83.39    8.10
   4  16  -1   67.09   11.20
  -4  16   1   58.89    8.50
  -3 -16   1   73.89   12.60
   3 -16  -1   52.79    8.10
  -3 -16   1   71.09    7.50
  -3 -16   1   65.19    7.60
   3 -16  -1   79.49    6.80
   3  16  -1   60.99    7.60
  -3  16   1   62.79    7.60
  -3  16   1   73.69    7.10
  -3  16   1   85.49   10.50
  -3  16   1   71.29   11.00
  -2 -16   1 1316.07   42.30
  -2 -16   1 1366.06   42.30
   2 -16  -1 1396.66   42.50
   2 -16  -1 1305.27   42.00
   2  16  -1 1366.36   42.60
   2  16  -1 1355.06   42.30
  -2  16   1 1340.77   42.30
  -2  16   1 1333.07   42.10
   1 -16  -1    1.90    8.40
   1 -16  -1    3.10    4.30
  -1 -16   1    6.30    5.00
  -1 -16   1   12.40    4.00
   1 -16  -1    5.80    3.40
  -1  16   1    2.60    4.60
   1  16  -1    0.20    3.70
   1  16  -1    9.70    4.40
   0 -16  -1 1555.44   47.40
   0 -16   1 1504.35   48.20
   0 -16   1 1548.74   47.70
   0 -16  -1 1577.34   47.70
   0  16  -1 1569.84   47.90
   0  16  -1 1646.24   47.80
   0  16   1 1522.65   48.10
   0  16  -1 1484.35   47.70
   0  16   1 1539.95   47.70
   1 -16   1   78.69    6.70
  -1 -16  -1   74.49    6.50
   1 -16   1   75.29    8.90
  -1 -16  -1   83.99   10.90
  -1 -16  -1   87.19    7.50
   1  16   1   69.29   10.40
  -1  16  -1   83.39    7.20
   1  16   1   81.09    7.10
  -1  16  -1   68.19    6.20
  -1  16  -1   82.59    7.10
  -2 -16  -1    4.30    5.40
  -2 -16  -1    0.30    3.50
   2 -16   1    5.80    4.10
  -2 -16  -1   -0.80    9.20
  -2 -16  -1   -1.90    6.90
  -2  16  -1    4.90    4.40
  -2  16  -1    1.40    3.20
  -2  16  -1   -0.10    3.70
  -2  16  -1   15.50    6.00
  -3 -16  -1  135.79   13.50
  -3 -16  -1  133.29    8.40
  -3 -16  -1  144.49   14.00
   3 -16   1  132.89    8.80
  -3 -16  -1  128.69   12.90
  -3  16  -1  142.59    8.40
  -3  16  -1  144.49   11.70
  -3  16  -1  133.49    9.10
  -3  16  -1  122.39   12.50
  -3  16  -1  128.89    9.50
  -3  16  -1  134.09    8.90
  -4 -16  -1  612.74   26.40
   4 -16   1  587.04   20.90
  -4 -16  -1  561.54   24.00
  -4 -16  -1  565.24   24.10
  -4 -16  -1  612.74   21.10
  -4  16  -1  611.64   21.80
  -4  16  -1  583.94   21.90
  -4  16  -1  575.54   25.00
  -4  16  -1  610.24   21.60
  -4  16  -1  595.54   21.60
  -5 -16  -1   16.20    6.70
   5 -16   1   20.60    4.80
  -5 -16  -1   21.40    7.90
  -5 -16  -1   13.90    8.70
  -5 -16  -1   16.40    3.80
  -5  16  -1   23.90    7.30
  -5  16  -1   21.10    4.90
  -5  16  -1   13.60    4.70
  -5  16  -1   20.70    5.40
  -6 -16  -1  155.08   12.80
  -6 -16  -1  158.08    9.80
  -6 -16  -1  145.89   12.60
  -6 -16  -1  159.38    7.60
   6 -16   1  151.38    9.00
  -6 -16  -1  141.09   11.40
  -6  16  -1  162.58   13.80
  -6  16  -1  149.09    8.60
  -6  16  -1  156.88    9.70
  -6  16  -1  143.69    8.60
  -6  16  -1  172.38   15.90
  -6  16  -1  159.18   16.20
  -6  16  -1  160.78    7.80
  -7 -16  -1    2.10    9.40
  -7 -16  -1   -2.10    3.70
   7 -16   1   -3.10    6.90
  -7 -16  -1    3.70    4.50
  -7  16  -1    8.10    6.40
  -7 -17   1   11.20    4.00
  -7 -17   1    9.20    5.20
  -7 -17   1    5.90    2.80
   7 -17  -1    0.50    2.90
  -7  17   1    4.60    2.90
  -7  17   1   11.40    7.00
  -7  17   1   13.40    7.70
  -6 -17   1   90.19    7.00
  -6 -17   1   79.19   10.60
  -6 -17   1   96.49   15.50
   6 -17  -1   81.59    7.10
  -6  17   1   85.69    6.90
  -6  17   1   70.99   11.90
  -5 -17   1   87.99   12.10
  -5 -17   1   81.59   17.50
  -5 -17   1   78.49    7.60
   5 -17  -1   90.29    7.40
  -5  17   1   65.09    8.00
  -5  17   1   79.79    7.80
  -4 -17   1  899.31   35.60
  -4 -17   1 1004.40   37.10
  -4 -17   1 1008.00   33.00
  -4 -17   1  993.50   33.10
   4 -17  -1 1043.80   32.60
  -4  17   1  992.70   37.90
  -4  17   1 1046.20   33.50
  -4  17   1 1026.70   33.10
   3 -17  -1   79.69    9.40
   3 -17  -1   97.49    7.30
  -3 -17   1   84.49    8.50
  -3 -17   1  106.89    8.50
  -3 -17   1   86.19   13.70
   3  17  -1   86.09    9.80
  -3  17   1   99.59    8.50
  -3  17   1  103.79   10.30
  -3  17   1   98.79   15.00
  -3  17   1   85.59    7.70
  -2 -17   1  571.14   21.60
   2 -17  -1  600.84   21.00
  -2 -17   1  623.14   21.70
   2  17  -1  617.34   21.70
  -2  17   1  599.24   21.70
  -2  17   1  630.94   21.60
   1 -17  -1  865.61   28.30
  -1 -17   1  884.71   28.80
  -1  17   1  881.61   28.50
   1  17  -1  892.51   28.40
  -1  17   1  724.63   30.80
   0 -17  -1   50.99    6.10
   0 -17   1   28.10    6.30
   0 -17  -1   40.10    5.20
   0  17  -1   40.00    6.20
   0  17   1   36.40    6.30
   0  17   1   37.30    5.50
   0  17  -1   41.70    7.20
   0  17  -1   39.00    5.90
   1 -17   1  191.28   12.60
  -1 -17  -1  194.68   14.20
   1 -17   1  166.88    9.20
  -1 -17  -1  165.78    9.10
  -1 -17  -1  168.18    9.50
  -1  17  -1  176.48    9.90
   1  17   1  159.98   12.30
  -1  17  -1  166.38    9.00
   1  17   1  163.48    9.70
  -2 -17  -1 1054.39   37.30
  -2 -17  -1 1024.20   32.90
   2 -17   1  984.20   32.70
  -2  17  -1 1024.40   33.10
  -2  17  -1  975.90   33.30
  -2  17  -1 1024.00   32.60
  -3 -17  -1  154.88   15.50
   3 -17   1  188.38   10.00
  -3 -17  -1  196.18   14.90
  -3 -17  -1  184.98   14.40
  -3 -17  -1  184.68   10.10
  -3  17  -1  181.48   10.90
  -3  17  -1  183.68   14.30
  -3  17  -1  193.08   10.60
  -3  17  -1  169.38   11.00
  -3  17  -1  188.18    9.70
   4 -17   1   93.59    7.80
  -4 -17  -1   92.49    7.50
  -4 -17  -1   91.39   14.40
  -4 -17  -1   81.59   12.10
  -4 -17  -1   95.99   11.50
  -4  17  -1   90.39    8.20
  -4  17  -1   75.59   10.80
  -4  17  -1   94.89   13.20
  -4  17  -1  103.29    8.80
  -5 -17  -1   -6.20    3.30
   5 -17   1    0.50    4.10
  -5 -17  -1    4.30    7.80
  -5 -17  -1    7.70    8.70
  -5 -17  -1    5.70    8.60
  -5  17  -1    0.00    4.10
  -5  17  -1    1.60    4.20
  -5  17  -1   -0.80    5.70
  -6 -17  -1  226.68   11.20
  -6 -17  -1  193.98   13.20
  -6 -17  -1  194.98   12.10
   6 -17   1  213.48   10.00
  -6 -17  -1  217.18    8.60
  -6  17  -1  190.58   11.00
  -6  17  -1  207.68   10.00
  -6  17  -1  198.78   15.00
  -6  17  -1  195.98   10.00
  -6  17  -1  177.68   16.40
  -6  17  -1  207.08    8.70
  -7 -17  -1    2.60    5.00
  -7 -17  -1    4.40    5.60
   7 -17   1    4.20    3.80
  -7  17  -1    6.00    6.30
  -7 -18   1   81.39    7.10
   7 -18  -1   89.89    6.10
  -7 -18   1   86.19   13.40
  -7 -18   1   78.39    5.30
  -7  18   1   90.99    5.60
  -7  18   1   96.09   14.90
  -7  18   1   82.69   10.30
  -6 -18   1  116.19   11.30
  -6 -18   1  105.99    7.10
   6 -18  -1  111.59    7.30
  -6  18   1  107.49    7.60
  -6  18   1  114.79   13.50
   5 -18  -1   10.70    3.80
  -5 -18   1    9.30   12.70
  -5 -18   1   17.60    4.30
  -5  18   1   12.30    4.50
   4 -18  -1    2.30    3.70
  -4 -18   1    5.70    6.10
  -4 -18   1    9.90    8.60
  -4 -18   1   -5.30    3.80
   4 -18  -1    4.10   11.40
   4  18  -1    5.00    8.70
  -4  18   1    7.20    4.80
  -4  18   1    5.50    5.50
  -3 -18   1    4.70    4.40
   3 -18  -1    6.60    3.90
   3 -18  -1   -1.70    5.30
  -3 -18   1   15.40    5.10
   3  18  -1    4.00    4.30
  -3  18   1    4.00    4.00
   3  18  -1   10.70    6.20
  -3  18   1    4.40    9.70
  -3  18   1    1.40    4.80
  -3  18   1   -5.10    7.10
  -2 -18   1  143.69    9.30
   2 -18  -1  152.68   10.10
   2 -18  -1  150.28    8.40
  -2 -18   1  170.28    9.70
  -2  18   1  145.29    9.50
  -2  18   1  157.58    9.30
   2  18  -1  148.89    9.50
   2  18  -1  148.39    9.80
   1 -18  -1  293.07   12.10
   1 -18  -1  294.57   12.90
  -1 -18   1  280.97   12.50
  -1 -18   1  287.97   13.60
  -1  18   1  278.77   12.90
   1  18  -1  291.37   13.00
   1  18  -1  283.77   12.80
  -1  18   1  297.47   13.40
   0 -18   1  331.67   13.90
   0 -18  -1  333.27   13.90
   0 -18  -1  327.47   13.50
   0  18   1  331.87   14.30
   0  18  -1  324.77   13.60
   0  18  -1  340.27   14.20
   1 -18   1   94.69    7.30
  -1 -18  -1   90.99    7.90
  -1 -18  -1  100.79    7.70
  -1  18  -1   98.69    8.00
  -1  18  -1   85.69    7.50
  -1  18  -1   99.59    8.30
   1  18   1   86.49    7.90
  -2 -18  -1   18.70    7.90
  -2 -18  -1   11.90    4.40
  -2 -18  -1   22.30    6.00
   2 -18   1   17.20    4.70
  -2  18  -1   14.10    5.10
  -2  18  -1   13.70    7.20
  -2  18  -1   10.70    4.20
   2  18   1   15.10    4.70
  -2  18  -1    6.10    4.20
  -3 -18  -1  756.22   29.60
  -3 -18  -1  758.72   25.30
   3 -18   1  738.43   25.10
  -3 -18  -1  657.73   27.80
  -3  18  -1  725.93   25.50
  -3  18  -1  710.03   28.50
  -3  18  -1  751.22   25.00
  -3  18  -1  759.62   26.00
  -3  18  -1  749.92   25.50
  -4 -18  -1   80.49   10.80
   4 -18   1   76.89    7.30
  -4 -18  -1   68.39    6.90
  -4 -18  -1   81.49   11.20
  -4  18  -1   76.59    8.20
  -4  18  -1   87.29   11.90
  -4  18  -1   67.99    8.20
  -5 -18  -1  234.58   10.00
   5 -18   1  237.28   10.60
  -5 -18  -1  210.68   14.50
  -5 -18  -1  196.18   13.20
  -5  18  -1  203.98   10.90
  -5  18  -1  220.38   11.70
  -5  18  -1  205.08   14.60
  -6 -18  -1   -0.10    2.80
   6 -18   1    2.50    3.30
  -6 -18  -1    5.10    4.80
  -6 -18  -1   -2.20    6.20
  -6 -18  -1    4.20    3.70
  -6  18  -1    2.20    3.10
  -6  18  -1    7.20    3.60
  -6  18  -1    6.60    7.40
  -6  18  -1   18.00    8.80
   7 -18   1   -4.90    3.80
  -7 -18  -1    0.00    4.40
  -7 -18  -1    3.20    3.20
  -7  18  -1   -8.10    7.10
   7  18   1    4.70    3.30
  -7 -19   1    4.50    3.70
   7 -19  -1    5.10    2.80
  -7  19   1   10.50    6.30
  -7  19   1    3.90    3.20
   7  19  -1    1.60    3.00
  -6 -19   1   -3.00    2.60
   6 -19  -1    7.50    3.40
  -6 -19   1    0.70    7.20
  -6  19   1    3.50    3.60
  -6  19   1    3.60    7.60
  -5 -19   1   31.30    8.90
  -5 -19   1   13.20    5.10
  -4 -19   1   14.40    6.50
  -4 -19   1   19.30    4.60
   4 -19  -1   25.70    4.60
   4 -19  -1   29.90    8.20
  -4  19   1   23.20    5.20
   4  19  -1   23.40    9.10
   4  19  -1   26.80    4.90
   3 -19  -1 1557.44   48.70
  -3 -19   1 1599.64   49.00
  -3 -19   1 1542.15   48.30
   3 -19  -1 1614.44   48.30
   3  19  -1 1529.15   48.60
   3  19  -1 1521.65   49.00
  -3  19   1 1611.04   49.10
  -3  19   1 1466.15   51.49
  -2 -19   1   12.60    4.60
   2 -19  -1    7.90    5.10
   2 -19  -1    8.80    4.10
  -2 -19   1   11.30    4.70
   2  19  -1    0.30    4.30
   2  19  -1    0.20    5.10
  -2  19   1    5.40    4.20
  -2  19   1    8.60    5.20
   1 -19  -1    6.60    4.70
  -1 -19   1    4.90    3.90
  -1 -19   1    0.70    4.40
   1 -19  -1    0.90    3.80
   1  19  -1   -1.30    4.30
  -1  19   1    2.10    4.40
   1  19  -1   10.70    4.40
  -1  19   1    3.30    4.60
   0 -19  -1   25.30    5.00
   0 -19   1   16.00    4.40
   0 -19  -1   28.30    5.10
   0 -19   1   18.80    5.60
   0  19   1   23.40    5.30
   0  19  -1   19.20    4.80
   0  19  -1   15.50    4.80
   0  19   1   27.30    6.10
   1 -19   1  398.46   15.70
  -1 -19  -1  368.96   15.30
   1 -19   1  376.96   17.10
  -1 -19  -1  373.66   15.20
  -1  19  -1  403.46   16.30
   1  19   1  372.56   15.50
  -1  19  -1  399.16   15.50
   1  19   1  388.76   17.20
  -2 -19  -1   37.30    8.70
   2 -19   1   35.70    5.20
  -2 -19  -1   37.10    6.50
  -2 -19  -1   33.30    5.30
  -2  19  -1   43.70    6.60
   2  19   1   44.80    6.80
  -2  19  -1   36.40    6.00
  -3 -19  -1  136.59   14.10
   3 -19   1  133.79    9.00
  -3 -19  -1  146.89    8.80
  -3  19  -1  131.89   10.30
  -3  19  -1  125.59   13.40
   3  19   1  140.09    9.60
  -3  19  -1  139.79    9.40
  -4 -19  -1    6.20    3.80
  -4 -19  -1   14.50    6.90
   4 -19   1    6.10    3.70
  -4 -19  -1   16.40    7.80
  -4  19  -1   14.40    5.10
  -4  19  -1   17.20    7.70
  -4  19  -1   11.80    4.60
  -5 -19  -1   23.50    5.20
  -5 -19  -1   17.50    6.80
   5 -19   1   26.00    4.30
  -5 -19  -1   23.60    6.10
  -5 -19  -1   17.70    3.60
  -5  19  -1   28.30    8.20
  -5  19  -1   30.70    9.90
  -5  19  -1   25.10    4.70
  -5  19  -1   29.20    5.00
  -6 -19  -1   13.20    5.40
   6 -19   1   13.40    3.70
  -6 -19  -1   12.50    3.60
  -6 -19  -1   14.20    3.30
  -6  19  -1   15.00    7.40
  -6  19  -1   15.00    4.70
   6  19   1   12.90    3.50
  -6  19  -1    7.60   12.60
  -7 -20   1   98.39    4.90
  -7 -20   1   79.99    6.20
  -7  20   1   86.39    5.10
  -7  20   1   97.19   11.70
  -6 -20   1   14.00    3.00
   6 -20  -1   20.30    3.80
  -6  20   1   15.50    7.30
  -6  20   1   19.00    4.00
   6  20  -1   27.80    4.10
   5 -20  -1   74.19    6.50
  -5 -20   1   65.89    6.40
  -5  20   1   67.89    6.90
   5  20  -1   70.49    6.60
   4 -20  -1   59.69    6.50
  -4 -20   1   57.99    6.80
  -4  20   1   60.29    7.10
   4  20  -1   50.19   16.80
   4  20  -1   65.89    6.90
  -3 -20   1  158.18    9.90
   3 -20  -1  141.39    9.20
   3 -20  -1  139.99   10.40
  -3 -20   1  148.89   10.10
   3  20  -1  147.59    9.50
   3  20  -1  152.38   11.00
  -3  20   1  181.68   10.30
  -3  20   1  160.18   19.20
   2 -20  -1  322.77   13.50
   2 -20  -1  310.67   14.30
  -2 -20   1  323.27   14.40
  -2 -20   1  326.17   14.00
  -2  20   1  332.07   14.40
  -2  20   1  328.07   14.20
   2  20  -1  307.17   14.00
   2  20  -1  330.57   14.70
  -1 -20   1  581.44   20.80
   1 -20  -1  573.54   20.30
  -1 -20   1  551.84   21.00
   1 -20  -1  553.94   20.60
  -1  20   1  563.24   21.10
   1  20  -1  580.24   21.20
  -1  20   1  550.74   20.80
   1  20  -1  572.64   20.80
   0 -20   1   28.00    5.10
   0 -20  -1   33.30    5.20
   0 -20   1   35.30    6.30
   0 -20  -1   29.20    5.30
   0  20  -1   28.40    5.80
   0  20   1   25.30    5.20
   0  20  -1   33.70    5.30
   0  20   1   36.30    6.40
  -1 -20  -1  235.48   11.60
   1 -20   1  222.38   11.50
   1 -20   1  228.28   13.10
  -1 -20  -1  238.48   11.40
  -1  20  -1  228.88   11.90
   1  20   1  229.18   11.80
  -1  20  -1  238.28   11.60
   1  20   1  232.48   13.40
  -2 -20  -1    3.70    4.00
  -2 -20  -1    0.60    6.00
   2 -20   1    4.20    3.90
   2  20   1   12.20    4.60
  -2  20  -1    3.80    3.80
   2  20   1   14.50   12.50
  -2  20  -1    3.00    4.60
   3 -20   1   40.00    6.50
  -3 -20  -1   53.79    9.00
  -3 -20  -1   56.79    6.50
  -3  20  -1   31.50    7.70
   3  20   1   51.99    6.70
  -3  20  -1   40.60    6.10
  -3  20  -1   52.09    7.40
  -4 -20  -1   12.80    7.50
  -4 -20  -1   16.40    5.60
  -4  20  -1    7.60    7.10
   4  20   1    8.10    7.30
  -4  20  -1    3.80    5.00
  -4  20  -1   13.80    5.40
  -5 -20  -1    2.50    2.80
  -5 -20  -1    5.80    4.00
  -5 -20  -1   -4.90    6.40
   5 -20   1    4.30    3.60
  -5  20  -1   -5.50    3.90
   5  20   1    1.00    3.20
  -5  20  -1    4.80    8.40
  -5  20  -1    0.80    3.40
  -5  20  -1    8.40    7.60
   6 -20   1  178.78    8.70
  -6 -20  -1  182.88    8.90
  -6 -20  -1  208.98   12.00
  -6  20  -1  177.68   13.60
   6  20   1  176.88    8.50
  -6 -21   1  148.69    7.00
   6 -21  -1  149.88    7.50
  -6  21   1  128.29   13.00
   6  21  -1  155.78    7.70
  -6  21   1  140.79    7.60
  -5 -21   1    2.20    3.00
   5 -21  -1    2.40    3.00
  -5  21   1   -0.70    3.60
   5  21  -1    2.60    3.60
  -4 -21   1   72.49    7.40
   4 -21  -1   89.29   11.20
   4 -21  -1   69.59    9.50
   4  21  -1   68.29    9.70
   4  21  -1   69.79    9.20
   3 -21  -1    0.80    3.60
  -3 -21   1    0.90    4.80
  -3 -21   1    3.20    4.20
   3 -21  -1    3.00    5.10
  -3  21   1   11.60    4.60
   3  21  -1    1.10    5.70
   3  21  -1   -0.30    3.90
  -2 -21   1   91.39    8.20
   2 -21  -1   96.69    8.30
  -2 -21   1  104.49    8.80
   2 -21  -1   95.89    7.80
   2  21  -1  101.79    9.30
  -2  21   1   95.49    8.10
   2  21  -1  120.09    8.60
  -2  21   1  103.79    9.00
   1 -21  -1   64.69    7.30
  -1 -21   1   60.29    7.40
  -1 -21   1   79.69    8.60
   1 -21  -1   69.89    6.70
  -1  21   1   69.29    8.50
   1  21  -1   86.19    7.80
  -1  21   1   58.29    7.80
   1  21  -1   71.89    7.60
   0 -21   1   28.20    6.10
   0 -21  -1   25.00    5.20
   0 -21   1   32.80    5.30
   0 -21  -1   20.90    4.90
   0  21   1   33.30    5.80
   0  21  -1   29.40    5.90
   0  21   1   39.00    6.60
   0  21  -1   28.10    5.10
   1 -21   1   14.50    4.50
  -1 -21  -1   24.30    5.00
  -1 -21  -1   19.00    5.00
   1 -21   1   18.90    6.20
   1  21   1   19.60    5.50
  -1  21  -1   17.70    4.70
  -1  21  -1   17.50    5.40
   1  21   1   20.70    6.90
  -2 -21  -1  108.39    8.50
   2 -21   1  116.49    8.50
  -2 -21  -1  101.69   10.80
   2 -21   1  119.29   13.70
   2  21   1  115.99    8.30
   2  21   1  105.19   15.00
  -2  21  -1  119.29    8.30
  -2  21  -1  128.09    9.20
  -3 -21  -1   54.99    6.20
   3 -21   1   46.30    6.40
  -3  21  -1   46.30    7.30
   3  21   1   55.69    6.80
  -3  21  -1   60.49    8.80
   4 -21   1  173.08    9.30
  -4 -21  -1  176.28   10.50
  -4 -21  -1  181.48    8.80
  -4  21  -1  197.28   11.10
  -4  21  -1  181.98   13.50
  -4  21  -1  180.98   10.00
   4  21   1  182.88    9.80
  -5 -21  -1   10.30    2.90
  -5 -21  -1    9.40    3.80
   5 -21   1   11.30    3.50
  -5  21  -1   10.50    3.30
   5  21   1    9.80    3.50
  -5  21  -1   13.20    8.50
  -5  21  -1   11.10    7.80
  -6 -21  -1    2.70    2.60
   6 -21   1   -1.00    3.00
  -6  21  -1    8.20    7.00
   6  21   1    0.90    3.20
   6 -22  -1   94.49    5.90
  -6 -22   1  106.59    5.50
  -6 -22   1   92.19    6.40
  -6  22   1   90.79   11.80
   6  22  -1  101.19    6.30
   5 -22  -1    3.30    2.90
  -5 -22   1    4.20    2.90
   5  22  -1    5.10    3.40
  -5  22   1    2.60    3.10
  -4 -22   1    3.60    3.50
   4 -22  -1   27.00    7.20
   4 -22  -1   14.40    3.80
   4  22  -1   32.50    7.80
  -4  22   1   17.20    4.60
   4  22  -1   15.00    4.00
   3 -22  -1   44.50    8.80
  -3 -22   1   34.50    5.10
   3 -22  -1   54.99    6.20
  -3  22   1   40.90    5.90
   3  22  -1   50.09    7.00
   2 -22  -1  265.97   12.00
   2 -22  -1  263.97   12.50
  -2 -22   1  266.07   12.40
  -2 -22   1  279.97   12.90
  -2  22   1  246.48   12.30
  -2  22   1  272.67   13.00
   2  22  -1  275.97   13.20
   2  22  -1  280.77   12.90
   1 -22  -1   12.20    4.60
  -1 -22   1   10.60    4.40
   1 -22  -1   14.00    4.20
  -1 -22   1   12.00    4.80
   1  22  -1   20.00    5.20
  -1  22   1   14.90    5.30
   1  22  -1   11.80    5.00
  -1  22   1   16.00    5.00
   0 -22   1   95.29    9.40
   0 -22   1   70.99    7.40
   0 -22  -1   71.89    7.20
   0 -22  -1   69.49    7.50
   0  22  -1   77.09    8.10
   0  22  -1   73.09    8.20
   0  22   1   71.49    7.70
   0  22   1   72.09    8.60
  -1 -22  -1   33.70    5.50
   1 -22   1   25.90    6.40
  -1 -22  -1   27.10    6.70
   1 -22   1   28.30    5.00
  -1 -22  -1   21.40    4.90
  -1  22  -1   34.90    6.10
   1  22   1   22.40    5.40
  -1  22  -1   25.70    4.80
   1  22   1   24.60    6.40
  -2 -22  -1  504.45   18.40
   2 -22   1  501.45   18.40
  -2  22  -1  492.15   19.20
   2  22   1  501.35   18.80
  -2  22  -1  487.95   18.30
  -3 -22  -1   67.69    8.00
   3 -22   1   56.39    8.30
  -3  22  -1   60.49    8.70
   3  22   1   62.49    9.20
  -4 -22  -1   29.00    4.10
  -4 -22  -1   25.10    4.90
   4 -22   1   41.70    5.70
  -4  22  -1   30.00    4.80
  -4  22  -1   36.00    8.00
   4  22   1   27.80    4.30
  -5 -22  -1  115.99    7.80
  -5 -22  -1  106.89    5.80
   5 -22   1  129.29    7.00
   5  22   1  116.39    7.00
  -5  22  -1  125.59   13.40
  -5  22  -1  121.19    7.10
   6 -23  -1   33.00    4.10
  -6 -23   1   27.40    3.60
  -6 -23   1   30.40    3.90
  -6  23   1   20.30    6.60
  -6  23   1   32.50    4.00
   6  23  -1   30.80    4.70
   5 -23  -1    6.30    2.70
  -5 -23   1    4.20    2.60
  -5  23   1    4.00    2.90
   5  23  -1    4.60    3.30
  -4 -23   1    1.70    3.30
   4 -23  -1    5.50    3.20
   4 -23  -1    6.50    7.70
  -4  23   1   -0.80    3.70
   4  23  -1  -11.00    8.00
   4  23  -1    8.30    3.90
  -3 -23   1  242.98   11.50
  -3 -23   1  232.88   11.10
   3 -23  -1  241.18   12.40
   3  23  -1  239.48   12.90
  -3  23   1  237.48   11.70
   3  23  -1  234.78   11.50
  -2 -23   1   89.19    8.20
   2 -23  -1   88.99    7.50
  -2 -23   1   83.89    8.10
  -2  23   1   91.59    8.20
   2  23  -1   88.09   12.00
  -2  23   1   84.49    7.40
   2  23  -1   91.49    7.90
  -2  23   1   94.09   12.50
  -1 -23   1   31.40    4.90
   1 -23  -1   28.10    5.00
  -1 -23   1   32.20    5.20
   1 -23  -1   33.80    4.60
  -1  23   1   29.80    5.10
  -1  23   1   29.80    5.40
   1  23  -1   27.60    5.50
   1  23  -1   33.60    5.60
   0 -23   1   40.50    6.20
   0 -23  -1   46.50    6.50
   0 -23   1   31.00    5.70
   0 -23  -1   36.70    5.10
   0  23   1   40.90    6.40
   0  23  -1   30.90    4.80
   0  23   1   36.00    6.10
   0  23  -1   35.90    5.70
  -1 -23  -1    4.80    3.70
  -1 -23  -1    3.90    4.90
   1 -23   1   -1.30    3.60
   1 -23   1   -8.50    8.10
  -1  23  -1   -1.40    4.30
   1  23   1    2.80    4.00
  -1  23  -1   -1.00    3.70
   1  23   1    9.40    8.90
  -2 -23  -1   58.59    8.80
  -2 -23  -1   47.70    7.20
   2 -23   1   45.60    8.60
  -2  23  -1   43.40    7.90
  -2  23  -1   42.80    6.90
   2  23   1   49.50    8.80
  -2  23  -1   24.50    7.30
   3 -23   1    8.80    3.60
  -3 -23  -1    1.80    3.20
  -3 -23  -1    7.20    4.70
  -3  23  -1    3.60    4.00
   3  23   1    2.60    3.60
  -3  23  -1   -2.10    6.70
   4 -23   1  190.28    8.90
  -4 -23  -1  184.38    8.10
  -4 -23  -1  180.98    9.90
  -4  23  -1  165.38   14.50
  -4  23  -1  179.88    9.10
   4  23   1  171.28    8.80
   5 -23   1   52.99    5.40
  -5 -23  -1   59.09    5.30
  -5 -23  -1   43.10    5.10
   5  23   1   55.29    5.30
  -5  23  -1   60.09    5.20
  -5  23  -1   72.59    9.60
  -5 -24   1   60.29    6.20
   5 -24  -1   46.70    4.70
  -5 -24   1   48.50    4.40
  -5  24   1   56.49    5.40
   5  24  -1   45.60    5.40
   4 -24  -1  123.09    7.10
  -4 -24   1  122.59    7.30
   4  24  -1  123.89    7.50
  -4  24   1  137.29    8.00
   3 -24  -1   14.20    4.80
   3 -24  -1    2.90    3.20
  -3 -24   1    2.90    5.00
  -3 -24   1   -0.70    3.40
   3  24  -1    3.50    3.40
  -3  24   1   -1.40    3.80
   3  24  -1   -6.90    5.60
   2 -24  -1   -1.50    3.50
  -2 -24   1    0.70    3.90
  -2 -24   1   -0.10    3.70
   2 -24  -1    8.10    4.10
   2  24  -1   -4.00    4.40
   2  24  -1    8.00    4.20
  -2  24   1    9.60    4.50
  -1 -24   1  374.36   14.60
   1 -24  -1  326.47   16.10
   1 -24  -1  382.76   15.00
   1  24  -1  311.67   15.20
   1  24  -1  332.47   18.60
  -1  24   1  365.56   15.00
   0 -24  -1   58.39    6.90
   0 -24   1   67.89    8.50
   0  24   1   75.29    8.30
   0  24  -1   75.79    8.80
   1 -24   1   72.49    7.00
  -1 -24  -1   88.99    7.30
  -1 -24  -1   90.49   12.40
   1 -24   1   89.09   10.00
  -1 -24  -1   79.09    8.20
  -1  24  -1  110.09   12.00
  -1  24  -1   81.29    8.10
   1  24   1   79.59    8.20
   1  24   1   98.69   10.90
  -2 -24  -1   23.30    5.70
  -2 -24  -1   21.30    3.90
   2 -24   1   44.10    5.60
  -2  24  -1   37.90    7.30
  -2  24  -1   37.00    5.20
   2  24   1   32.90    5.10
  -3 -24  -1    1.10    4.50
  -3 -24  -1   -1.80    2.70
   3 -24   1    2.20    2.90
  -3  24  -1   -0.20    3.60
   3  24   1   -2.60    3.30
  -3  24  -1   -3.80    7.00
  -4 -24  -1   38.60    6.20
  -4 -24  -1   25.10    3.30
   4 -24   1   35.90    4.90
  -4  24  -1   32.10    4.40
   4  24   1   20.90    3.70
  -5 -24  -1    2.50    2.70
   5 -24   1   -0.60    2.70
   5  24   1    3.10    2.90
  -5  24  -1   19.70    7.40
  -5  24  -1   -4.90    2.80
  -5 -25   1    3.80    2.60
  -5 -25   1    1.10    3.50
   5 -25  -1    1.90    3.80
   5  25  -1    1.40    3.60
  -5  25   1    4.50    2.80
  -5  25   1   -9.60    6.30
   4 -25  -1   68.89    5.30
  -4 -25   1   62.99    7.00
  -4 -25   1   58.29    5.40
   4  25  -1   53.29    5.50
  -4  25   1   58.79    5.70
  -3 -25   1    3.30    4.90
   3 -25  -1    2.30    3.10
  -3 -25   1    4.20    3.30
   3 -25  -1   -2.20    5.10
   3  25  -1    6.30    3.60
  -3  25   1    0.80    3.40
   3  25  -1    2.10    5.50
  -2 -25   1  249.88   13.80
   2 -25  -1  235.08   10.30
  -2 -25   1  235.38   10.60
  -2 -25   1  243.48   10.80
   2 -25  -1  243.48   11.30
   2  25  -1  250.67   11.80
   2  25  -1  239.08   10.90
  -2  25   1  217.38   10.60
  -1 -25   1   -1.10    3.40
   1 -25  -1    0.90    3.30
  -1 -25   1   -1.30    3.80
   1 -25  -1    5.40    3.80
  -1  25   1   -1.90    3.60
   1  25  -1   -5.60    3.90
  -1  25   1   -1.00    3.90
   1  25  -1   -4.80    3.60
   0 -25   1   52.09    6.10
   0 -25  -1   57.29    6.70
   0 -25   1   70.79    7.80
   0 -25  -1   56.69    6.50
   0  25  -1   58.39    6.90
   0  25  -1   60.99    6.80
   0  25   1   54.49    6.70
   0  25   1   54.89    7.70
   1 -25   1   -3.10    5.30
   1 -25   1   -1.50    3.00
  -1 -25  -1    4.50    3.50
  -1  25  -1    3.30    3.40
   1  25   1    2.70    6.10
   1  25   1   -1.00    3.90
  -1  25  -1    2.90    3.90
   2 -25   1  728.43   23.40
  -2 -25  -1  656.83   24.20
  -2 -25  -1  725.13   23.30
  -2  25  -1  694.23   23.80
  -3 -25  -1   60.09    5.20
   3 -25   1   59.19    5.10
  -3 -25  -1   63.49    7.30
  -3  25  -1   71.49   12.50
   3  25   1   58.89    6.10
  -3  25  -1   65.39    6.00
  -4 -25  -1   11.60    6.20
  -4 -25  -1    2.50    4.00
  -4 -25  -1    0.10    2.10
   4 -25   1   -0.20    2.70
  -4  25  -1    5.60    6.70
  -4  25  -1    2.50    2.60
   4  25   1    3.60    3.20
   4 -26  -1   35.60    4.40
  -4 -26   1   27.60    4.00
  -4 -26   1   23.90    4.80
   4  26  -1   28.60    4.00
  -4  26   1   18.20    4.00
  -3 -26   1  254.27   18.40
   3 -26  -1  231.28    9.60
   3 -26  -1  177.68   16.50
  -3 -26   1  239.68    9.70
  -3  26   1  233.28   10.10
   3  26  -1  248.88   10.30
   3  26  -1  198.58   19.10
  -2 -26   1   25.20    4.40
   2 -26  -1   34.20    5.60
   2 -26  -1   28.20    4.40
  -2 -26   1   14.70    4.30
  -2  26   1   19.30    4.30
   2  26  -1   19.30    4.80
   2  26  -1   29.20    4.60
  -1 -26   1  228.38    9.80
   1 -26  -1  228.28   10.00
  -1 -26   1  220.08   10.60
   1 -26  -1  218.28    9.90
   1  26  -1  221.68   10.30
  -1  26   1  218.58   10.30
   1  26  -1  220.08   10.60
   0 -26   1  368.36   13.50
   0 -26  -1  361.46   13.80
   0 -26   1  343.67   14.30
   0 -26  -1  347.07   13.40
   0  26   1  338.17   14.60
   0  26   1  365.26   14.20
   0  26  -1  356.06   14.00
   0  26  -1  342.17   13.90
   1 -26   1   57.99    6.90
   1 -26   1   62.69    5.60
  -1 -26  -1   53.59    5.60
  -1  26  -1   56.09    9.20
   1  26   1   67.89    9.60
  -1  26  -1   54.89    6.00
  -1  26  -1   53.69    5.90
   1  26   1   38.40    5.10
   2 -26   1   72.59    5.70
  -2 -26  -1   65.19    5.20
  -2  26  -1   57.59    8.50
   2  26   1   64.29    5.90
  -2  26  -1   67.19    6.20
  -3 -26  -1  327.37   14.30
  -3 -26  -1  310.87   11.30
   3 -26   1  330.17   11.80
   3  26   1  302.87   12.00
  -3  26  -1  309.17   12.10
   4 -26   1   41.50    4.40
  -4 -26  -1   40.50    5.50
  -4 -26  -1   41.60    3.40
  -4  26  -1   52.29    8.60
   4  26   1   38.40    4.80
  -4  26  -1   33.40    4.30
   4 -27  -1   -1.80    2.50
   3 -27  -1  126.49   10.40
   3 -27  -1  146.59    6.90
  -3 -27   1  142.19    6.80
   3  27  -1  103.39   11.20
  -3  27   1  127.99    7.10
   3  27  -1  130.09    7.00
   2 -27  -1   51.39    5.50
  -2 -27   1   41.10    5.60
   2 -27  -1   50.09    6.70
   2  27  -1   49.30    5.60
  -2  27   1   47.20    5.40
   2  27  -1   44.60    5.40
  -1 -27   1  111.59    7.10
   1 -27  -1   89.59    6.80
  -1 -27   1   97.29    6.30
   1 -27  -1   91.69    6.60
  -1  27   1   85.79    6.80
   1  27  -1   87.09    6.80
   1  27  -1   84.79    7.20
   0 -27   1    8.80    3.20
   0 -27  -1    0.50    3.00
   0 -27   1    4.40    4.50
   0  27  -1    2.90    3.30
   0  27  -1    6.40    3.10
   0  27   1    4.00    3.50
   1 -27   1  117.59    6.60
   1  27   1  114.39    7.30
  -1  27  -1   91.39   10.50
  -1  27  -1  117.79    7.10
   2 -27   1   88.39    5.50
  -2 -27  -1   75.89    5.20
  -2  27  -1   74.89   16.70
   2  27   1   78.99    6.10
  -2  27  -1   81.39    5.90
   3 -27   1   49.40    5.70
   3  27   1   54.39    5.90
  -3  27  -1   65.09    6.00
   3 -28  -1   18.90    3.30
  -3 -28   1   18.20    2.70
   3  28  -1   28.20    3.50
  -3  28   1   30.60    3.80
  -2 -28   1   18.10    3.90
   2 -28  -1   30.80    3.60
   2 -28  -1   15.60    4.20
  -2  28   1   26.60    4.70
   2  28  -1   24.50    3.60
   2  28  -1   25.30    4.90
   1 -28  -1   87.89    6.40
  -1 -28   1   85.99    6.80
  -1 -28   1   97.09    6.70
   1 -28  -1   81.59    7.30
  -1  28   1   91.29    6.10
   1  28  -1   88.59    7.00
   1  28  -1  101.69    6.20
   0 -28  -1   -5.50    2.60
   0 -28   1   -2.00    4.20
   0 -28   1    2.00    2.90
   0  28  -1    7.40    5.70
   0  28  -1    1.10    2.80
   0  28  -1    3.30    3.00
   0  28   1    0.10    3.00
   1 -28   1   15.40    3.10
   1 -28   1   25.60    6.40
  -1 -28  -1   11.40    2.80
  -1  28  -1   13.00    3.30
  -1  28  -1   25.90   10.70
   1  28   1   12.40    3.30
   2 -28   1   27.20    4.60
  -2 -28  -1   12.60    3.30
  -2  28  -1   19.30    4.40
   2  28   1   13.20    3.20
   1 -29  -1    2.20    2.90
  -1 -29   1    0.60    3.00
   1  29  -1   -3.50    2.50
  -1  29   1    1.90    2.80
   0 -29  -1   83.69    5.10
   0 -29   1   83.09    7.60
   0 -29   1   87.59    6.20
   0  29  -1   71.39    6.20
   0  29   1   89.89    5.70
  -1 -29  -1   11.50    2.20
   1 -29   1   14.40    3.00
   1  29   1   21.30    3.50
  -1  29  -1   13.70    2.70
   9   0  -2    4.90    3.60
  -9   0   2    3.70    3.60
  -9   0   2   -8.80    5.50
  -9   0   2   11.60    6.20
  -9   0   2   -4.20    3.00
  -8   0   2  104.79    8.00
  -8   0   2  126.69    9.30
   8   0  -2   85.69    8.50
  -8   0   2  127.59   19.30
  -8   0   2  112.29   11.50
  -8   0   2  103.89    7.80
  -7   0   2   -2.70   12.00
   7   0  -2    6.20    4.70
  -7   0   2   -2.70    8.40
  -7   0   2    2.90    4.40
  -7   0   2   -5.00    5.20
  -7   0   2   -3.50    3.90
  -6   0   2 1816.32   67.09
  -6   0   2 2031.40   62.59
  -6   0   2 2081.39   61.29
  -6   0   2 2008.30   64.49
  -6   0   2 2131.59   61.39
   5   0  -2   -2.50    3.90
  -5   0   2   -1.60    3.80
  -5   0   2  -15.80   11.20
  -5   0   2    3.30    4.80
   5   0  -2    9.70   12.50
  -5   0   2   -1.90    3.90
  -4   0   2   55.09    5.80
   4   0  -2   58.19   11.00
   3   0  -2   -1.10    3.10
  -3   0   2   -1.90    4.10
  -3   0   2   -0.10    1.50
  -2   0   2  654.83   26.70
  -2   0   2  812.12   23.70
   2   0  -2  855.01   27.00
   1   0  -2    0.40    0.40
   1   0  -2    2.30    1.00
  -1   0   2    0.30    0.90
   0   0  -2   89.99    3.00
   0   0   2   81.69    2.90
   1   0   2   -0.40    0.80
   1   0   2    1.80    0.90
   1   0   2   -1.70    2.30
   2   0   2 1291.67   37.20
   2   0   2 1190.78   44.60
   3   0   2   -1.30    7.10
   3   0   2    7.40    2.30
  -4   0  -2   84.29   10.30
  -4   0  -2   74.49   10.50
   4   0   2   94.19    8.50
  -4   0  -2   80.99   11.70
  -4   0  -2   98.29    6.80
   4   0   2   96.89   10.60
  -4   0  -2   83.39   10.50
   4   0   2  105.89   22.60
  -4   0  -2  106.99    9.50
  -5   0  -2   -3.20    3.70
  -5   0  -2    3.70    8.50
  -5   0  -2   -1.80    5.80
  -5   0  -2    8.80    6.80
  -5   0  -2    1.60    5.20
  -5   0  -2    5.50    6.80
  -6   0  -2   64.29   10.00
  -6   0  -2   53.29    7.30
  -6   0  -2   49.99   11.60
  -6   0  -2   61.69    9.70
  -6   0  -2   55.69    7.30
  -6   0  -2   62.69    9.40
  -6   0  -2   48.60    8.80
  -7   0  -2    5.70    5.50
  -7   0  -2    4.40    9.60
  -7   0  -2    2.20    8.40
  -7   0  -2  -10.20    5.90
  -7   0  -2    2.90    3.80
  -7   0  -2  -13.10    6.80
  -8   0  -2   67.19    9.00
  -8   0  -2   69.09    8.80
  -8   0  -2   65.79    8.50
  -8   0  -2   69.79    6.00
  -8   0  -2   75.19   10.50
  -9  -1   2   48.40    6.30
  -9  -1   2   39.70    6.90
  -9  -1   2   37.10    5.20
  -9  -1   2   35.60   13.00
   9  -1  -2   32.30    4.50
  -9  -1   2   57.79    8.90
  -9   1   2   65.89   10.80
  -9   1   2   42.60    6.10
  -9   1   2   45.70    5.10
   9   1  -2   37.70    6.20
  -9   1   2   41.90    7.20
  -8  -1   2    0.50    4.00
  -8  -1   2    8.90    5.00
  -8  -1   2   -5.70    3.50
  -8  -1   2  -10.00   11.80
   8  -1  -2    1.00    4.10
  -8  -1   2   -3.10    6.70
  -8   1   2    2.50    8.90
  -8   1   2   13.00   12.00
  -8   1   2   16.20    5.40
  -8   1   2    5.20    4.00
   8   1  -2    6.40    4.30
  -8   1   2    2.40    6.80
  -8   1   2    1.40    3.90
  -7  -1   2  142.29    9.10
  -7  -1   2  147.49   20.70
  -7  -1   2  148.09    9.50
  -7  -1   2  115.79   14.30
   7  -1  -2  140.99    9.40
  -7  -1   2  138.19   14.20
  -7  -1   2  129.19   10.50
  -7   1   2  117.59   19.10
  -7   1   2  142.79   10.80
   7   1  -2  147.19    9.80
  -7   1   2  141.39    9.10
  -7   1   2  114.69   14.90
  -7   1   2  129.69    8.90
  -6  -1   2  553.84   24.10
  -6  -1   2  543.15   19.70
  -6  -1   2  571.64   19.90
  -6  -1   2  577.04   21.30
  -6  -1   2  539.25   29.00
  -6   1   2  521.25   28.60
  -6   1   2  508.05   24.10
  -6   1   2  569.44   20.00
  -6   1   2  562.04   19.90
  -6   1   2  553.64   21.20
  -5  -1   2  180.88   17.60
  -5  -1   2  232.68   11.80
  -5  -1   2  211.78   10.60
   5  -1  -2  196.18   23.50
  -5  -1   2  229.08   10.10
   5  -1  -2  223.88   10.60
  -5   1   2  203.48   11.60
  -5   1   2  213.48   10.20
   5   1  -2  213.38   11.00
  -5   1   2  213.38   10.80
  -5   1   2  225.38   10.40
   5   1  -2  252.97   26.40
   4  -1  -2  505.05   25.20
  -4  -1   2  439.56   17.50
   4   1  -2  471.35   24.50
   3  -1  -2 2227.48   66.09
  -3   1   2 1961.90   59.39
  -3   1   2 1733.43   66.29
   3   1  -2 2099.49   65.79
   2  -1  -2 2187.68   64.29
  -2  -1   2 2088.99   60.79
  -2   1   2 2031.70   60.59
  -2   1   2 1970.30   64.69
   2   1  -2 2119.59   63.99
   1  -1  -2  316.27   11.50
   1  -1  -2  314.97    9.70
   1   1  -2  331.87   10.50
  -1   1   2  335.97   11.70
   1   1  -2  317.67    9.90
   0  -1   2 2217.38   64.89
   2  -1   2  992.10   29.00
   2  -1   2  962.20   29.30
   2  -1   2  944.11   36.10
   2   1   2  902.61   37.00
   2   1   2 1010.20   29.60
   3  -1   2  813.32   36.20
   3  -1   2  792.72   25.50
   3  -1   2  804.32   24.70
   3   1   2  726.93   36.00
   3   1   2  788.82   25.30
   4  -1   2   79.39   25.30
  -4  -1  -2   43.80    6.90
  -4  -1  -2   56.69    6.60
  -4  -1  -2   71.09    9.30
  -4  -1  -2   49.50    8.10
   4  -1   2   59.29    7.20
   4  -1   2   50.49    7.70
  -4  -1  -2   60.39   10.60
  -4   1  -2   44.00   10.30
  -4   1  -2   58.69    8.70
  -4   1  -2   49.80    5.70
  -4   1  -2   47.70    8.90
  -4   1  -2   53.89    7.30
   4   1   2   40.70   18.00
   4   1   2   46.70    8.40
  -4   1  -2   58.19    8.10
  -4   1  -2   84.89   10.80
  -5  -1  -2  100.89    7.60
  -5  -1  -2   91.99   10.20
  -5  -1  -2   95.39   15.00
  -5  -1  -2   90.79   13.00
  -5  -1  -2   91.09   11.30
  -5  -1  -2   99.49   11.70
  -5   1  -2   90.99   11.20
  -5   1  -2   82.69    8.50
  -5   1  -2  109.99   10.70
  -5   1  -2   70.69   10.60
  -5   1  -2  100.89    7.70
  -5   1  -2   94.39   15.10
  -5   1  -2  110.99   12.50
  -6  -1  -2  117.59   16.70
  -6  -1  -2  118.69   12.70
  -6  -1  -2  120.69   11.00
  -6  -1  -2  101.69   13.10
  -6  -1  -2  122.19   10.10
  -6  -1  -2  118.19    8.50
  -6  -1  -2  108.29   12.80
  -6   1  -2  130.79   13.70
  -6   1  -2  102.59    9.50
  -6   1  -2  125.79   17.10
  -6   1  -2  109.19   11.00
  -6   1  -2  108.49    8.30
  -6   1  -2  101.09   13.00
  -6   1  -2  122.79   14.10
  -7  -1  -2   26.80    4.80
  -7  -1  -2   34.70    9.70
  -7  -1  -2   33.40    7.90
  -7  -1  -2   32.90    7.90
  -7  -1  -2   37.70    6.70
  -7   1  -2   35.20    8.40
  -7   1  -2   21.30    9.60
  -7   1  -2   28.70    4.80
  -7   1  -2   25.10    6.50
  -7   1  -2   23.00    7.90
  -7   1  -2   40.70    8.60
  -8  -1  -2   37.30    5.30
  -8  -1  -2   32.50    6.00
  -8  -1  -2   46.10    7.10
  -8  -1  -2   30.50    7.00
  -8  -1  -2   30.70    6.40
  -8   1  -2   35.00    6.20
  -8   1  -2   21.50    3.60
  -8   1  -2   27.70    6.80
  -8   1  -2   34.20    6.70
  -9  -2   2  178.58   13.20
  -9  -2   2  227.08    9.00
  -9  -2   2  237.78   12.70
  -9  -2   2  229.08   13.00
   9  -2  -2  231.28   10.20
  -9  -2   2  213.08   10.20
  -9   2   2  212.98   12.30
  -9   2   2  235.08   14.30
   9   2  -2  212.18   10.20
  -9   2   2  227.38   10.70
  -9   2   2  221.38    9.00
  -8  -2   2   16.40    5.30
  -8  -2   2   19.20   12.90
   8  -2  -2   21.00    5.30
  -8  -2   2   15.50    4.30
  -8  -2   2   19.10    7.40
  -8   2   2   18.20    4.60
  -8   2   2    2.20    7.60
  -8   2   2   34.90    9.60
  -8   2   2   12.10    5.40
   8   2  -2    7.10    5.10
  -8   2   2   20.20    4.50
  -8   2   2   13.90   11.40
  -7  -2   2 1189.58   42.20
  -7  -2   2 1205.88   38.40
  -7  -2   2 1216.48   38.40
  -7  -2   2 1185.08   45.50
   7  -2  -2 1207.88   38.70
  -7  -2   2 1222.88   40.00
  -7  -2   2 1185.08   41.70
  -7   2   2 1176.78   42.00
  -7   2   2 1211.18   40.00
  -7   2   2 1235.48   38.40
  -7   2   2 1211.38   38.40
  -7   2   2 1088.39   45.00
   7   2  -2 1215.98   38.90
  -6  -2   2   18.20    5.10
   6  -2  -2   -3.20    7.00
  -6  -2   2    4.90    8.20
  -6  -2   2    6.10    4.40
  -6  -2   2    6.60    4.20
  -6  -2   2    7.10   13.50
  -6   2   2   13.80    9.70
  -6   2   2   10.70    5.00
   6   2  -2   16.10    8.40
  -6   2   2   10.40    4.20
  -6   2   2   17.30    4.70
  -6   2   2    0.50   11.50
  -5  -2   2 1019.50   32.10
   5  -2  -2 1020.70   48.70
  -5  -2   2 1013.60   36.20
  -5  -2   2 1014.80   31.90
  -5  -2   2  968.10   33.00
   5  -2  -2  999.80   32.00
  -5   2   2  993.10   33.30
  -5   2   2  884.21   56.79
   5   2  -2 1036.40   49.99
  -5   2   2 1004.20   32.00
  -5   2   2 1012.10   32.10
  -5   2   2  975.90   31.80
   5   2  -2 1004.60   32.10
  -4  -2   2  233.58   11.50
   4  -2  -2  251.27   17.60
   4   2  -2  236.58   17.60
  -4   2   2  202.48   20.90
   3  -2  -2  111.09    9.20
  -3   2   2  103.79    5.20
   3   2  -2  106.39    9.60
   3   2  -2  100.49    5.20
  -3   2   2   89.39    9.90
  -2  -2   2  608.64   19.50
   2  -2  -2  655.23   22.90
  -2   2   2  603.74   23.30
   2   2  -2  631.34   19.30
   2   2  -2  625.24   22.60
   0  -2   2  436.96   13.10
   0  -2   2  459.65   13.60
   0   2  -2  430.56   13.10
   0   2   2  400.26   12.50
   2  -2   2  199.38   12.60
   2  -2   2  193.88    6.80
   2  -2   2  202.18    7.70
   2   2   2  193.38    7.90
   2   2   2  167.48   14.00
   3  -2   2 1883.91   55.29
   3  -2   2 1762.12   53.89
   3  -2   2 1987.60   66.79
   3   2   2 1683.83   67.29
  -4  -2  -2    5.80    4.30
  -4  -2  -2   13.10    5.60
  -4  -2  -2    9.90    6.90
   4  -2   2   18.80    6.30
   4  -2   2   10.20   15.40
  -4  -2  -2   10.80    6.10
  -4  -2  -2    1.80    8.30
  -4  -2  -2    8.50    6.60
   4   2   2   16.50    5.30
  -4   2  -2    7.60    8.90
  -4   2  -2   14.80    7.10
  -4   2  -2   18.50    7.20
  -4   2  -2    6.00    8.20
   4   2   2   10.80   19.10
  -4   2  -2   11.70    3.70
  -4   2  -2   11.60    4.50
  -5  -2  -2  100.09   11.50
  -5  -2  -2  117.89   15.60
  -5  -2  -2  113.69   11.80
  -5  -2  -2   87.09   10.00
  -5  -2  -2  105.79   11.30
  -5  -2  -2  104.59    9.70
  -5  -2  -2   92.39   12.20
  -5  -2  -2   98.79    7.70
  -5   2  -2  100.79   12.00
  -5   2  -2   98.79   12.20
  -5   2  -2  111.29    9.50
  -5   2  -2  117.69    7.80
  -5   2  -2   97.29   14.60
  -5   2  -2   89.39   11.00
  -5   2  -2  129.19   11.90
  -6  -2  -2    7.80    8.10
  -6  -2  -2   13.20    5.60
  -6  -2  -2   15.00    8.20
  -6  -2  -2    4.80    9.50
  -6  -2  -2   16.90    7.50
  -6  -2  -2    9.80    4.70
  -6   2  -2   11.70    7.90
  -6   2  -2    9.80    5.10
  -6   2  -2    9.90    4.40
  -6   2  -2    3.60    6.90
  -6   2  -2    3.20    9.50
  -6   2  -2   13.20    8.10
  -6   2  -2   10.70    8.90
  -7  -2  -2    1.40    8.30
  -7  -2  -2    6.10    5.90
  -7  -2  -2    1.60    5.50
  -7  -2  -2   -0.50    6.70
  -7  -2  -2    7.30    6.20
  -7   2  -2    0.90    8.80
  -7   2  -2   17.20    8.30
  -7   2  -2    5.20    8.00
  -7   2  -2    4.20    4.00
  -7   2  -2    0.70    6.90
  -7   2  -2    8.50    6.20
  -7   2  -2    6.30    5.60
  -8  -2  -2   44.20    8.30
  -8  -2  -2   35.30    6.40
  -8  -2  -2   44.60    5.40
  -8  -2  -2   34.00    6.50
  -8  -2  -2   39.80    6.30
  -8   2  -2   38.90    7.70
  -8   2  -2   42.00    7.20
  -8   2  -2   37.80    6.60
  -8   2  -2   39.00    4.80
   9  -3  -2  141.89    8.10
  -9  -3   2  107.59   10.70
  -9  -3   2  123.99    6.80
  -9  -3   2  134.49    8.10
  -9  -3   2  132.59   10.40
  -9  -3   2  120.99   11.20
  -9   3   2  138.59    6.80
   9   3  -2  126.49    7.90
  -9   3   2  123.89    8.50
  -9   3   2  127.39   10.70
  -9   3   2  136.39   13.50
  -8  -3   2   37.20    6.00
  -8  -3   2   36.10   13.00
  -8  -3   2    8.10    7.90
  -8  -3   2   20.90    4.40
  -8   3   2   42.60   12.20
  -8   3   2   14.90    4.20
  -8   3   2   20.10    6.00
  -8   3   2   27.00    4.50
  -8   3   2   32.40    8.20
  -8   3   2   20.80    9.70
  -7  -3   2   -0.40   12.90
  -7  -3   2    5.40    8.10
  -7  -3   2    4.20    5.00
  -7  -3   2    2.00    4.00
  -7  -3   2   -0.30    4.30
  -7  -3   2   -8.60    7.50
   7  -3  -2   -0.30    4.10
  -7   3   2    7.00    4.40
  -7   3   2   -2.50    3.90
   7   3  -2    2.10    4.50
  -7   3   2    1.70    5.20
  -7   3   2    6.30    9.70
  -7   3   2    1.60   10.70
  -6  -3   2  915.31   29.30
  -6  -3   2  892.31   30.70
  -6  -3   2  789.52   37.30
  -6  -3   2  917.11   29.40
   6  -3  -2  915.71   29.40
  -6  -3   2  880.31   33.00
  -6   3   2  904.41   29.40
  -6   3   2  906.31   29.20
  -6   3   2  836.22   36.60
  -6   3   2  871.31   33.70
   6   3  -2  892.61   29.70
  -6   3   2  876.71   30.70
   5  -3  -2  238.28   10.80
  -5  -3   2  235.58   12.00
   5  -3  -2  265.87   37.20
  -5  -3   2  227.48   10.50
  -5  -3   2  229.88   16.60
  -5  -3   2  257.47   11.20
  -5   3   2  238.98   11.20
  -5   3   2  209.98   24.80
  -5   3   2  225.58   12.60
   5   3  -2  243.98   28.90
  -5   3   2  237.38   11.20
   5   3  -2  232.48   11.30
  -5   3   2  238.58   16.50
  -4  -3   2  167.28    9.80
   4  -3  -2  187.18   15.70
   4   3  -2  192.58   16.90
   4   3  -2  175.58    8.70
  -4   3   2  152.88   20.00
   3  -3  -2  751.32   28.90
   3   3  -2  732.53   29.30
  -3   3   2  680.83   30.30
   3   3  -2  734.03   23.00
  -3   3   2  713.53   22.80
   2  -3  -2    2.90    2.40
  -2  -3   2    7.00    1.50
   2   3  -2    4.00    1.20
   2   3  -2    5.50    2.60
   2   3  -2    2.50    1.20
  -2   3   2    4.20    2.70
  -1  -3   2  440.56   13.60
   1  -3  -2  435.16   12.80
  -1  -3   2  456.05   13.60
   1   3  -2  458.95   13.60
  -1   3   2  458.45   16.30
   1   3  -2  379.46   14.20
   0  -3   2   16.00    1.40
   0  -3   2   15.40    1.10
   0  -3   2   17.00    1.70
   0   3  -2   15.40    1.40
   0   3   2   17.20    0.70
   0   3  -2   14.40    2.00
   1  -3   2 1290.37   37.20
   1  -3   2 1364.36   40.70
   1  -3   2 1275.77   36.30
  -1   3  -2 1064.89   40.80
   1   3   2 1284.67   37.80
   2  -3   2   11.40    2.10
   2  -3   2   14.90    1.50
   2  -3   2   12.30    4.60
   2   3   2   11.00    5.80
   2   3   2    9.50    2.20
  -2   3  -2    7.20    5.30
   3  -3   2  224.48    8.20
   3  -3   2  251.67   18.80
   3  -3   2  233.98   10.30
   3   3   2  211.18   21.10
   3   3   2  233.58   10.40
  -4  -3  -2  328.07   14.50
  -4  -3  -2  292.07   12.70
  -4  -3  -2  298.47   15.50
  -4  -3  -2  311.07   13.90
  -4  -3  -2  281.77   18.30
   4  -3   2  306.07   30.80
  -4  -3  -2  309.97   16.30
  -4  -3  -2  289.87   15.10
  -4  -3  -2  282.07   15.60
  -4   3  -2  296.27   16.20
  -4   3  -2  297.37   19.70
  -4   3  -2  290.27   12.00
  -4   3  -2  323.07   14.10
  -4   3  -2  315.17   16.20
   4   3   2  285.97   15.50
  -4   3  -2  317.47   12.80
  -4   3  -2  272.87   18.60
  -5  -3  -2    4.30    4.00
  -5  -3  -2   10.80    8.20
  -5  -3  -2   -1.70    4.80
  -5  -3  -2   -8.10    8.40
  -5  -3  -2    4.80    4.80
  -5  -3  -2   -4.30    5.70
  -5  -3  -2   -5.30    6.40
  -5  -3  -2    5.80    6.80
  -5   3  -2    0.60    6.80
  -5   3  -2    6.70    9.00
  -5   3  -2    7.70    7.30
  -5   3  -2   -1.40    7.10
  -5   3  -2   15.70    8.50
  -5   3  -2    4.20    5.10
  -5   3  -2    1.20    4.40
  -5   3  -2    1.80    3.70
  -6  -3  -2    1.40    7.10
  -6  -3  -2   -3.60    8.40
  -6  -3  -2    3.30    7.60
  -6  -3  -2    2.60    6.70
  -6  -3  -2    7.60    5.40
  -6  -3  -2    8.40    4.40
  -6   3  -2    1.60    7.50
  -6   3  -2    2.00    4.80
  -6   3  -2    6.40    4.20
  -6   3  -2    2.20    7.10
  -6   3  -2    2.90    7.10
  -6   3  -2    1.90    8.90
  -6   3  -2   -0.50    9.20
  -7  -3  -2   58.99    7.70
  -7  -3  -2   29.70    9.70
  -7  -3  -2   56.99   13.10
  -7   3  -2   44.00    9.60
  -7   3  -2   41.50   13.80
  -7   3  -2   43.00   15.20
  -7   3  -2   50.19    7.90
  -7   3  -2   52.89    7.20
  -8  -3  -2   37.70    5.50
  -8  -3  -2   35.20    6.50
  -8  -3  -2   29.50    6.90
  -8  -3  -2   42.90    6.20
  -8  -3  -2   33.70    6.10
  -8   3  -2   23.50    7.50
  -8   3  -2   38.30    6.60
  -8   3  -2   17.30    5.50
  -8   3  -2   30.40    4.50
  -9  -4   2    4.60    3.40
  -9  -4   2    9.00    3.20
  -9  -4   2    4.30    4.80
   9  -4  -2    6.80    3.70
  -9  -4   2   11.80    6.00
  -9  -4   2   13.40    6.20
  -9   4   2    2.40    3.10
   9   4  -2    1.10    3.60
  -9   4   2    9.80    4.10
  -9   4   2   12.30    5.90
  -8  -4   2  182.38   11.80
  -8  -4   2  179.88   12.60
  -8   4   2  142.09   18.90
  -8   4   2  141.59   17.00
  -8   4   2  143.99   14.80
  -7  -4   2   63.89    7.20
  -7  -4   2   56.29    7.20
  -7  -4   2   55.49    8.60
   7  -4  -2   46.30    7.30
  -7  -4   2   46.30   10.20
  -7  -4   2   49.10   14.20
  -7  -4   2   55.59    8.90
  -7   4   2   72.59    7.80
  -7   4   2   62.39   12.00
   7   4  -2   57.99    7.90
  -7   4   2   47.10    7.40
  -7   4   2   52.89   13.50
  -7   4   2   55.89    8.40
   6  -4  -2 1156.18   36.80
  -6  -4   2 1163.08   40.60
  -6  -4   2 1172.48   40.30
  -6  -4   2 1050.69   43.70
  -6  -4   2 1186.38   37.10
  -6  -4   2 1175.78   36.90
  -6  -4   2 1161.18   38.30
  -6   4   2 1198.18   37.00
  -6   4   2 1204.18   37.20
   6   4  -2 1181.18   37.30
  -6   4   2 1056.39   49.70
  -6   4   2 1180.78   38.60
  -6   4   2 1113.89   41.20
  -6   4   2 1169.08   36.90
  -5  -4   2   36.90    9.40
  -5  -4   2   47.30    6.30
   5  -4  -2   45.50    6.20
  -5  -4   2   50.99    7.30
  -5  -4   2   47.90    5.70
  -5   4   2   49.60    6.40
  -5   4   2   34.10    8.90
  -5   4   2   42.90   13.80
  -5   4   2   44.50    6.00
   5   4  -2   42.20    5.80
  -5   4   2   43.00    6.40
   4  -4  -2  154.28   14.30
  -4  -4   2  144.39    9.60
   4   4  -2  135.29   14.80
   4   4  -2  130.99    8.20
  -4   4   2  123.39   18.40
   4   4  -2  148.39    8.00
   3  -4  -2 2875.11   87.19
  -3   4   2 2684.53   79.49
  -3   4   2 2578.34   88.39
   3   4  -2 2632.64   86.99
   3   4  -2 2819.22   79.99
   2  -4  -2 1625.64   50.09
  -2  -4   2 1492.35   45.30
   2   4  -2 1374.56   48.70
  -2   4   2 1592.24   50.39
   2   4  -2 1521.35   45.00
   2   4  -2 1524.75   45.10
   1  -4  -2 1241.48   36.00
  -1  -4   2 1216.98   36.80
  -1  -4   2 1259.97   36.90
  -1   4   2 1313.37   40.50
   1   4  -2 1230.88   36.80
   1  -4   2 1691.93   47.60
   1  -4   2 1663.63   50.79
  -1   4  -2 1428.46   51.49
   1   4   2 1674.73   48.30
   2  -4   2 1072.59   30.40
   2  -4   2 1061.09   36.50
  -2   4  -2  839.22   37.30
   2   4   2  854.61   38.90
   2   4   2 1069.39   31.10
   3  -4   2    1.20    2.90
   3  -4   2    4.20    7.00
   3   4   2    0.20    9.60
   3   4   2    3.40    3.10
  -4  -4  -2  254.87   12.10
  -4  -4  -2  261.87   18.50
  -4  -4  -2  276.77   14.20
  -4  -4  -2  263.67   12.80
  -4  -4  -2  289.77   15.50
  -4  -4  -2  303.67   15.50
   4  -4   2  294.67   32.40
  -4  -4  -2  275.67   12.30
  -4   4  -2  287.17   12.40
  -4   4  -2  274.07   12.10
  -4   4  -2  336.77   16.40
   4   4   2  267.87   15.90
  -4   4  -2  301.67   11.90
  -4   4  -2  344.37   18.60
  -4   4  -2  275.97   11.90
  -4   4  -2  281.27   19.10
  -5  -4  -2   41.60    6.80
  -5  -4  -2   66.39    7.40
  -5  -4  -2   41.30    7.60
  -5  -4  -2   62.39    9.50
  -5  -4  -2   54.19   10.90
  -5  -4  -2   50.39    9.00
  -5  -4  -2   48.60    7.80
  -5  -4  -2   64.29    7.60
  -5   4  -2   40.00   12.70
  -5   4  -2   47.50    6.60
  -5   4  -2   44.60   10.60
  -5   4  -2   53.89    8.00
  -5   4  -2   68.19   10.00
  -5   4  -2   48.30    9.00
  -5   4  -2   48.00    6.30
  -5   4  -2   48.10   11.20
  -6  -4  -2   22.70    7.40
  -6  -4  -2   35.50    8.60
  -6  -4  -2   29.60    9.80
  -6  -4  -2   28.60    6.10
  -6  -4  -2   32.30    8.80
  -6  -4  -2   26.00    5.20
  -6   4  -2   31.70    9.00
  -6   4  -2   15.50    8.20
  -6   4  -2   19.60    5.10
  -6   4  -2   25.90   10.20
  -6   4  -2   -2.30   10.50
  -6   4  -2   21.60    8.30
  -6   4  -2   27.00    5.10
  -7  -4  -2  -10.00    8.10
  -7  -4  -2    1.50    4.10
  -7   4  -2    7.40    4.50
  -8  -4  -2   74.69    8.20
  -8  -4  -2   68.49    8.60
  -8  -4  -2   59.39   10.40
  -8  -4  -2   85.19    9.10
  -8   4  -2   83.19    9.30
  -8   4  -2   72.49    5.80
  -8   4  -2   59.49   10.40
  -8   4  -2   55.39    8.60
  -9  -5   2    3.70    4.50
  -9  -5   2    1.20    2.90
  -9  -5   2   -4.40    6.30
   9  -5  -2   -2.30    3.30
  -9  -5   2    0.50    3.30
  -9   5   2   -1.60    5.00
   9   5  -2    7.00    3.40
  -9   5   2    2.40    3.00
  -9   5   2    4.70    4.50
   8  -5  -2    0.90    4.20
  -8  -5   2   -6.50    6.20
  -8  -5   2    3.00    5.50
  -8  -5   2    2.10    7.10
  -8   5   2   -0.60    3.90
  -8   5   2   -3.50   10.00
  -8   5   2    6.40    5.10
  -8   5   2    9.60    5.60
   8   5  -2   14.70    4.90
  -7  -5   2  333.37   18.40
   7  -5  -2  341.27   14.40
  -7  -5   2  325.57   14.20
  -7  -5   2  345.47   15.70
  -7  -5   2  330.97   26.80
  -7  -5   2  320.67   17.60
  -7   5   2  330.37   14.10
  -7   5   2  309.17   22.80
   7   5  -2  354.06   15.10
  -7   5   2  337.47   14.10
  -7   5   2  328.67   21.40
  -7   5   2  323.37   15.80
  -6  -5   2  163.48    9.30
  -6  -5   2  174.28   15.30
  -6  -5   2  161.98   10.80
  -6  -5   2  161.08    9.20
  -6  -5   2  166.38   12.90
   6  -5  -2  157.48    9.20
  -6  -5   2  154.28   21.40
  -6   5   2  165.08   11.00
  -6   5   2  161.08    9.50
  -6   5   2  160.48    9.20
  -6   5   2  174.88   20.00
  -6   5   2  177.58   18.00
   6   5  -2  149.29    9.90
  -6   5   2  158.68    9.30
   5  -5  -2  116.19    7.50
  -5  -5   2  104.49    7.50
  -5  -5   2  108.49   12.10
  -5  -5   2   99.69    8.60
  -5  -5   2  125.89    8.10
  -5  -5   2  131.39   14.10
  -5   5   2  104.29   14.60
  -5   5   2  108.49    7.50
  -5   5   2  114.29    8.90
  -5   5   2  104.49    9.30
  -5   5   2  115.69    9.10
   5   5  -2  114.59    8.70
  -5   5   2  122.09   19.40
  -4  -5   2 1049.30   36.80
   4  -5  -2 1157.78   35.00
   4  -5  -2 1188.38   45.60
  -4   5   2  978.60   48.80
   4   5  -2 1124.89   35.40
   4   5  -2 1085.59   35.60
   4   5  -2 1124.39   46.50
   3  -5  -2  288.37   10.00
   3  -5  -2  304.17   16.70
   3   5  -2  248.98   16.10
  -3   5   2  280.77   10.20
  -3   5   2  257.97   17.70
   3   5  -2  273.87   11.20
  -2  -5   2   12.60    2.30
   2  -5  -2   10.70    1.60
   2  -5  -2   10.00    3.70
   2   5  -2    8.80    3.40
   2   5  -2   11.30    2.10
  -2   5   2   10.20    3.80
  -1  -5   2  984.70   30.70
  -1  -5   2 1092.99   31.00
   1  -5  -2  985.30   29.90
   1   5  -2 1041.00   30.60
  -1   5   2 1088.79   35.10
   1   5  -2 1011.10   30.80
   1  -5   2  267.87    9.20
   1  -5   2  274.17   12.10
  -1   5  -2  260.67    9.30
  -1   5  -2  246.28   13.00
   1   5   2  259.57    9.90
   1   5   2  254.97    8.50
   2  -5   2    9.50    2.20
   2  -5   2    9.10    4.50
   2   5   2   10.20    2.50
  -2   5  -2    7.70   10.10
   3  -5   2  609.54   21.00
   3  -5   2  622.04   29.70
   3   5   2  614.94   21.60
   3   5   2  548.45   34.30
  -4  -5  -2  217.58   10.50
  -4  -5  -2  170.88    9.80
  -4  -5  -2  202.58   13.20
  -4  -5  -2  181.18   11.70
  -4  -5  -2  178.48   15.30
  -4  -5  -2  192.98   13.50
  -4  -5  -2  175.28   10.10
  -4   5  -2  172.68   16.30
  -4   5  -2  181.68   11.50
  -4   5  -2  186.48    9.40
  -4   5  -2  199.28    9.40
  -4   5  -2  198.98   10.00
  -4   5  -2  183.08   13.10
  -5  -5  -2  113.29   11.90
  -5  -5  -2   82.89    9.40
  -5  -5  -2  109.09   12.00
  -5  -5  -2  106.79   10.60
  -5  -5  -2  119.79    8.60
  -5  -5  -2  107.49    9.20
  -5  -5  -2  109.59   14.10
  -5   5  -2  104.29    9.30
  -5   5  -2   88.69   15.00
  -5   5  -2  116.89   13.20
  -5   5  -2  104.99    8.40
  -5   5  -2  116.29    7.90
  -5   5  -2   82.09   11.70
  -6  -5  -2   34.80    8.30
  -6  -5  -2   32.00    6.00
  -6  -5  -2   44.20   10.70
  -6  -5  -2   40.70    8.50
  -6  -5  -2   41.50    9.10
  -6  -5  -2   44.80    7.10
  -6  -5  -2   45.10    9.40
  -6   5  -2   37.20    9.30
  -6   5  -2   42.80    8.80
  -6   5  -2   42.10    5.80
  -6   5  -2   55.39   11.70
  -6   5  -2   50.69    7.10
  -7  -5  -2  158.68   13.10
  -7  -5  -2  149.29   11.20
  -7  -5  -2  127.19   13.40
  -7  -5  -2  135.99   13.40
  -7  -5  -2  128.49    8.50
  -7   5  -2  150.48   12.80
  -7   5  -2  143.89   12.70
  -7   5  -2  102.19   10.20
  -7   5  -2  130.59    8.80
  -7   5  -2  106.49   16.70
  -8  -5  -2  160.18   10.10
  -8  -5  -2  168.78   12.00
  -8  -5  -2  171.08   10.80
  -8  -5  -2  185.18   10.60
  -8   5  -2  177.78   11.20
  -8   5  -2  178.08   10.80
  -8   5  -2  169.48    8.10
  -8   5  -2  168.58   13.30
  -9  -6   2   46.50    7.80
  -9  -6   2   35.40   10.00
   9  -6  -2   52.79    5.80
  -9  -6   2   43.90    4.70
  -9  -6   2   40.80    5.60
  -9   6   2   29.30    5.90
   9   6  -2   45.30    5.70
  -9   6   2   38.90    5.00
  -9   6   2   34.30    5.60
  -8  -6   2   90.79   11.40
  -8  -6   2   83.99   10.10
  -8  -6   2  103.59    7.30
  -8  -6   2   91.59    8.00
   8  -6  -2  103.69    7.90
   8   6  -2  111.89    8.70
  -8   6   2   99.99    7.50
  -8   6   2  103.99    7.40
  -8   6   2  115.39    9.30
  -8   6   2   82.49   12.60
  -7  -6   2  476.85   17.90
  -7  -6   2  445.76   21.00
  -7  -6   2  453.95   22.10
  -7  -6   2  433.76   18.40
   7  -6  -2  474.75   17.80
  -7   6   2  422.06   25.50
  -7   6   2  440.36   27.60
  -7   6   2  447.56   17.50
   7   6  -2  466.65   18.30
  -7   6   2  471.75   19.50
  -7   6   2  456.15   17.60
  -6  -6   2   33.00   15.30
   6  -6  -2   55.69    6.70
  -6  -6   2   44.30    7.10
  -6  -6   2   47.20    6.00
  -6  -6   2   68.79    9.60
  -6  -6   2   41.30    6.50
  -6  -6   2   52.29   10.80
  -6   6   2   59.59   14.40
  -6   6   2   45.60    6.50
   6   6  -2   49.00    7.40
  -6   6   2   27.20   11.90
  -6   6   2   47.30    7.40
  -6   6   2   52.79    6.30
  -5  -6   2  320.37   14.60
  -5  -6   2  324.27   19.70
  -5  -6   2  333.37   13.60
  -5  -6   2  330.47   17.40
  -5  -6   2  333.67   13.30
   5  -6  -2  345.07   13.30
  -5   6   2  328.97   15.50
  -5   6   2  341.97   14.30
   5   6  -2  336.97   14.20
  -5   6   2  327.07   13.40
  -5   6   2  322.77   13.90
  -4  -6   2  338.57   17.60
  -4  -6   2  274.47   15.10
  -4  -6   2  279.17   12.70
   4  -6  -2  320.87   22.20
   4  -6  -2  340.07   12.70
   4   6  -2  301.77   13.60
  -4   6   2  316.27   12.70
   4   6  -2  296.37   22.70
   4   6  -2  320.27   13.30
  -4   6   2  266.07   27.50
   3  -6  -2  355.76   11.80
   3  -6  -2  352.96   18.70
  -3   6   2  318.07   20.20
   3   6  -2  291.87   18.50
   3   6  -2  325.57   12.20
   2  -6  -2   86.29    8.20
   2  -6  -2   83.19    3.80
   2   6  -2   83.49    4.50
  -1  -6   2  217.48    8.10
  -1  -6   2  220.88    8.20
   1  -6  -2  234.98    7.30
  -1   6   2  235.08   12.00
   1   6  -2  239.68    7.90
   1   6  -2  223.78    8.20
   1  -6   2 2825.82   83.59
   1  -6   2 2742.23   79.69
   1   6   2 2794.72   80.59
  -1   6  -2 2632.14   84.79
   1   6   2 2671.33   78.89
   2  -6   2    5.70    4.60
   2  -6   2    5.80    2.20
   2   6   2    6.20    2.50
   2   6   2    5.50    2.00
  -2   6  -2    6.90    6.20
  -3  -6  -2  351.16   16.20
  -3  -6  -2  349.17   19.00
  -3  -6  -2  322.67   17.00
   3  -6   2  347.17   13.90
   3  -6   2  353.26   22.70
  -3  -6  -2  334.77   14.10
  -3  -6  -2  334.17   17.20
  -3   6  -2  320.27   14.40
   3   6   2  310.47   28.20
   3   6   2  355.56   15.10
  -3   6  -2  332.37   17.40
  -3   6  -2  337.77   13.40
  -3   6  -2  346.57   13.30
  -4  -6  -2  132.09   13.80
  -4  -6  -2  113.99    9.10
  -4  -6  -2  121.19    8.50
  -4  -6  -2  113.29   10.20
  -4  -6  -2  140.89   11.70
  -4  -6  -2  136.09   11.70
  -4  -6  -2  125.09    8.40
  -4   6  -2  130.39    7.80
  -4   6  -2  133.59   11.90
  -4   6  -2  135.19    8.10
  -4   6  -2  132.59    8.20
  -4   6  -2  123.69   15.40
  -4   6  -2  127.49    9.80
  -5  -6  -2  688.03   22.80
  -5  -6  -2  713.63   25.20
  -5  -6  -2  701.43   27.10
  -5  -6  -2  689.03   27.90
  -5  -6  -2  698.33   28.00
  -5  -6  -2  702.23   31.10
  -5  -6  -2  711.03   24.20
  -5  -6  -2  708.63   25.60
  -5   6  -2  727.13   28.40
  -5   6  -2  715.43   24.30
  -5   6  -2  721.33   28.50
  -5   6  -2  651.23   31.30
  -5   6  -2  727.03   24.50
  -5   6  -2  688.93   23.00
  -6  -6  -2   36.10    8.00
  -6  -6  -2   39.80    9.50
  -6  -6  -2   34.80   10.00
  -6  -6  -2   38.40    5.70
  -6  -6  -2   43.70    6.70
  -6  -6  -2   38.10    8.70
  -6  -6  -2   43.90    8.50
  -6   6  -2   36.80   11.20
  -6   6  -2   55.49    6.90
  -6   6  -2   44.40    5.90
  -6   6  -2   44.40    9.20
  -6   6  -2   42.30    9.50
  -7  -6  -2   85.59    7.40
  -7  -6  -2   98.79   13.10
  -7  -6  -2   96.49   11.00
  -7  -6  -2   90.79   10.50
  -7  -6  -2  101.29   10.80
  -7   6  -2   76.79    7.70
  -7   6  -2   90.99    7.30
  -7   6  -2   81.09   11.20
  -7   6  -2   72.29   12.10
  -7   6  -2   79.79   10.80
  -8  -6  -2   11.40    4.50
  -8  -6  -2   12.20    5.80
  -8  -6  -2    6.90    4.80
  -8  -6  -2   10.80    4.90
  -8   6  -2    5.90    5.40
  -8   6  -2   11.60    5.50
  -8   6  -2   -1.80    6.30
  -8   6  -2    7.70    3.10
   9  -7  -2  281.17   11.50
  -9  -7   2  295.87   11.90
  -9  -7   2  274.27   15.40
  -9   7   2  306.07   14.30
  -9   7   2  301.37   13.10
  -8  -7   2  104.49   12.50
  -8  -7   2  105.49    8.50
   8  -7  -2  113.59    8.00
  -8  -7   2  105.99   10.10
  -8  -7   2  108.79    7.40
  -8   7   2   99.49    7.30
  -8   7   2  105.59   16.50
   8   7  -2  117.79    8.40
  -8   7   2  103.89    9.20
  -8   7   2  107.29    7.80
  -7  -7   2  105.59   11.60
  -7  -7   2  104.99    8.50
   7  -7  -2  107.49    8.30
  -7  -7   2  109.89    9.50
  -7  -7   2  105.79   13.40
  -7   7   2   84.89   14.00
   7   7  -2   90.69    9.10
  -7   7   2  106.79    8.40
  -7   7   2  109.29    8.70
  -7   7   2   81.79   10.20
  -6  -7   2   96.59    9.00
  -6  -7   2   98.89    7.90
  -6  -7   2   86.69   11.30
   6  -7  -2  100.29    7.90
  -6  -7   2  108.49   13.00
  -6   7   2  101.09   10.80
  -6   7   2   94.19    8.20
   6   7  -2  117.39    8.40
  -6   7   2  106.49    8.80
  -6   7   2   82.99   14.50
  -5  -7   2  402.66   18.70
  -5  -7   2  383.86   16.30
  -5  -7   2  374.96   21.30
   5  -7  -2  380.36   14.70
  -5  -7   2  386.96   15.20
  -5   7   2  386.56   15.90
  -5   7   2  400.36   17.20
   5   7  -2  400.66   15.60
  -5   7   2  364.56   15.60
  -5   7   2  381.06   15.00
  -4  -7   2 1109.79   35.20
   4  -7  -2 1165.78   48.20
  -4  -7   2 1079.59   36.20
   4  -7  -2 1074.99   34.40
  -4  -7   2 1083.69   37.60
   4  -7  -2 1205.18   35.70
  -4   7   2 1102.99   34.90
   4   7  -2 1134.59   36.30
   4   7  -2 1041.90   48.30
   4   7  -2 1101.29   35.10
   3  -7  -2   36.20    8.30
  -3  -7   2   39.00    5.90
   3  -7  -2   34.10    3.70
   3   7  -2   28.30    7.80
   3   7  -2   33.00    4.20
  -3   7   2   32.90    9.50
  -3   7   2   35.70    3.90
   2  -7  -2  998.80   30.30
   2   7  -2  970.70   30.90
  -2   7   2 1068.09   38.30
  -1  -7   2 6545.25  193.78
  -1   7   2 6955.20  200.08
   1  -7   2  724.03   26.80
   1  -7   2  726.13   22.90
  -1   7  -2  706.83   28.00
   1   7   2  768.52   24.00
   1   7   2  714.33   22.00
   2  -7   2  242.08    9.80
   2  -7   2  239.18   15.10
   2   7   2  249.48   11.00
  -2   7  -2  208.88   17.50
  -3  -7  -2  418.76   16.30
   3  -7   2  427.86   26.10
  -3  -7  -2  433.26   19.60
  -3  -7  -2  437.56   19.20
  -3  -7  -2  370.96   20.50
  -3  -7  -2  438.86   18.20
   3  -7   2  452.75   17.10
  -3   7  -2  460.45   16.40
  -3   7  -2  440.66   16.00
   3   7   2  429.86   17.00
   3   7   2  439.56   17.90
  -3   7  -2  413.76   18.80
  -3   7  -2  413.76   16.40
  -3   7  -2  443.76   15.90
   3   7   2  379.46   31.60
  -4  -7  -2  161.78   12.20
  -4  -7  -2  164.48   10.50
  -4  -7  -2  159.78    8.70
  -4  -7  -2  162.98    9.60
  -4  -7  -2  156.78   12.50
  -4  -7  -2  154.78   14.20
  -4  -7  -2  135.19   11.40
  -4   7  -2  154.48    8.50
  -4   7  -2  141.89    8.80
  -4   7  -2  165.08    8.70
  -4   7  -2  152.38   13.30
  -4   7  -2  147.79    9.50
  -4   7  -2  171.28   16.70
  -5  -7  -2  203.08   16.70
  -5  -7  -2  205.18   12.60
  -5  -7  -2  185.08   11.20
  -5  -7  -2  192.78   14.40
  -5  -7  -2  216.88   13.70
  -5  -7  -2  197.98    9.80
  -5  -7  -2  226.28   14.60
  -5  -7  -2  203.88   11.40
  -5   7  -2  203.08   11.60
  -5   7  -2  185.18   14.50
  -5   7  -2  194.08   18.50
  -5   7  -2  218.98   10.60
  -5   7  -2  211.78   10.10
  -5   7  -2  210.88   10.80
  -5   7  -2  215.98   15.80
  -5   7  -2  212.88   11.50
  -6  -7  -2   77.79    9.10
  -6  -7  -2   60.19    9.30
  -6  -7  -2   76.49    8.10
  -6  -7  -2   81.89    8.50
  -6  -7  -2   80.59   11.60
  -6  -7  -2   58.19   11.50
  -6  -7  -2   70.59   10.30
  -6   7  -2   82.69   11.10
  -6   7  -2   69.79   13.50
  -6   7  -2   80.39    7.60
  -6   7  -2   79.29    7.70
  -6   7  -2   61.99   10.10
  -7  -7  -2   80.59   10.00
  -7  -7  -2   60.69    8.60
  -7  -7  -2   64.29    9.10
  -7  -7  -2   58.19    9.30
  -7   7  -2   57.39   10.50
  -7   7  -2   59.99    9.30
  -7   7  -2   63.99    8.90
  -7   7  -2   68.19    7.00
  -7   7  -2   56.59    6.20
  -8  -7  -2   -2.40    4.30
  -8  -7  -2    4.70    5.00
  -8  -7  -2    7.30    5.50
  -8  -7  -2    2.90    4.40
  -8   7  -2    6.60    2.90
  -8   7  -2    2.50    5.40
  -8   7  -2    2.20    6.50
  -8   7  -2    9.70    5.50
  -9  -8   2   14.80    4.10
  -9  -8   2   12.50    4.80
  -9  -8   2    6.50    3.30
   9  -8  -2    7.70    3.40
   9   8  -2   13.50    3.70
  -9   8   2    9.20    5.10
  -9   8   2   10.70    4.20
  -8  -8   2    3.50    8.00
  -8  -8   2    7.70    4.20
   8  -8  -2    7.80    3.60
  -8  -8   2    9.30    5.40
  -8  -8   2    8.50    3.50
   8   8  -2    1.40    3.80
  -8   8   2   17.10    5.70
  -8   8   2    2.90    3.90
  -8   8   2   12.10    9.90
  -8   8   2    1.80    3.40
  -7  -8   2  292.17   14.00
  -7  -8   2  285.17   17.10
  -7  -8   2  274.57   15.70
  -7  -8   2  283.27   12.80
   7  -8  -2  278.77   12.90
  -7   8   2  289.87   14.70
  -7   8   2  283.47   12.70
  -7   8   2  277.87   12.70
   7   8  -2  286.57   13.70
  -7   8   2  260.57   21.00
  -6  -8   2   67.59   10.60
  -6  -8   2   79.09    7.60
   6  -8  -2   53.19    6.50
  -6  -8   2   65.69   11.60
  -6  -8   2   65.19    7.90
  -6   8   2   63.79   10.10
  -6   8   2   79.79   13.90
   6   8  -2   57.89    7.70
  -6   8   2   55.89    7.50
  -6   8   2   57.39    8.20
  -5  -8   2   62.19    7.60
  -5  -8   2   68.79   13.10
  -5  -8   2   67.39    9.00
  -5  -8   2   65.09    6.90
   5  -8  -2   56.19    5.70
  -5   8   2   55.09    7.60
  -5   8   2   57.09    6.50
  -5   8   2   74.29   10.00
   5   8  -2   57.49    6.90
  -5   8   2   64.79    9.00
  -4  -8   2   83.29   11.00
  -4  -8   2   81.39    7.50
  -4  -8   2   67.29    9.90
   4  -8  -2   81.49    6.40
   4  -8  -2   86.39   17.70
   4  -8  -2   81.99    7.70
   4   8  -2  104.59   19.80
  -4   8   2   85.99    7.30
   4   8  -2   77.59    7.70
  -4   8   2   78.19    9.20
  -4   8   2   86.09    9.00
   4   8  -2   76.69    8.70
   3  -8  -2  228.78   16.70
   3  -8  -2  246.38    9.50
  -3  -8   2  230.88   11.70
   3   8  -2  231.08   10.20
   3   8  -2  215.18   18.00
  -3   8   2  234.18    9.50
  -3   8   2  229.08   19.80
   2  -8  -2  384.26   12.30
  -2  -8   2  353.66   13.80
   2   8  -2  374.96   13.10
   1  -8  -2  552.24   17.30
  -1  -8   2  586.84   18.50
  -1  -8   2  563.44   18.30
  -1   8   2  570.84   24.20
   1   8  -2  562.44   17.80
   0  -8   2 1785.72   54.59
   0  -8   2 1860.81   55.79
   0   8   2 2010.70   56.89
   0   8  -2 1984.80   59.89
   0   8   2 1799.22   54.69
   1   8   2 1051.39   31.50
  -1   8  -2 1056.99   38.50
   2  -8   2  460.75   16.30
   2   8   2  455.05   17.30
  -2   8  -2  426.86   30.00
   2   8   2  463.55   15.60
   3  -8   2    3.10    9.80
  -3  -8  -2    4.50    4.20
  -3  -8  -2    1.00    4.00
  -3  -8  -2    6.40    7.50
  -3  -8  -2    6.00    7.60
   3  -8   2    3.80    4.40
  -3  -8  -2   -9.10    7.00
  -3  -8  -2    4.30    5.50
  -3   8  -2   -3.70    4.80
   3   8   2    8.20    5.10
  -3   8  -2   10.80   17.70
  -3   8  -2    7.20    4.30
   3   8   2    7.00    5.10
  -3   8  -2   -4.90    6.50
  -3   8  -2    1.20    4.00
  -3   8  -2   -7.00    3.80
  -4  -8  -2  336.67   17.50
  -4  -8  -2  360.36   13.10
  -4  -8  -2  327.77   19.30
  -4  -8  -2  299.87   15.90
  -4  -8  -2  339.97   14.50
  -4  -8  -2  353.26   17.60
  -4  -8  -2  325.27   15.00
  -4   8  -2  351.86   17.50
  -4   8  -2  358.16   14.00
  -4   8  -2  352.86   13.80
  -4   8  -2  350.26   13.70
  -4   8  -2  337.67   14.00
  -4   8  -2  340.77   20.50
  -5  -8  -2   95.99   14.20
  -5  -8  -2   74.99   11.20
  -5  -8  -2   78.89    7.20
  -5  -8  -2   80.89   11.60
  -5  -8  -2   75.39    8.40
  -5  -8  -2   88.29    8.80
  -5  -8  -2   64.79    9.70
  -5  -8  -2   70.09   10.80
  -5   8  -2   85.99    7.50
  -5   8  -2   83.19   11.40
  -5   8  -2   85.09    7.60
  -5   8  -2   91.09   14.50
  -5   8  -2   89.29    8.00
  -5   8  -2   77.89    7.80
  -5   8  -2   77.09    8.80
  -5   8  -2   89.09   12.00
  -6  -8  -2  480.95   19.00
  -6  -8  -2  430.56   21.20
  -6  -8  -2  466.35   18.10
  -6  -8  -2  494.55   22.30
  -6  -8  -2  485.85   19.70
  -6  -8  -2  486.55   23.90
  -6  -8  -2  508.25   22.00
  -6   8  -2  481.35   22.90
  -6   8  -2  468.45   18.20
  -6   8  -2  473.25   26.60
  -6   8  -2  491.35   23.20
  -6   8  -2  475.15   17.90
  -7  -8  -2   -1.90    5.50
  -7  -8  -2    7.90    5.80
  -7  -8  -2   10.80    6.00
  -7  -8  -2    8.00    7.00
  -7   8  -2   -2.80    2.90
  -7   8  -2   -4.80    6.50
  -7   8  -2    5.30    6.70
  -7   8  -2    4.20    3.80
  -7   8  -2    3.00    7.60
  -8  -8  -2   46.20    6.90
  -8  -8  -2   56.29    7.30
  -8  -8  -2   50.79    6.30
  -8  -8  -2   53.09    7.40
  -8   8  -2   52.09    6.90
  -8   8  -2   49.90    4.80
  -8   8  -2   54.79    8.20
  -8   8  -2   59.09    8.50
   9  -9  -2   79.89    6.50
  -9  -9   2  101.59    8.20
  -9   9   2   96.69    8.70
   9   9  -2   86.99    6.40
   8  -9  -2   58.29    6.20
  -8  -9   2   69.19   10.00
  -8  -9   2   71.99    6.80
  -8  -9   2   65.39    8.90
  -8  -9   2   90.49   13.70
  -8  -9   2   74.59    6.20
  -8   9   2   66.19    7.10
  -8   9   2   59.49   10.80
  -8   9   2   78.89    9.70
  -8   9   2   63.29    6.10
   8   9  -2   66.29    7.00
  -7  -9   2   -4.50    9.40
  -7  -9   2    3.80    4.40
   7  -9  -2   -0.40    3.80
  -7  -9   2   -2.30    4.10
  -7  -9   2   -5.70    6.10
   7   9  -2    2.70    4.40
  -7   9   2    5.20    4.00
  -7   9   2    1.70    4.70
  -7   9   2   -4.20    5.60
  -7   9   2   -8.00   10.10
  -6  -9   2    4.60   10.40
   6  -9  -2    1.60    3.70
  -6  -9   2    7.80    6.90
  -6  -9   2    5.40    5.00
  -6  -9   2    9.40    4.50
   6   9  -2   -1.90    4.40
  -6   9   2    8.30   10.30
  -6   9   2    2.60    4.60
  -6   9   2   10.60    4.90
  -6   9   2   -0.20    5.10
  -6   9   2    3.80    6.60
   5  -9  -2   10.80    3.80
  -5  -9   2   13.60    6.40
  -5  -9   2   18.80    5.00
  -5  -9   2    4.00   17.10
  -5   9   2   14.90    5.10
  -5   9   2    9.80    6.20
  -5   9   2   10.90    6.00
   5   9  -2   11.70    4.20
  -5   9   2   11.60    6.50
  -4  -9   2 2091.49   65.09
   4  -9  -2 2104.19   62.49
  -4  -9   2 2137.59   63.89
   4  -9  -2 2157.68   64.09
  -4  -9   2 2148.39   63.29
   4  -9  -2 2054.09   82.79
  -4   9   2 2091.69   63.69
  -4   9   2 2073.89   64.59
   4   9  -2 1908.31   79.99
   4   9  -2 2146.29   63.19
  -4   9   2 2113.39   63.09
  -4   9   2 2140.79   63.29
   4   9  -2 2059.19   65.29
   3  -9  -2 1205.18   35.50
  -3  -9   2 1108.79   37.90
   3  -9  -2 1183.98   46.80
   3   9  -2 1219.58   36.60
   3   9  -2 1144.29   36.50
   3   9  -2  963.40   45.10
  -3   9   2 1188.08   49.90
  -2  -9   2 5016.30  147.29
   2  -9  -2 5016.10  145.49
   2   9  -2 5132.19  146.49
   1  -9  -2  635.74   20.10
  -1  -9   2  654.93   21.20
  -1  -9   2  648.74   21.60
   1   9  -2  670.13   20.60
  -1   9   2  665.93   21.90
   1   9  -2  679.43   25.30
   0  -9   2 1379.46   42.40
   0   9  -2 1423.36   46.00
   0   9   2 1356.86   42.10
   0   9   2 1296.77   40.00
   1  -9   2  270.07   10.40
   1   9   2  262.27   11.30
   1   9   2  261.37    9.20
  -1   9  -2  260.47   16.50
   2  -9   2  397.36   15.00
   2  -9   2  397.06   21.80
   2   9   2  409.16   14.40
   2   9   2  395.86   16.20
  -3  -9  -2  105.69   12.10
  -3  -9  -2  100.19    7.00
  -3  -9  -2   88.09    7.40
  -3  -9  -2  112.39   12.20
  -3  -9  -2   83.59   10.50
  -3  -9  -2  108.79   11.20
   3  -9   2  103.29   20.20
  -3   9  -2  104.49    8.00
  -3   9  -2  101.79    7.70
  -3   9  -2  111.99   11.00
  -3   9  -2  106.99    7.40
   3   9   2  101.79   11.30
  -3   9  -2  102.29    7.20
  -4  -9  -2  151.98   13.40
  -4  -9  -2  169.48    8.50
  -4  -9  -2  160.58   12.10
  -4   9  -2  175.78    9.50
  -4   9  -2  157.08   13.20
  -5  -9  -2  303.57   12.30
  -5  -9  -2  299.47   17.60
  -5  -9  -2  319.87   19.80
  -5  -9  -2  297.87   16.80
   5  -9   2  302.57   17.00
  -5  -9  -2  309.07   14.50
  -5  -9  -2  297.77   14.30
  -5  -9  -2  309.17   17.20
  -5  -9  -2  312.17   14.50
  -5   9  -2  304.27   13.60
  -5   9  -2  328.87   17.90
  -5   9  -2  288.77   21.60
  -5   9  -2  300.37   13.80
  -5   9  -2  325.87   18.80
  -5   9  -2  312.27   13.60
  -5   9  -2  314.87   14.00
  -6  -9  -2  146.59   15.00
  -6  -9  -2  134.69   11.10
  -6  -9  -2  143.49   12.50
  -6  -9  -2  135.99   12.80
   6  -9   2  125.69   12.00
  -6  -9  -2  139.39   12.70
  -6   9  -2  122.59   14.40
   6   9   2  146.69   17.70
  -6   9  -2  147.29    9.50
  -6   9  -2  134.19   16.40
  -6   9  -2  133.79   14.00
  -6   9  -2  144.79    8.70
  -7  -9  -2   -3.60    6.80
  -7  -9  -2    5.00    6.30
  -7  -9  -2   -2.00    5.20
  -7  -9  -2   -3.50    5.40
  -7  -9  -2   -2.00    5.20
  -7   9  -2    8.40    7.80
  -7   9  -2   -4.90    6.30
  -7   9  -2    2.90    6.00
  -7   9  -2   -0.90    3.20
  -7   9  -2    3.80    3.60
  -8  -9  -2   85.09    7.30
  -8  -9  -2   69.29    8.30
  -8  -9  -2   94.89    7.20
  -8   9  -2   81.59    9.20
  -8   9  -2   71.19    9.90
  -8   9  -2   80.59   10.70
  -8   9  -2   70.09    5.40
  -9 -10   2   12.80    4.50
   9 -10  -2   15.10    5.10
  -9  10   2    8.80    4.40
  -8 -10   2   41.90    7.50
  -8 -10   2   46.10    5.60
   8 -10  -2   44.30    5.90
  -8 -10   2   62.69    6.60
  -8  10   2   34.30    9.90
   8  10  -2   55.79    6.60
  -8  10   2   42.40    5.30
  -8  10   2   45.60    7.10
  -8  10   2   52.29    5.50
  -7 -10   2  218.58   11.70
  -7 -10   2  212.48   13.20
  -7 -10   2  225.78   11.20
   7 -10  -2  205.68   10.40
  -7 -10   2  196.48   18.10
  -7  10   2  203.08   12.90
  -7  10   2  209.28   10.50
  -7  10   2  223.78   11.00
   7  10  -2  211.18   11.60
  -7  10   2  201.38   18.10
  -6 -10   2  550.94   20.60
   6 -10  -2  513.35   18.90
  -6 -10   2  434.86   24.60
  -6 -10   2  506.45   21.70
  -6 -10   2  539.25   19.70
  -6  10   2  509.95   19.60
  -6  10   2  528.05   27.80
  -6  10   2  548.15   21.90
   6  10  -2  510.15   19.50
  -6  10   2  528.25   19.60
  -6  10   2  514.65   19.40
   5 -10  -2  105.69    6.90
  -5 -10   2   84.39   10.00
  -5 -10   2   86.19    7.50
  -5 -10   2  102.39   10.70
  -5 -10   2   96.89    8.40
   5  10  -2  112.49    8.00
  -5  10   2   98.09   11.10
  -5  10   2  108.39    7.90
  -5  10   2   82.89   10.70
  -4 -10   2  318.77   13.00
   4 -10  -2  291.87   14.40
  -4 -10   2  300.37   14.10
  -4 -10   2  285.67   15.00
   4 -10  -2  293.97   14.50
  -4  10   2  298.37   16.30
   4  10  -2  321.07   12.80
  -4  10   2  309.67   13.30
   4  10  -2  280.57   15.30
   4  10  -2  254.47   33.30
  -4  10   2  304.17   12.80
  -3 -10   2 1499.25   50.59
  -3 -10   2 1552.44   49.80
  -3 -10   2 1510.75   48.30
   3 -10  -2 1716.93   48.10
   3 -10  -2 1600.64   47.60
   3  10  -2 1614.84   49.00
   3  10  -2 1332.67   59.19
   3  10  -2 1555.74   49.30
  -3  10   2 1811.52   72.39
   3  10  -2 1532.85   48.00
   1 -10  -2  263.97    9.30
  -1 -10   2  256.97   10.40
  -1 -10   2  253.47   10.40
   1  10  -2  263.47    9.60
   1  10  -2  267.77   14.70
  -1  10   2  269.77   10.90
   0 -10   2 1678.03   51.39
   0  10  -2 1805.52   57.39
   0  10   2 1752.72   52.49
   0  10   2 1607.24   50.09
   1 -10   2    5.90    2.60
   1  10   2    2.10    2.90
  -1  10  -2    3.90    6.10
  -1  10  -2    0.00    3.40
   1  10   2    2.50    1.90
  -2 -10  -2  403.76   14.20
   2 -10   2  390.76   15.40
  -2 -10  -2  390.06   19.20
  -2  10  -2  377.16   28.20
  -2  10  -2  373.16   15.00
   2  10   2  387.96   16.60
  -2  10  -2  383.06   14.30
  -2  10  -2  373.46   13.90
   2  10   2  419.06   14.70
  -2  10  -2  365.36   14.90
  -3 -10  -2  266.67   14.30
   3 -10   2  228.58   29.10
  -3 -10  -2  247.08   14.10
   3 -10   2  232.78   13.40
  -3 -10  -2  252.57   14.80
  -3 -10  -2  241.48   11.40
  -3 -10  -2  240.58   15.90
  -3 -10  -2  244.18   10.50
  -3  10  -2  261.87   11.20
  -3  10  -2  256.17   14.40
  -3  10  -2  251.47   11.50
   3  10   2  217.28   14.90
  -3  10  -2  246.78   11.00
  -3  10  -2  231.28   11.00
   3  10   2  259.07   15.90
  -4 -10  -2  818.92   32.20
  -4 -10  -2  813.42   30.10
  -4 -10  -2  810.02   30.00
  -4 -10  -2  835.12   27.90
  -4 -10  -2  828.42   30.00
   4 -10   2  758.22   27.40
  -4  10  -2  853.61   30.70
  -4  10  -2  803.32   27.30
   4  10   2  763.22   28.60
  -4  10  -2  709.53   30.70
  -4  10  -2  859.01   27.10
  -4  10  -2  848.52   27.30
  -5 -10  -2   15.30    7.40
  -5 -10  -2   18.70    6.90
  -5 -10  -2   12.60    8.40
  -5 -10  -2   16.10    4.20
   5 -10   2   28.60    6.70
  -5 -10  -2   25.70    7.60
  -5 -10  -2   18.50    7.50
  -5  10  -2   12.00   10.70
  -5  10  -2   19.00    5.10
  -5  10  -2   18.70    8.40
  -5  10  -2   24.30    5.10
   5  10   2   25.10    8.20
  -5  10  -2   21.40    5.20
  -5  10  -2   17.30    9.20
  -5  10  -2   25.50    5.60
   6 -10   2  444.46   21.40
  -6 -10  -2  497.35   21.70
  -6 -10  -2  525.15   22.20
  -6 -10  -2  518.35   19.80
  -6 -10  -2  502.45   23.90
  -6 -10  -2  508.85   21.60
  -6  10  -2  511.15   18.70
  -6  10  -2  494.85   22.80
  -6  10  -2  493.55   18.20
  -6  10  -2  460.15   25.80
  -6  10  -2  463.15   22.00
  -7 -10  -2    5.60    4.90
  -7 -10  -2   -0.10    6.00
  -7 -10  -2    3.40    6.60
  -7 -10  -2    8.10    5.60
  -7 -10  -2   13.80    5.90
  -7  10  -2    5.00    6.40
  -7  10  -2    2.40    6.70
  -7  10  -2    5.00    3.60
  -7  10  -2    6.80    3.40
  -7  10  -2   12.50    8.20
  -8 -10  -2   14.40    4.00
  -8 -10  -2   26.00    5.00
  -8 -10  -2   18.70    4.20
  -8 -10  -2   23.90    6.10
  -8  10  -2   25.30    6.70
  -8  10  -2   28.90    6.20
  -8  10  -2   21.10    6.70
   9 -11  -2   95.89    6.40
   8 -11  -2   56.19    6.20
  -8 -11   2   61.49    7.30
  -8 -11   2   62.09    5.40
  -8 -11   2   59.39    6.80
  -8 -11   2   64.99    9.20
  -8  11   2   62.69    5.70
   8  11  -2   59.39    6.50
  -8  11   2   55.69   10.80
   7 -11  -2  128.79    8.30
  -7 -11   2  136.89    8.50
  -7 -11   2  118.59   10.90
  -7 -11   2  133.29    9.30
  -7  11   2  146.09   16.40
  -7  11   2  137.69    8.50
   7  11  -2  124.89    8.80
  -7  11   2  116.99   11.50
  -7  11   2  119.69   14.90
  -6 -11   2   25.30    5.20
  -6 -11   2   22.80    5.60
  -6 -11   2   24.40    6.90
   6 -11  -2   28.90    4.80
  -6  11   2   30.10    6.60
  -6  11   2   33.20    8.10
   6  11  -2   31.80    5.60
  -6  11   2   36.40   11.30
  -6  11   2   22.40    5.40
  -6  11   2   38.00    5.90
  -5 -11   2  291.77   13.70
  -5 -11   2  305.97   13.10
   5 -11  -2  271.57   11.80
  -5 -11   2  271.77   14.80
  -5  11   2  291.47   13.00
  -5  11   2  280.17   14.80
   5  11  -2  281.37   13.10
  -5  11   2  282.47   13.00
   4 -11  -2  951.10   34.60
  -4 -11   2  980.60   32.60
   4 -11  -2  979.30   32.40
   4 -11  -2  985.50   31.30
  -4 -11   2 1006.40   34.00
  -4 -11   2  994.10   32.20
   4  11  -2 1015.60   32.10
  -4  11   2  972.30   32.00
  -4  11   2 1012.60   32.40
   4  11  -2  980.70   32.90
  -4  11   2 1008.40   34.30
   3 -11  -2  162.98    9.10
   3 -11  -2  156.08    7.80
  -3 -11   2  163.78    9.90
   3  11  -2  146.39    8.50
   3  11  -2  170.88    9.80
  -3  11   2  140.99   10.30
  -3  11   2  146.29   10.30
  -2 -11   2  485.05   19.10
   2 -11  -2  512.35   16.70
   2  11  -2  459.15   17.90
   2  11  -2  495.45   17.40
  -2  11   2  508.85   18.30
  -2  11   2  491.45   28.60
   1 -11  -2  169.88    7.00
  -1 -11   2  166.98    8.30
  -1 -11   2  159.58    8.20
   1  11  -2  159.38    7.10
  -1  11   2  154.58    9.40
   1  11  -2  151.98    8.30
   1  11  -2  169.88   13.10
   0 -11   2 1347.97   42.10
   0  11  -2 1334.77   40.00
   0  11  -2 1413.46   48.80
   0  11   2 1328.77   40.60
   0  11   2 1399.56   43.10
   1 -11   2  683.43   22.60
  -1  11  -2  629.34   22.70
   1  11   2  660.73   21.20
   1  11   2  662.93   23.60
  -2 -11  -2  418.76   19.50
  -2 -11  -2  458.05   15.90
  -2 -11  -2  443.96   20.00
  -2 -11  -2  447.46   19.70
  -2 -11  -2  461.35   20.70
   2 -11   2  435.96   17.80
   2  11   2  451.35   16.80
   2  11   2  447.06   19.40
  -2  11  -2  444.06   16.80
  -2  11  -2  444.66   16.60
  -2  11  -2  475.15   16.20
  -2  11  -2  451.85   16.80
  -2  11  -2  441.86   15.50
  -2  11  -2  418.76   33.40
   3 -11   2   -1.10    5.60
  -3 -11  -2    4.10    7.20
  -3 -11  -2   -3.90    6.90
  -3 -11  -2   -3.50    5.90
  -3 -11  -2    0.50    3.50
  -3 -11  -2   -8.00    6.00
  -3  11  -2   11.40    4.60
  -3  11  -2    2.70    3.50
  -3  11  -2    2.00    3.40
  -3  11  -2    3.60    6.20
  -3  11  -2    1.40    4.20
  -3  11  -2    2.60    4.10
  -4 -11  -2    3.50    6.90
  -4 -11  -2    7.30    7.80
  -4 -11  -2    3.90    3.60
  -4 -11  -2   -1.40    5.70
  -4 -11  -2   15.60    7.00
  -4  11  -2    5.20    4.00
  -4  11  -2    4.10    4.00
   4  11   2   -2.20    8.10
  -4  11  -2    6.10    4.20
  -4  11  -2   14.00    7.70
  -4  11  -2    1.60    4.20
  -5 -11  -2   53.49    8.80
  -5 -11  -2   58.79   10.80
  -5 -11  -2   52.99    9.30
   5 -11   2   61.59    9.20
  -5 -11  -2   49.10    8.20
  -5 -11  -2   55.29    6.90
  -5  11  -2   63.29    7.20
  -5  11  -2   48.90    6.80
  -5  11  -2   65.79    7.70
  -5  11  -2   71.49   11.30
  -5  11  -2   52.09   12.70
  -5  11  -2   65.19    7.90
  -5  11  -2   73.59   12.10
  -6 -11  -2  128.89   11.40
  -6 -11  -2  149.79   12.10
  -6 -11  -2  156.68   10.80
  -6 -11  -2  134.89   14.10
   6 -11   2  148.79   11.20
  -6 -11  -2  151.38   12.50
  -6  11  -2  124.99   17.00
  -6  11  -2  155.58    9.00
  -6  11  -2  138.19   14.50
  -6  11  -2  153.08    8.90
  -6  11  -2  119.19   13.50
  -7 -11  -2   60.79    8.90
  -7 -11  -2   48.80    6.80
  -7 -11  -2   45.70    6.40
  -7 -11  -2   52.29    8.10
  -7 -11  -2   62.99   10.30
  -7  11  -2   53.49    5.60
  -7  11  -2   49.90    9.60
  -7  11  -2   48.40    5.80
  -7  11  -2   46.50    7.70
  -7  11  -2   53.29    8.30
  -8 -11  -2   -0.60    3.40
  -8 -11  -2   -0.70    5.90
  -8 -11  -2    7.50    4.80
  -8  11  -2    4.20    7.10
  -8  11  -2    2.40    5.60
  -8  11  -2   -0.50    2.80
  -9 -12   2    5.00    3.40
   9 -12  -2   18.20    3.40
  -9  12   2   10.00    4.50
  -8 -12   2   63.49    9.80
  -8 -12   2   54.79    5.40
  -8 -12   2   38.70    6.10
   8 -12  -2   53.39    5.80
  -8  12   2   33.90    9.40
  -8  12   2   54.79    5.20
  -7 -12   2   20.10    4.40
  -7 -12   2   19.40    5.20
  -7 -12   2   23.00    7.30
   7 -12  -2   20.80    4.40
  -7  12   2   30.90    7.40
  -7  12   2   10.80    5.90
  -7  12   2   21.30    4.70
   7  12  -2   16.80    5.30
  -6 -12   2    8.00    4.90
  -6 -12   2   17.80    4.90
   6 -12  -2   11.00    4.40
  -6 -12   2   23.00    7.10
  -6  12   2   15.10    5.00
  -6  12   2    6.30    6.70
  -6  12   2    8.60    7.70
   6  12  -2    7.90    4.90
   5 -12  -2   77.29    6.90
  -5 -12   2   81.09    7.90
  -5 -12   2   66.19   10.20
  -5 -12   2   86.59    9.70
  -5 -12   2   78.19    8.20
   5  12  -2   80.99    8.10
  -5  12   2   73.89   11.70
  -5  12   2   86.59    8.00
  -5  12   2   75.69    8.10
  -4 -12   2 1040.00   34.50
  -4 -12   2 1026.30   34.20
   4 -12  -2 1025.50   34.20
  -4 -12   2 1087.99   34.60
  -4 -12   2 1071.19   36.20
   4 -12  -2 1063.59   33.40
   4  12  -2 1059.49   34.80
  -4  12   2 1091.79   34.40
  -4  12   2 1079.29   34.20
   4  12  -2 1035.10   34.10
  -4  12   2 1082.59   36.50
  -3 -12   2  796.12   30.00
   3 -12  -2  854.21   28.10
  -3 -12   2  865.51   28.50
   3 -12  -2  850.61   27.30
   3 -12  -2  895.51   28.90
  -3 -12   2  861.81   28.60
  -3  12   2  864.81   28.60
   3  12  -2  847.12   27.90
  -3  12   2  895.71   29.50
   3  12  -2  830.92   29.80
   3  12  -2  887.31   28.50
  -3  12   2  793.62   28.10
   2 -12  -2   64.39    5.70
  -2 -12   2   59.69    7.20
   2 -12  -2   49.70    5.90
   2 -12  -2   84.39    8.50
  -2 -12   2   60.69    9.00
   2  12  -2   67.49    6.50
  -2  12   2   49.90    7.20
   1 -12  -2  597.84   19.00
  -1 -12   2  587.54   20.20
  -1 -12   2  575.14   20.50
   1  12  -2  550.04   18.90
  -1  12   2  586.24   20.80
   1  12  -2  548.45   20.30
  -1  12   2  571.44   31.00
   0 -12   2 1030.20   32.90
   0  12  -2 1003.80   33.20
   0  12   2  998.70   43.80
   0  12   2 1061.79   34.00
   1 -12   2  134.29    8.70
  -1 -12  -2  141.19   12.30
  -1 -12  -2  135.09    7.70
  -1  12  -2  138.59    7.70
   1  12   2  150.48    7.60
  -1  12  -2  135.69    7.20
  -1  12  -2  138.19    8.20
  -1  12  -2  146.09   18.80
   1  12   2  138.69   10.00
  -1  12  -2  132.89    8.40
  -2 -12  -2    0.50    7.10
  -2 -12  -2   15.20    6.90
  -2 -12  -2   11.20    7.30
  -2 -12  -2   -0.20    3.20
  -2 -12  -2   -4.40    6.40
   2 -12   2    5.80    5.30
   2  12   2    6.00    5.20
  -2  12  -2    1.80    4.50
  -2  12  -2   -0.60    3.40
  -2  12  -2    2.50    4.80
  -2  12  -2    2.30    3.10
  -2  12  -2    9.10    5.10
  -2  12  -2    2.90    4.40
  -2  12  -2    1.10   19.90
  -3 -12  -2  733.13   23.60
  -3 -12  -2  737.33   27.60
  -3 -12  -2  730.53   29.10
   3 -12   2  725.13   24.70
  -3 -12  -2  701.53   26.70
  -3 -12  -2  711.13   26.70
  -3  12  -2  726.93   24.20
  -3  12  -2  691.93   27.10
  -3  12  -2  732.93   23.50
  -3  12  -2  702.73   24.50
  -3  12  -2  718.33   24.40
  -3  12  -2  738.63   24.50
  -4 -12  -2  327.17   18.60
   4 -12   2  310.27   14.00
  -4 -12  -2  338.67   17.00
  -4 -12  -2  320.57   17.40
  -4 -12  -2  321.37   12.80
  -4 -12  -2  326.67   16.40
  -4  12  -2  319.77   13.80
  -4  12  -2  321.77   17.70
  -4  12  -2  313.97   14.10
  -4  12  -2  324.77   13.80
  -4  12  -2  318.87   13.50
  -5 -12  -2   29.20    6.00
  -5 -12  -2   41.60    8.40
  -5 -12  -2   30.50    9.00
  -5 -12  -2   40.30    8.50
  -5 -12  -2   19.90    4.30
   5 -12   2   30.40    6.30
  -5 -12  -2   32.90    7.60
  -5  12  -2   26.70    5.40
  -5  12  -2    9.90   10.40
  -5  12  -2   34.80    5.70
  -5  12  -2   16.90    8.00
  -5  12  -2   19.80    5.00
  -5  12  -2   40.80   10.60
  -5  12  -2   27.50    5.60
  -6 -12  -2   11.40    6.80
  -6 -12  -2    7.30    7.20
   6 -12   2    9.70    5.60
  -6  12  -2    7.60    8.80
  -6  12  -2   16.40    4.60
  -6  12  -2   18.30   10.20
  -7 -12  -2   -2.20    5.90
  -7 -12  -2    7.00    4.90
  -7 -12  -2   -2.70    5.00
  -7 -12  -2    5.50    5.00
  -7 -12  -2   -4.50    5.10
  -7  12  -2   -2.80    2.90
  -7  12  -2   -1.40    7.20
  -7  12  -2    2.60    6.10
  -7  12  -2    1.80    7.30
  -7  12  -2    0.30    3.10
   8 -13  -2   33.80    5.10
  -8 -13   2   40.30    6.10
  -8 -13   2   47.10    4.70
  -8 -13   2   55.99    8.30
  -8  13   2   34.20    6.70
  -8  13   2   46.60    4.90
  -8  13   2   36.90    9.30
  -7 -13   2   57.89    8.40
   7 -13  -2   53.99    6.40
  -7 -13   2   56.89    7.40
  -7 -13   2   59.19    7.00
  -7  13   2   76.69   12.40
  -7  13   2   53.69    7.20
   7  13  -2   46.40    6.70
  -7  13   2   83.09   10.40
  -7  13   2   60.69   11.40
  -6 -13   2  791.42   27.00
  -6 -13   2  794.12   27.70
   6 -13  -2  779.02   26.50
   6  13  -2  820.52   27.40
  -6  13   2  772.22   29.00
  -6  13   2  759.52   26.80
  -5 -13   2  161.58   11.50
  -5 -13   2  153.58    9.80
   5 -13  -2  151.18    8.60
  -5 -13   2  147.89   10.10
   5  13  -2  143.29    9.50
  -5  13   2  146.09   13.30
  -5  13   2  150.08    9.60
  -5  13   2  149.29    9.50
  -4 -13   2  923.51   30.10
   4 -13  -2  916.71   29.10
  -4 -13   2  854.71   35.20
  -4 -13   2  865.01   31.30
  -4 -13   2  844.82   30.00
   4 -13  -2  939.11   30.10
  -4  13   2  843.42   30.30
   4  13  -2  947.91   30.70
  -4  13   2  934.61   32.60
  -4  13   2  901.41   29.90
   4  13  -2  941.61   30.00
  -3 -13   2  546.45   19.50
  -3 -13   2  546.65   19.70
  -3 -13   2  455.05   25.50
   3 -13  -2  515.25   21.10
   3 -13  -2  553.04   18.40
   3 -13  -2  555.54   19.40
  -3 -13   2  502.05   20.80
  -3  13   2  535.75   19.50
  -3  13   2  520.65   20.00
   3  13  -2  556.54   19.70
   3  13  -2  543.25   19.00
   2 -13  -2  154.58    9.00
  -2 -13   2  137.09   13.50
  -2 -13   2  149.59   10.90
  -2 -13   2  148.69    9.30
   2 -13  -2  143.99    8.00
   2 -13  -2  150.48    9.00
  -2  13   2  142.59   10.80
   2  13  -2  140.29    9.40
  -2  13   2  150.78    9.60
  -2  13   2  157.88   10.10
   2  13  -2  143.99    8.90
   1 -13  -2  131.39    7.80
  -1 -13   2  122.79    8.70
   1 -13  -2  124.49    7.60
   1 -13  -2  110.59    7.60
  -1 -13   2  117.69    8.40
   1  13  -2  122.89    7.30
   1  13  -2  132.19   16.50
   1  13  -2  115.79    6.90
   1  13  -2  131.89    7.90
   1  13  -2  121.79    8.10
  -1  13   2  117.19    9.10
  -1  13   2  124.09    9.90
   0 -13  -2 1540.65   49.20
   0 -13   2 1476.15   46.40
   0 -13  -2 1435.06   45.30
   0 -13   2 1485.05   47.10
   0  13  -2 1523.55   46.00
   0  13  -2 1505.75   45.40
   0  13  -2 1481.05   45.40
   0  13   2 1485.85   48.00
   0  13  -2 1483.15   46.60
   0  13   2 1497.45   45.40
   0  13  -2 1588.04   57.29
   0  13   2 1466.65   46.10
  -1 -13  -2   13.20    7.20
   1 -13   2    3.50    5.00
  -1 -13  -2    3.30    7.40
   1 -13   2    3.10    5.20
  -1 -13  -2    8.20    3.40
  -1  13  -2    2.70    6.40
  -1  13  -2   12.40    4.30
  -1  13  -2    8.60    3.30
  -1  13  -2   12.70    3.70
   1  13   2    5.40    4.20
  -1  13  -2   14.10    4.60
   1  13   2   14.00    6.00
  -2 -13  -2   -0.60    7.50
   2 -13   2   12.80    5.10
  -2 -13  -2    3.70    6.50
  -2 -13  -2    7.50    6.50
  -2 -13  -2    7.80    6.80
  -2 -13  -2    4.30    3.20
  -2  13  -2    5.10    4.00
  -2  13  -2   -0.40    2.90
  -2  13  -2    9.40    4.80
  -2  13  -2    7.80    4.20
  -2  13  -2    5.70    5.00
  -2  13  -2    2.50    3.50
   3 -13   2  325.47   13.80
  -3 -13  -2  337.37   18.10
  -3 -13  -2  303.47   16.70
  -3 -13  -2  306.67   17.20
  -3  13  -2  316.97   13.30
  -3  13  -2  326.07   13.80
  -3  13  -2  348.47   18.30
  -3  13  -2  288.27   16.00
  -3  13  -2  346.17   14.20
  -4 -13  -2   25.90    4.30
  -4 -13  -2   30.10    7.80
  -4 -13  -2   30.10    7.10
  -4 -13  -2   29.20    7.50
  -4 -13  -2   32.40    9.00
   4 -13   2   21.80    5.40
  -4  13  -2   32.40    8.20
  -4  13  -2   26.10    5.70
  -4  13  -2   22.80    4.80
  -4  13  -2   19.60    5.20
  -4  13  -2   23.60    5.70
  -5 -13  -2    1.90    7.60
  -5 -13  -2    5.10    7.40
  -5 -13  -2    0.70    6.40
  -5 -13  -2    8.70    6.10
   5 -13   2    7.70    5.00
  -5 -13  -2   -6.50    4.90
  -5 -13  -2    5.70    3.80
  -5  13  -2    2.60    4.40
  -5  13  -2   -3.00    7.50
  -5  13  -2  -12.30    9.70
  -5  13  -2   -3.40    4.50
  -5  13  -2   -0.30    4.30
  -5  13  -2    0.70    4.50
  -5  13  -2    1.50   10.30
  -6 -13  -2  299.87   15.50
  -6 -13  -2  313.37   13.90
   6 -13   2  299.87   13.70
  -6 -13  -2  300.07   17.30
  -6 -13  -2  293.47   14.90
  -6 -13  -2  296.67   15.10
  -6  13  -2  293.97   16.60
  -6  13  -2  259.17   19.90
  -6  13  -2  293.27   12.60
  -6  13  -2  300.77   13.10
  -6  13  -2  316.27   18.60
  -7 -13  -2   32.50    5.60
  -7 -13  -2   30.90    5.90
  -7 -13  -2   33.90    5.60
  -7 -13  -2   54.19    7.30
  -7 -13  -2   38.80    6.80
  -7  13  -2   37.80   11.20
  -7  13  -2   32.10    5.10
  -7  13  -2   39.80    8.30
  -7  13  -2   31.20    7.10
  -7  13  -2   36.70    5.30
  -8 -14   2   40.80    4.60
   8 -14  -2   37.80    5.10
  -8 -14   2   37.90    6.30
  -8 -14   2   29.40    5.20
  -8  14   2   19.50    8.90
  -8  14   2   39.90    6.90
  -8  14   2   38.80    4.80
   7 -14  -2    8.10    3.50
  -7 -14   2    7.90    3.40
  -7 -14   2   11.60    6.10
  -7  14   2   16.40    9.60
  -7  14   2   14.30    4.00
  -6 -14   2   23.40    5.30
  -6 -14   2   17.50    4.70
   6 -14  -2   24.30    4.60
  -6 -14   2   17.80    6.70
  -6  14   2   27.20    5.60
   6  14  -2   30.80    5.70
  -6  14   2   38.20    8.60
   5 -14  -2   -5.20    9.60
  -5 -14   2    2.60    6.60
   5 -14  -2   -0.10    3.40
  -5 -14   2    5.70    4.30
  -5 -14   2   -0.80    4.70
  -5  14   2    4.90    4.70
  -5  14   2    8.20    7.90
  -5  14   2    5.60    4.70
   5  14  -2    0.40    9.70
   5  14  -2   -0.70    4.10
   4 -14  -2  108.39    7.40
  -4 -14   2  100.89    8.40
   4 -14  -2  108.19    9.60
  -4 -14   2  120.09   17.00
  -4 -14   2  118.09    9.60
  -4  14   2   97.59   12.70
  -4  14   2  113.59    8.60
  -4  14   2  114.19    9.00
   4  14  -2  101.09   10.50
   4  14  -2  106.49    8.50
  -3 -14   2  226.88   19.30
   3 -14  -2  260.07   11.70
  -3 -14   2  252.87   12.00
  -3 -14   2  226.28   11.80
   3 -14  -2  233.88   10.30
  -3  14   2  255.17   12.00
  -3  14   2  210.78   12.60
   3  14  -2  261.57   12.10
   2 -14  -2  555.14   19.10
   2 -14  -2  495.85   20.00
   2 -14  -2  541.75   18.40
  -2 -14   2  554.74   20.30
  -2 -14   2  539.35   19.40
   2  14  -2  543.45   19.30
  -2  14   2  553.64   20.00
  -2  14   2  537.05   19.50
   2  14  -2  514.75   21.00
   2  14  -2  572.64   40.80
  -2  14   2  498.25   21.80
  -1 -14   2  321.57   15.80
   1 -14  -2  294.37   12.30
  -1 -14   2  307.17   13.00
  -1 -14   2  295.67   15.20
   1 -14  -2  315.97   12.20
   1 -14  -2  304.17   13.10
   1 -14  -2  295.87   15.20
   1  14  -2  307.67   12.80
   1  14  -2  307.37   12.70
  -1  14   2  300.17   15.40
   1  14  -2  309.47   12.50
   1  14  -2  316.97   26.10
  -1  14   2  301.57   13.10
  -1  14   2  300.47   14.90
   0 -14  -2    7.60    3.50
   0 -14  -2    7.20    6.30
   0 -14  -2    6.80    4.20
   0 -14   2    5.80    4.70
   0 -14   2   -0.20    5.50
   0 -14  -2   13.40    7.40
   0  14  -2   10.40    5.40
   0  14  -2   17.50   12.80
   0  14   2    7.40    6.00
   0  14  -2    7.30    3.40
   0  14   2    1.80    4.40
   0  14  -2    4.30    4.30
   0  14  -2    7.90    3.30
   0  14   2   13.40    4.90
  -1 -14  -2   14.50    6.80
   1 -14   2   14.80    4.90
  -1 -14  -2   16.00    7.70
  -1 -14  -2   11.20    6.00
  -1 -14  -2   25.60    9.40
  -1 -14  -2    8.70    3.40
  -1  14  -2   32.20    6.90
  -1  14  -2   11.10    3.30
  -1  14  -2   13.30    3.70
  -1  14  -2   15.30    6.80
  -1  14  -2   17.50    4.60
  -1  14  -2    7.60   22.50
  -2 -14  -2   74.89    6.20
  -2 -14  -2   98.49   10.30
  -2 -14  -2   71.79   10.70
   2 -14   2   73.49    7.90
  -2 -14  -2   63.99   10.90
  -2 -14  -2   81.99   11.20
  -2  14  -2   82.49    6.10
  -2  14  -2   80.69    8.90
  -2  14  -2   76.59    8.50
  -2  14  -2   78.29    6.90
  -2  14  -2   74.99    6.80
  -3 -14  -2   11.90    7.30
  -3 -14  -2   10.50    6.20
  -3 -14  -2    9.70    3.70
   3 -14   2    8.70    4.80
  -3 -14  -2    7.10    7.50
  -3 -14  -2    6.70    6.50
  -3  14  -2    9.50    3.60
  -3  14  -2   12.90    4.30
  -3  14  -2   19.80    5.00
  -3  14  -2   12.40    5.20
  -3  14  -2    9.80    7.00
  -3  14  -2   12.80    4.50
  -4 -14  -2   81.19   10.80
  -4 -14  -2   75.79    7.00
   4 -14   2   87.89    8.20
  -4 -14  -2   88.69   12.10
  -4 -14  -2   86.99   11.40
  -4 -14  -2   84.19   10.70
  -4  14  -2   80.79    8.20
  -4  14  -2   80.09    7.30
  -4  14  -2   70.69    8.10
  -4  14  -2   82.79    8.60
  -4  14  -2   78.79   10.20
   5 -14   2   46.80    7.50
  -5 -14  -2   60.99    6.10
  -5 -14  -2   56.99    8.60
  -5 -14  -2   67.09    8.70
  -5 -14  -2   66.49    8.80
  -5 -14  -2   78.39   10.30
  -5 -14  -2   68.79   11.40
  -5  14  -2   56.59    7.30
  -5  14  -2   53.39    7.60
  -5  14  -2   61.19   11.80
  -5  14  -2   46.50    7.00
  -5  14  -2   60.09   13.00
  -5  14  -2   78.29   12.20
  -5  14  -2   50.99    7.10
  -6 -14  -2  219.48   14.50
  -6 -14  -2  232.18   12.90
  -6 -14  -2  247.58   11.80
  -6 -14  -2  235.98   13.10
  -6 -14  -2  212.88   13.00
   6 -14   2  245.18   12.00
  -6  14  -2  215.98   10.40
  -6  14  -2  212.38   17.30
  -6  14  -2  210.38   17.00
  -6  14  -2  219.68   14.40
  -6  14  -2  209.68   10.60
  -7 -14  -2   44.40    6.00
  -7 -14  -2   61.79    7.30
  -7 -14  -2   31.10    7.70
  -7 -14  -2   38.70    6.60
  -7  14  -2   53.89    9.20
  -7  14  -2   57.09    7.60
  -7  14  -2   46.40    5.40
  -7  14  -2   41.50    5.30
  -8 -15   2   15.40    6.10
   8 -15  -2   12.80    3.20
  -8 -15   2   15.40    2.80
  -8 -15   2   13.80    5.10
  -8  15   2   19.00    2.90
  -8  15   2    9.80    5.40
  -8  15   2   24.20    9.10
  -7 -15   2  130.69   11.30
  -7 -15   2  143.99    8.10
   7 -15  -2  146.59    8.10
  -7  15   2  118.59   15.30
  -7  15   2  136.09    8.00
  -6 -15   2    4.70    6.70
   6 -15  -2    3.30    3.40
  -6 -15   2   11.30    4.00
  -6  15   2   -0.90    4.10
  -5 -15   2    6.50    5.20
  -5 -15   2    9.70    4.80
   5 -15  -2    6.00    3.90
  -5 -15   2    5.40    6.50
  -5 -15   2    8.80    7.40
   5 -15  -2   10.90    7.20
   5  15  -2   -0.60    8.10
  -5  15   2   21.00    9.20
  -5  15   2   12.60    5.10
  -4 -15   2   24.40    5.40
   4 -15  -2   30.10    5.90
  -4 -15   2   16.80    5.40
  -4 -15   2   26.70   10.90
  -4 -15   2   16.10    8.80
   4 -15  -2   27.90    4.50
  -4  15   2   26.60    5.50
   4  15  -2   19.70    6.10
  -4  15   2   23.60    8.90
  -4  15   2   31.00    5.90
   3 -15  -2   26.30    4.40
   3 -15  -2   30.50    5.30
  -3 -15   2   13.10   10.70
  -3  15   2   30.10    5.80
   3  15  -2   29.10    5.50
  -3  15   2   41.40    7.50
  -2 -15   2   56.39    7.20
  -2 -15   2   56.89    6.90
   2 -15  -2   55.39    7.10
   2 -15  -2   53.29    5.70
  -2  15   2   50.99    7.90
  -2  15   2   57.69    6.70
   2  15  -2   54.69    6.20
   2  15  -2   49.40    9.00
   2  15  -2   62.89    7.10
  -1 -15   2   23.20    4.80
   1 -15  -2   25.60    4.20
   1 -15  -2   25.70    7.20
   1 -15  -2   28.10    4.70
  -1 -15   2   25.30    7.00
   1  15  -2   18.90    4.60
  -1  15   2   15.50    7.70
  -1  15   2   24.40    6.30
   1  15  -2   27.60    4.70
  -1  15   2   14.50    5.20
   1  15  -2   26.30    6.90
   0 -15   2  393.26   18.50
   0 -15  -2  377.76   17.30
   0 -15  -2  397.66   14.80
   0 -15  -2  372.86   14.30
   0 -15   2  389.36   15.40
   0 -15  -2  435.46   18.80
   0  15  -2  377.06   17.00
   0  15   2  366.06   18.60
   0  15   2  388.56   15.20
   0  15  -2  422.96   14.70
   0  15  -2  404.56   15.20
   0  15   2  350.96   20.20
   0  15  -2  384.86   15.60
  -1 -15  -2  479.25   21.30
   1 -15   2  467.45   17.60
  -1 -15  -2  470.95   17.70
  -1 -15  -2  446.26   16.40
  -1 -15  -2  456.15   19.60
  -1  15  -2  465.55   17.30
  -1  15  -2  466.95   18.30
  -1  15  -2  434.56   18.60
  -1  15  -2  482.55   16.60
  -1  15  -2  483.75   17.30
   2 -15   2  145.79    9.20
  -2 -15  -2  152.38   12.50
  -2 -15  -2  154.48   13.30
  -2 -15  -2  145.19   12.70
  -2 -15  -2  133.49    8.10
  -2  15  -2  138.79    8.20
  -2  15  -2  132.19   10.10
  -2  15  -2  122.19    9.10
  -2  15  -2  147.29    8.80
  -2  15  -2  153.38    9.90
   3 -15   2  101.79    8.30
  -3 -15  -2  119.59   11.60
  -3 -15  -2   97.09   11.30
  -3 -15  -2   96.59   12.20
  -3 -15  -2   99.39   11.00
  -3 -15  -2  100.19    7.20
  -3  15  -2   81.49    8.20
  -3  15  -2   82.59   11.40
  -3  15  -2  102.09    7.00
  -3  15  -2  100.99    8.30
  -3  15  -2  100.89    8.50
  -3  15  -2  102.79    7.90
  -4 -15  -2    3.30    7.40
   4 -15   2   -0.20    4.60
  -4 -15  -2   -5.90    7.20
  -4 -15  -2   -3.60    3.40
  -4 -15  -2   -0.20    5.80
  -4 -15  -2    7.30    6.30
  -4  15  -2   -1.10    4.60
  -4  15  -2    1.60    4.70
  -4  15  -2    2.90    4.50
  -4  15  -2   -2.10    7.00
  -4  15  -2   -1.60    3.70
  -5 -15  -2  125.29   13.40
  -5 -15  -2  122.49   11.40
  -5 -15  -2  128.59    9.50
  -5 -15  -2  129.79   11.30
  -5 -15  -2  116.29   10.90
  -5 -15  -2  126.09    7.30
   5 -15   2  109.69    8.70
  -5  15  -2  120.59   12.70
  -5  15  -2  147.49   17.20
  -5  15  -2  107.49    8.20
  -5  15  -2  114.79    8.80
  -5  15  -2  121.89    8.40
  -6 -15  -2   45.60    6.90
  -6 -15  -2   52.39    7.20
  -6 -15  -2   44.30    7.20
   6 -15   2   54.49    8.10
  -6 -15  -2   66.69   10.20
  -6  15  -2   34.40    4.60
  -6  15  -2   38.90    9.20
  -6  15  -2   46.40    6.40
  -6  15  -2   40.50    7.50
  -7 -15  -2   24.00    8.90
  -7 -15  -2   11.60    4.60
  -7 -15  -2   30.40    6.30
  -7 -15  -2   16.40    4.00
  -7  15  -2   23.80    4.20
  -7  15  -2   11.60    7.20
  -7  15  -2   17.90    6.40
   8 -16  -2   20.20    3.40
  -8 -16   2   25.00    5.20
  -8 -16   2   19.40    3.00
  -8  16   2    5.00    8.70
  -8  16   2   13.40    6.80
  -8  16   2   18.00    3.10
   7 -16  -2   64.99    6.20
  -7 -16   2   74.99    9.70
  -7 -16   2   72.59    5.90
  -7  16   2   63.49    6.00
  -7  16   2   82.39   13.40
   6 -16  -2  146.89    8.50
  -6 -16   2  114.99    8.10
  -6  16   2  127.29    8.80
  -5 -16   2  931.71   34.50
  -5 -16   2  917.91   31.60
   5 -16  -2  965.50   32.60
  -5 -16   2  963.00   31.90
   5 -16  -2  986.60   31.40
  -5  16   2  980.60   32.00
   5  16  -2  942.71   33.00
  -4 -16   2   18.50    5.10
   4 -16  -2   25.20    5.70
   4 -16  -2   14.80    4.30
  -4 -16   2   14.80   10.60
  -4 -16   2   13.90    5.70
  -4  16   2   27.20    9.20
   4  16  -2   27.00    6.60
  -4  16   2   19.90    5.60
  -3 -16   2  786.42   26.90
   3 -16  -2  794.12   26.50
   3 -16  -2  781.12   26.00
  -3 -16   2  765.32   26.90
   3  16  -2  791.12   26.90
  -3  16   2  794.02   27.00
   2 -16  -2   -3.80    3.80
  -2 -16   2    0.80    4.90
   2  16  -2   -3.30    4.00
   2  16  -2   -1.70    4.00
  -2  16   2   -7.30    4.20
  -2  16   2    3.10    4.80
  -1 -16   2    0.30    4.10
   1 -16  -2   -1.90    3.10
   1 -16  -2    1.10    3.70
  -1 -16   2   -7.20    5.80
   1 -16  -2    8.70    6.60
  -1  16   2    3.00    4.50
  -1  16   2    3.40    5.50
   1  16  -2    7.80    3.90
   1  16  -2    6.90    3.90
   1  16  -2    6.90    6.20
   0 -16  -2    7.50    4.40
   0 -16   2   17.30    7.30
   0 -16  -2    9.70    7.00
   0 -16   2   -5.50    3.80
   0 -16  -2   -1.70    3.20
   0  16  -2    1.20    4.60
   0  16   2   -9.60    4.10
   0  16  -2    1.20    7.60
   0  16  -2   -7.10    3.10
   0  16   2   -1.00    7.00
   0  16  -2    0.30    3.90
   1 -16   2   15.90    4.20
  -1 -16  -2    4.60    7.20
  -1 -16  -2    4.30    5.50
  -1  16  -2   11.60    6.30
  -1  16  -2  -10.60    6.60
   1  16   2   -1.60    4.60
  -1  16  -2    2.10    3.90
  -2 -16  -2  103.49   11.80
  -2 -16  -2   98.59   11.20
   2 -16   2   89.79    7.50
  -2 -16  -2   95.29    6.80
  -2  16  -2  102.39    7.60
  -2  16  -2   90.29    8.30
  -2  16  -2  105.29    8.80
  -2  16  -2   90.09    6.90
  -3 -16  -2 2577.04   74.09
  -3 -16  -2 2410.16   76.19
  -3 -16  -2 2571.24   79.29
   3 -16   2 2464.85   74.39
  -3 -16  -2 2374.06   76.19
  -3  16  -2 2526.55   73.89
  -3  16  -2 2477.75   75.09
  -3  16  -2 2490.15   74.69
  -3  16  -2 2372.76   77.39
  -3  16  -2 2547.45   74.79
  -3  16  -2 2451.45   74.29
  -4 -16  -2  123.39   13.30
  -4 -16  -2  121.09    7.70
  -4 -16  -2   96.69   11.50
   4 -16   2  127.49    8.80
  -4 -16  -2   95.89   11.50
  -4  16  -2  108.79    9.40
  -4  16  -2   95.99   13.10
  -4  16  -2  122.39    8.40
  -4  16  -2  109.89    8.70
  -4  16  -2  116.59    9.10
  -5 -16  -2  227.18   14.40
  -5 -16  -2  282.97   16.20
  -5 -16  -2  265.17   20.60
   5 -16   2  248.08   12.00
  -5 -16  -2  277.47   13.40
  -5  16  -2  270.77   20.50
  -5  16  -2  256.37   12.20
  -5  16  -2  276.07   12.40
  -5  16  -2  222.38   13.70
  -6 -16  -2   94.29    9.10
  -6 -16  -2   86.99   10.50
  -6 -16  -2   90.59    7.70
   6 -16   2   82.09    8.10
  -6  16  -2   76.09   10.60
  -6  16  -2   78.59    6.70
  -6  16  -2   82.39    6.90
  -6  16  -2   99.69   13.50
  -7 -16  -2   74.69   10.30
  -7 -16  -2   98.09    7.10
  -7 -16  -2  113.59   10.00
  -7  16  -2  100.79   13.10
  -7  16  -2  109.39   11.20
  -8 -17   2   11.90    3.00
   8 -17  -2   15.00    2.70
  -8 -17   2   12.40    4.10
   8  17  -2   19.60    3.10
  -8  17   2   23.90    6.30
  -8  17   2   13.20    3.70
  -7 -17   2  161.68   11.80
  -7 -17   2  177.58    8.40
   7 -17  -2  184.48    8.70
  -7  17   2  195.38   15.40
  -7  17   2  176.78    8.40
  -6 -17   2  139.79    8.60
   6 -17  -2  140.69    8.30
  -6 -17   2  140.39   12.60
  -6  17   2  141.59    8.80
  -5 -17   2  587.64   21.60
   5 -17  -2  648.24   21.30
  -5 -17   2  571.34   21.50
   5 -17  -2  586.24   23.10
  -5 -17   2  576.24   25.00
   5  17  -2  574.04   23.60
  -5  17   2  607.04   21.80
  -4 -17   2  234.38   12.40
   4 -17  -2  240.08   11.10
  -4 -17   2  224.28   12.00
   4 -17  -2  237.58   12.30
   4  17  -2  249.48   13.30
  -4  17   2  239.88   11.90
  -4  17   2  231.38   19.30
   3 -17  -2   27.00    4.50
   3 -17  -2   33.40    5.40
  -3 -17   2   30.20    5.70
  -3 -17   2   37.50    6.00
   3  17  -2   35.30    6.00
  -3  17   2   24.40    5.60
   3  17  -2   25.80    5.30
   2 -17  -2  207.48    9.80
  -2 -17   2  199.88   10.70
   2 -17  -2  197.18   10.20
  -2 -17   2  202.18   11.60
  -2  17   2  207.48   11.20
  -2  17   2  198.08   10.80
   2  17  -2  203.58   10.70
   2  17  -2  217.68   10.80
   1 -17  -2  125.49    7.80
  -1 -17   2  121.19   10.50
  -1 -17   2  135.59    8.90
   1 -17  -2  125.89   11.70
  -1  17   2  124.59   10.00
   1  17  -2  116.79   10.30
   1  17  -2  131.69    8.50
   1  17  -2  104.29    8.20
   0 -17  -2  526.65   21.90
   0 -17   2  565.34   20.20
   0 -17  -2  556.74   19.40
   0 -17   2  528.55   21.60
   0 -17  -2  567.64   19.70
   0  17  -2  572.44   19.70
   0  17  -2  556.54   20.30
   0  17  -2  567.64   20.30
   0  17   2  562.44   22.00
  -1 -17  -2   65.29   13.90
  -1 -17  -2   91.99   12.00
   1 -17   2   77.39    7.10
  -1 -17  -2   75.09    8.90
  -1 -17  -2   72.69    6.40
  -1  17  -2   84.79    6.70
  -1  17  -2   71.89    7.20
  -1  17  -2   93.09    7.70
  -1  17  -2   74.19   10.80
   1  17   2   90.39    7.70
  -2 -17  -2  418.76   20.20
   2 -17   2  418.66   16.20
  -2 -17  -2  385.66   18.40
  -2 -17  -2  410.36   15.50
  -2 -17  -2  385.36   18.90
  -2  17  -2  395.06   16.90
  -2  17  -2  391.56   16.60
  -2  17  -2  410.76   16.70
  -2  17  -2  414.66   16.20
  -2  17  -2  406.76   15.30
   3 -17   2   33.10    5.40
  -3 -17  -2   33.10    4.80
  -3 -17  -2   40.40    8.70
  -3 -17  -2   51.39    8.50
  -3 -17  -2   49.90    8.90
  -3  17  -2   50.59    7.90
  -3  17  -2   37.60    8.30
  -3  17  -2   31.50    5.50
  -3  17  -2   37.30    6.10
  -3  17  -2   60.19    9.20
  -4 -17  -2   41.80    8.00
  -4 -17  -2   39.80    9.00
   4 -17   2   41.10    6.70
  -4 -17  -2   47.10    5.90
  -4 -17  -2   29.50    6.90
  -4  17  -2   27.10    5.40
  -4  17  -2   32.60    5.70
  -4  17  -2   50.39    7.60
  -4  17  -2   45.80    7.10
  -4  17  -2   23.70    7.60
  -5 -17  -2   29.90    7.90
  -5 -17  -2   23.00    3.60
  -5 -17  -2   32.80    6.20
  -5 -17  -2   29.00    7.20
  -5 -17  -2   32.70    6.00
   5 -17   2   23.90    4.60
  -5  17  -2   25.90    5.10
  -5  17  -2   30.80    5.00
  -5  17  -2   40.10    5.50
  -5  17  -2   24.70   10.00
  -5  17  -2   21.90    7.00
  -6 -17  -2  149.88    9.60
  -6 -17  -2  148.39    8.50
  -6 -17  -2  152.28   11.20
  -6 -17  -2  128.59   11.50
   6 -17   2  144.69    9.00
  -6  17  -2  133.69    8.60
  -6  17  -2  149.79    7.90
  -6  17  -2  103.49   13.20
  -6  17  -2  153.88   12.20
  -7 -17  -2   59.09    5.70
  -7 -17  -2   59.69    6.00
   7  17   2   47.30    4.80
  -7  17  -2   43.90    7.10
  -7 -18   2    6.80    2.60
   7  18  -2    4.60    3.40
  -7  18   2    6.50    7.40
  -7  18   2   -0.80    2.80
   6 -18  -2  254.67   11.00
  -6 -18   2  229.38   14.50
  -6 -18   2  235.18   10.60
  -6  18   2  240.08   11.10
  -5 -18   2   17.60   11.40
  -5 -18   2   -0.90    3.90
   5 -18  -2    7.70    3.60
   5 -18  -2   -6.90    7.60
   5  18  -2   -4.30    8.20
  -5  18   2   -1.80    4.20
  -4 -18   2    7.80    4.70
   4 -18  -2   -1.80    3.60
   4 -18  -2    3.20    4.90
  -4 -18   2   -1.70    4.90
  -4  18   2   -3.60    4.80
   4  18  -2   -0.30    5.60
  -3 -18   2   51.49    7.40
   3 -18  -2   55.29    7.00
   3 -18  -2   43.80    6.00
  -3 -18   2   49.10    6.40
   3  18  -2   48.70    6.70
   3  18  -2   49.10    7.20
  -3  18   2   49.30    7.20
   2 -18  -2 2515.55   76.59
  -2 -18   2 2571.54   77.49
  -2 -18   2 2550.14   77.09
   2 -18  -2 2551.24   76.29
   2  18  -2 2557.54   76.89
  -2  18   2 2573.34   77.09
  -2  18   2 2609.04   77.19
   2  18  -2 2552.44   76.99
   1 -18  -2    6.80    3.90
  -1 -18   2   -4.50    5.30
   1 -18  -2   -1.70    3.60
  -1 -18   2    3.70    4.40
   1  18  -2    6.70    3.90
  -1  18   2   -4.60    4.50
  -1  18   2    4.50    5.30
   1  18  -2    0.90    4.40
   0 -18   2  225.78   11.10
   0 -18  -2  223.38   10.90
   0 -18  -2  229.08   10.60
   0 -18  -2  225.48   14.00
   0  18  -2  231.18   10.90
   0  18  -2  229.38   11.60
   0  18  -2  229.88   11.70
   0  18   2  219.08   11.10
  -1 -18  -2   -4.00    7.00
  -1 -18  -2   -0.20    3.40
  -1 -18  -2   13.40    5.40
  -1 -18  -2    9.40    7.20
   1 -18   2    4.80    4.30
   1  18   2   -1.90    4.10
  -1  18  -2    1.80    4.60
  -1  18  -2   -1.70    4.00
  -1  18  -2   -3.60    3.30
  -2 -18  -2  274.97   18.40
  -2 -18  -2  243.98   11.30
  -2 -18  -2  240.68   15.40
  -2 -18  -2  270.47   16.60
   2 -18   2  255.27   11.90
  -2  18  -2  240.88   11.20
  -2  18  -2  235.28   13.80
  -2  18  -2  239.78   12.20
  -2  18  -2  245.98   13.30
   2  18   2  253.97   12.10
  -2  18  -2  230.88   11.90
   3 -18   2  190.88   10.50
  -3 -18  -2  192.18   13.20
  -3 -18  -2  208.18   10.10
  -3 -18  -2  221.28   15.50
  -3 -18  -2  171.28   14.00
  -3  18  -2  193.08   12.20
  -3  18  -2  195.38   14.60
  -3  18  -2  218.48   11.40
  -3  18  -2  201.58   11.30
  -3  18  -2  191.58   10.50
  -4 -18  -2  136.39   13.20
  -4 -18  -2  129.19    7.70
  -4 -18  -2  136.89    9.80
  -4 -18  -2  115.49   10.90
  -4 -18  -2  145.09   12.80
   4 -18   2  125.79    8.50
  -4  18  -2  128.29    8.70
  -4  18  -2  119.19   12.10
  -4  18  -2  104.89   12.40
  -4  18  -2  135.89    9.40
   5 -18   2   -3.80    3.60
  -5 -18  -2   -9.90    7.20
  -5 -18  -2    2.20    2.90
  -5 -18  -2    0.80    6.50
  -5 -18  -2    8.80    5.10
  -5 -18  -2    0.40    4.00
  -5  18  -2   -1.20    8.40
  -5  18  -2    8.60    6.50
  -5  18  -2   -0.90    4.80
  -5  18  -2   -1.00    4.10
  -5  18  -2    0.90    3.40
  -6 -18  -2  310.07   12.10
  -6 -18  -2  306.97   14.20
   6 -18   2  273.57   12.20
  -6 -18  -2  282.07   12.70
  -6  18  -2  270.47   16.10
  -6  18  -2  285.47   15.60
  -6  18  -2  285.67   11.50
   7 -19  -2    4.00    2.70
  -7 -19   2    3.40    2.60
  -7  19   2    5.70    7.30
  -7  19   2    3.70    2.50
  -6 -19   2    2.20    3.20
   6 -19  -2    1.00    3.00
  -6  19   2    3.90    3.50
  -6  19   2    6.60    7.70
   6  19  -2   -0.60    3.40
   5 -19  -2  257.27   14.30
  -5 -19   2  257.77   11.80
   5 -19  -2  263.27   11.60
   5  19  -2  239.68   15.00
   5  19  -2  246.38   11.90
   4 -19  -2 1235.88   39.20
   4 -19  -2 1229.38   39.60
  -4 -19   2 1224.68   39.90
  -4 -19   2 1256.07   39.40
  -4  19   2 1220.78   39.80
   4  19  -2 1284.47   39.90
   4  19  -2 1226.98   40.00
  -3 -19   2  345.57   15.50
   3 -19  -2  356.06   14.80
  -3 -19   2  361.36   15.30
   3 -19  -2  368.66   14.50
   3  19  -2  350.56   15.50
  -3  19   2  357.06   15.10
   3  19  -2  352.86   15.00
  -2 -19   2    1.40    4.30
   2 -19  -2    9.00    4.40
   2 -19  -2    4.70    3.80
  -2 -19   2    5.00    5.00
   2  19  -2    2.10    4.50
  -2  19   2    9.30    4.70
   2  19  -2   -3.80    4.40
  -2  19   2    5.10    4.90
  -1 -19   2  202.68   10.90
   1 -19  -2  195.58   10.20
   1 -19  -2  199.38   10.20
  -1 -19   2  210.08   12.00
   1  19  -2  194.08   10.50
  -1  19   2  202.88   11.00
   1  19  -2  202.18   11.00
  -1  19   2  188.48   11.80
   0 -19  -2  580.74   23.40
   0 -19   2  662.93   23.90
   0 -19  -2  646.44   22.10
   0 -19  -2  600.34   24.20
   0 -19   2  647.24   22.70
   0 -19  -2  630.64   21.80
   0  19  -2  628.04   22.10
   0  19   2  668.93   22.70
   0  19   2  625.94   23.70
   0  19  -2  646.84   22.80
   0  19  -2  600.04   22.30
  -1 -19  -2    3.60    5.30
   1 -19   2    8.80    4.30
  -1 -19  -2    5.80    3.80
  -1 -19  -2    3.10    7.70
  -1  19  -2    6.50    4.40
  -1  19  -2    8.90    4.00
   1  19   2    1.90    4.30
  -1  19  -2    3.50    4.80
  -2 -19  -2  177.98   14.90
  -2 -19  -2  170.88    9.30
   2 -19   2  175.08   10.10
  -2 -19  -2  174.68   14.00
  -2  19  -2  166.98   10.00
  -2  19  -2  173.78    9.20
  -2  19  -2  188.78   12.30
  -2  19  -2  185.58   10.40
   2  19   2  161.38    9.90
  -3 -19  -2   63.29   10.10
  -3 -19  -2   56.19    6.60
  -3 -19  -2   70.79    9.90
   3 -19   2   59.89    7.10
  -3 -19  -2   68.59    9.20
  -3  19  -2   49.10    7.20
  -3  19  -2   53.79    6.80
  -3  19  -2   50.39    9.20
   3  19   2   73.19    8.10
  -3  19  -2   63.29    7.20
   4 -19   2    7.90    5.10
  -4 -19  -2  -11.80    7.70
  -4 -19  -2   -0.50    6.70
  -4 -19  -2   -3.60    5.90
  -4  19  -2   -2.10    4.30
  -4  19  -2    7.40    4.90
  -4  19  -2    7.00    6.20
  -5 -19  -2    3.40    5.20
  -5 -19  -2    1.30    5.60
  -5 -19  -2    3.90    2.70
   5 -19   2    0.60    3.50
  -5 -19  -2   -4.10    3.90
  -5  19  -2   -0.20    3.30
  -5  19  -2    7.70    7.90
   5  19   2    3.10    3.90
  -5  19  -2    3.90    6.40
  -5  19  -2   -1.70    3.90
  -6 -19  -2   94.09    8.70
   6 -19   2   86.89    7.60
  -6 -19  -2  100.39    6.80
   6  19   2  103.19    6.60
  -6  19  -2  123.69   13.60
  -6  19  -2   86.99   11.80
   7 -20  -2   67.19    4.90
  -7 -20   2   69.29    7.30
  -7 -20   2   81.59    6.80
   7  20  -2   50.19    7.50
  -7  20   2   75.99   11.30
  -7  20   2   52.59    6.90
  -6 -20   2   62.09    5.60
   6 -20  -2   59.39    5.20
  -6  20   2   56.19    6.30
   6  20  -2   58.19    5.70
  -6  20   2   53.09    9.90
   5 -20  -2    9.30    6.30
  -5 -20   2    3.30    3.70
   5 -20  -2   -1.00    3.10
  -5  20   2   -1.50    3.70
   5  20  -2   10.20    7.50
   5  20  -2   -2.50    3.40
  -4 -20   2    3.00    4.80
   4 -20  -2    9.90    5.10
  -4 -20   2   -6.80    3.60
   4 -20  -2    3.10    3.50
   4  20  -2    0.80    4.30
  -4  20   2    3.80    4.40
   4  20  -2    3.80    5.70
   3 -20  -2  424.26   17.00
  -3 -20   2  440.26   17.60
  -3 -20   2  448.46   17.40
   3 -20  -2  440.56   16.70
   3  20  -2  446.56   17.80
  -3  20   2  440.66   17.70
   3  20  -2  453.95   17.40
   2 -20  -2  468.25   18.00
  -2 -20   2  470.35   18.80
  -2 -20   2  481.65   18.40
   2 -20  -2  480.75   17.60
  -2  20   2  470.05   18.60
  -2  20   2  469.15   18.50
   2  20  -2  468.75   18.40
   2  20  -2  461.35   18.10
  -1 -20   2   50.79    7.40
   1 -20  -2   46.30    7.00
  -1 -20   2   58.69    7.30
   1 -20  -2   51.19    6.80
  -1  20   2   58.19    8.10
  -1  20   2   52.79    8.10
   1  20  -2   61.19    7.30
   1  20  -2   54.69    7.20
   0 -20  -2  110.69   12.90
   0 -20  -2  122.39    8.50
   0 -20  -2  114.09   12.30
   0 -20  -2  125.99    8.60
   0 -20   2  126.19   10.90
   0 -20   2  120.29    9.00
   0  20  -2  138.99    9.30
   0  20   2  127.79    9.20
   0  20  -2  122.29    8.70
   0  20   2  141.49   11.60
   1 -20   2   50.69    6.90
  -1 -20  -2   48.10    5.90
  -1 -20  -2   58.59    9.60
  -1 -20  -2   45.10    6.80
  -1 -20  -2   41.20    7.10
  -1  20  -2   47.30    7.00
   1  20   2   45.00    6.30
  -1  20  -2   56.29    6.70
  -1  20  -2   49.60    7.60
  -2 -20  -2  330.37   17.70
   2 -20   2  321.07   13.90
  -2 -20  -2  316.07   14.80
  -2 -20  -2  313.17   13.30
   2  20   2  307.57   13.90
  -2  20  -2  316.47   14.50
  -2  20  -2  320.47   14.10
  -2  20  -2  320.97   13.40
   3 -20   2  198.28   10.30
  -3 -20  -2  201.98   11.60
  -3 -20  -2  200.48    9.70
  -3 -20  -2  213.38   13.90
  -3  20  -2  192.18   10.60
  -3  20  -2  207.18   13.70
  -3  20  -2  174.48   11.30
   3  20   2  187.88   10.50
   4 -20   2   37.20    5.90
  -4 -20  -2   31.70    4.10
  -4 -20  -2   38.30    7.10
  -4 -20  -2   36.60    7.70
  -4 -20  -2   33.80    5.90
  -4  20  -2   36.40    5.70
  -4  20  -2   24.40    4.70
   4  20   2   19.20    4.40
  -4  20  -2   24.70    7.20
   5 -20   2  206.98    9.50
  -5 -20  -2  214.48   10.20
  -5 -20  -2  201.18    7.90
  -5 -20  -2  204.38   12.60
  -5 -20  -2  199.58   11.70
  -5  20  -2  203.68    9.40
  -5  20  -2  198.88    9.50
  -5  20  -2  179.58   12.50
  -5  20  -2  176.28   15.90
   5  20   2  190.08    9.40
  -6 -20  -2   12.00    4.60
   6 -20   2   15.40    4.10
  -6  20  -2    2.70    8.10
   6  20   2    8.50    3.40
   7 -21  -2    8.70    2.40
   6 -21  -2    5.70    3.00
  -6 -21   2   10.20    3.10
  -6  21   2    6.30    3.40
   6  21  -2    3.90    3.10
  -6  21   2    7.30    6.80
  -5 -21   2  147.89    8.30
   5 -21  -2  148.79   11.80
   5 -21  -2  156.48    8.20
   5  21  -2  158.58    8.70
   5  21  -2  128.59   13.10
  -5  21   2  143.39    8.60
   4 -21  -2   19.50    4.20
  -4 -21   2   21.90    5.30
   4 -21  -2   20.10    5.30
  -4 -21   2   15.70    6.10
   4  21  -2   21.80    5.90
   4  21  -2   20.40    5.10
  -3 -21   2  276.87   13.30
   3 -21  -2  296.17   12.70
   3 -21  -2  293.67   13.20
  -3 -21   2  298.87   13.10
   3  21  -2  296.57   13.10
   3  21  -2  284.37   13.20
  -3  21   2  295.17   13.50
  -2 -21   2  341.77   14.50
   2 -21  -2  357.36   14.30
   2 -21  -2  345.67   14.50
  -2 -21   2  350.86   15.30
  -2  21   2  345.07   15.10
  -2  21   2  344.27   15.00
   2  21  -2  326.47   14.70
   2  21  -2  331.97   14.60
  -1 -21   2  138.09   10.30
   1 -21  -2  141.89    9.00
  -1 -21   2  146.19    9.60
   1 -21  -2  151.78    9.30
  -1  21   2  152.58   10.40
   1  21  -2  141.49    9.20
   1  21  -2  144.99   10.00
  -1  21   2  146.39   10.50
   0 -21  -2  101.69    8.50
   0 -21  -2   94.49    7.80
   0 -21   2   99.89    8.20
   0 -21   2  116.79   11.50
   0  21  -2   95.09    8.00
   0  21   2   83.09   10.80
   0  21  -2  111.99    8.80
   0  21   2  106.59    8.80
  -1 -21  -2  962.40   33.70
   1 -21   2 1055.19   33.60
  -1 -21  -2 1020.80   33.00
   1  21   2 1024.20   33.70
  -1  21  -2 1027.30   34.10
  -1  21  -2 1018.10   33.00
   2 -21   2   72.19    7.10
  -2 -21  -2   70.19    6.70
  -2 -21  -2   62.89    8.40
  -2  21  -2   76.49    6.90
   2  21   2   68.29    7.70
  -2  21  -2   64.29    8.00
  -3  21  -2  186.28   17.60
  -3  21  -2  248.58   12.80
  -3  21  -2  263.47   12.90
  -4 -21  -2   51.99    7.40
  -4 -21  -2   54.99    5.30
   4 -21   2   63.59    6.00
  -4  21  -2   55.69    7.80
  -4  21  -2   48.60    7.70
   4  21   2   59.19    6.20
  -4  21  -2   69.19    6.60
  -5 -21  -2   11.80    3.30
   5 -21   2    5.50    3.40
  -5  21  -2   15.20    7.20
   5  21   2   15.80    3.80
  -5  21  -2    9.60    3.20
  -5  21  -2   13.60    6.80
  -6 -22   2   25.00    3.30
   6 -22  -2   30.20    4.20
   6  22  -2   22.00    3.50
  -6  22   2   21.80    7.10
   5 -22  -2    4.40    8.80
  -5 -22   2   11.80    3.60
   5 -22  -2    7.60    3.10
   5  22  -2   13.90    8.80
  -5  22   2    8.60    3.50
   5  22  -2    1.20    3.50
  -4 -22   2   13.20    5.10
   4 -22  -2   14.20    3.90
   4 -22  -2    9.30    5.20
  -4 -22   2   13.80    4.20
   4  22  -2    5.80    5.70
  -4  22   2    5.40    4.00
   4  22  -2   11.00    4.10
  -3 -22   2   17.90    5.10
   3 -22  -2   17.90    4.60
  -3 -22   2   14.60    4.70
   3 -22  -2   10.40    8.40
   3  22  -2    8.70    6.90
  -3  22   2   20.50    5.10
   3  22  -2   15.10    4.50
  -2 -22   2  114.29    9.30
   2 -22  -2  119.49    8.00
  -2 -22   2  114.89    8.50
   2 -22  -2  130.99    8.40
  -2  22   2  110.49    8.70
   2  22  -2  118.29    8.90
   2  22  -2  126.19    8.60
   1 -22  -2  676.63   23.70
   1 -22  -2  733.13   24.40
  -1 -22   2  669.03   24.60
  -1 -22   2  707.73   24.50
   1  22  -2  695.43   24.30
  -1  22   2  709.43   24.90
  -1  22   2  671.63   24.70
   1  22  -2  731.23   25.00
   0 -22   2  700.03   25.40
   0 -22  -2  702.63   24.20
   0 -22   2  703.13   24.60
   0 -22  -2  701.83   23.90
   0  22   2  680.43   25.40
   0  22   2  709.33   25.00
   0  22  -2  739.13   24.70
   0  22  -2  720.13   25.10
  -1 -22  -2    8.80    5.80
   1 -22   2   10.60    4.10
  -1 -22  -2   10.00    3.90
  -1  22  -2   14.00    4.30
  -1  22  -2   12.70    5.00
   1  22   2    8.30    4.70
  -2 -22  -2   18.60    9.10
   2 -22   2    8.60    3.90
  -2 -22  -2   12.70    3.80
  -2  22  -2   13.90    4.90
  -2  22  -2   17.30    6.70
   2  22   2    7.40    4.30
  -2  22  -2   11.20    3.90
  -3 -22  -2  154.58    8.10
   3 -22   2  174.28    9.00
  -3 -22  -2  173.28   10.30
  -3  22  -2  151.98    9.30
  -3  22  -2  153.08   12.40
   3  22   2  157.38    9.10
  -4 -22  -2  222.18   10.60
  -4 -22  -2  208.48    8.70
   4 -22   2  217.58    9.70
  -4 -22  -2  220.58   10.50
  -4  22  -2  206.18   13.10
  -4  22  -2  223.78   10.20
   4  22   2  200.08    9.80
  -4  22  -2  186.68   16.50
   5 -22   2   39.40    6.30
  -5 -22  -2   50.99    5.60
  -5  22  -2   44.20    8.50
  -5  22  -2   42.80    8.20
  -5  22  -2   51.89    4.70
   5  22   2   51.59    5.60
   6  23  -2   40.60    5.90
  -6  23   2   39.60    7.80
   5 -23  -2   12.60    3.40
  -5 -23   2    8.70    3.30
  -5  23   2    5.70    3.40
   5  23  -2   12.50    3.40
  -4 -23   2  200.28   15.60
   4 -23  -2  257.77   12.10
   4 -23  -2  260.07   10.80
  -4 -23   2  268.37   11.40
   4  23  -2  268.57   11.40
  -4  23   2  243.18   11.20
   4  23  -2  251.67   12.60
  -3 -23   2   15.90    4.60
  -3 -23   2   13.20    4.50
   3 -23  -2   15.30    4.40
   3 -23  -2   11.90    3.90
  -3  23   2   15.30    4.50
   3  23  -2   17.30    4.50
   3  23  -2   11.70    5.00
  -2 -23   2   25.40    4.70
   2 -23  -2   11.70    4.50
   2 -23  -2   21.30    4.70
  -2 -23   2   33.50    9.10
   2  23  -2   26.10    6.00
  -2  23   2   24.60    5.60
   2  23  -2   23.10    5.30
   1 -23  -2   -2.90    3.60
  -1 -23   2   -0.50    3.50
  -1 -23   2    8.70    5.20
   1 -23  -2    5.80    4.00
   1  23  -2   -0.90    4.50
  -1  23   2    0.50    5.10
  -1  23   2    1.50    4.50
   1  23  -2   -0.80    3.90
   0 -23  -2   15.60    4.00
   0 -23  -2    6.90    8.00
   0 -23   2   17.00    4.20
   0  23  -2   18.80    4.30
   0  23   2   19.20    5.10
   0  23  -2   21.90    5.40
  -1 -23  -2   71.69   10.60
   1 -23   2   79.49    7.20
  -1 -23  -2   80.09    6.90
   1  23   2   79.99    8.30
  -1  23  -2   82.79    6.90
  -1  23  -2   74.99    8.00
  -2 -23  -2  312.97   12.40
   2 -23   2  313.07   12.90
  -2 -23  -2  309.47   13.90
  -2  23  -2  302.77   12.50
  -2  23  -2  304.87   13.40
  -2  23  -2  299.77   15.60
   2  23   2  291.67   12.90
  -3 -23  -2  237.38   11.70
  -3 -23  -2  252.87   10.30
   3 -23   2  253.27   10.90
  -3  23  -2  232.18   13.90
  -3  23  -2  246.68   11.30
   3  23   2  238.78   11.10
   4 -23   2   60.09    5.80
  -4 -23  -2   54.09    6.40
  -4 -23  -2   64.59    4.60
  -4 -23  -2   43.50    6.70
  -4  23  -2   72.89   10.80
  -4  23  -2   63.29    5.90
   4  23   2   52.49    6.00
  -4  23  -2   56.29    7.80
  -5 -23  -2   29.10    4.00
   5 -23   2   33.90    4.70
  -5  23  -2   46.50    8.30
   5  23   2   25.00    3.80
   5 -24  -2    0.60    2.70
  -5 -24   2    8.00    2.70
  -5  24   2    5.20    3.50
   5  24  -2   14.90    3.30
  -4 -24   2    3.10    3.20
   4 -24  -2    4.80    3.00
   4 -24  -2    5.40    5.20
  -4  24   2    6.00    3.90
   4  24  -2   -3.20    3.20
   4  24  -2    3.00    5.10
  -3 -24   2  338.77   13.50
  -3 -24   2  327.27   13.20
   3 -24  -2  350.86   13.60
  -3  24   2  331.67   13.70
   3  24  -2  335.27   13.70
   3  24  -2  336.27   13.90
  -2 -24   2    7.00    3.80
  -2 -24   2    1.10    4.00
   2 -24  -2   -3.30    3.20
   2 -24  -2    5.20    3.60
   2  24  -2    0.50    4.00
   2  24  -2    2.10    4.40
  -2  24   2    5.00    4.30
  -1 -24   2    8.60    4.90
  -1 -24   2    6.50    3.70
   1 -24  -2    3.20    3.70
   1 -24  -2   13.30    4.10
  -1  24   2    2.60    4.80
   1  24  -2    3.50    3.80
  -1  24   2    9.60    5.00
   1  24  -2    9.80    4.50
   0 -24  -2   43.10    5.70
   0 -24   2   44.10    6.10
   0 -24  -2   44.10    6.00
   0  24   2   60.49    7.40
   0  24   2   41.70    7.10
   0  24  -2   54.59    6.20
   0  24  -2   39.40    6.40
  -1 -24  -2   41.60    7.20
   1 -24   2   46.30    5.90
  -1 -24  -2   50.89    6.10
   1  24   2   44.40    6.80
  -1  24  -2   53.99    6.40
  -1  24  -2   55.79    6.20
   2 -24   2  216.88   10.00
  -2 -24  -2  213.58    9.40
  -2 -24  -2  188.08   11.00
  -2  24  -2  213.38   12.90
   2  24   2  212.18   10.30
  -2  24  -2  225.78   10.50
  -3 -24  -2   57.89    5.10
  -3 -24  -2   80.19    7.20
   3 -24   2   77.69    6.00
  -3  24  -2   61.49    6.30
   3  24   2   75.89    6.50
  -3  24  -2   68.19    9.80
  -4 -24  -2   36.00    5.70
   4 -24   2   35.00    4.00
  -4 -24  -2   30.10    3.90
   4  24   2   37.20    4.50
  -4  24  -2   30.30    3.90
  -4  24  -2   23.00    7.50
  -4  24  -2   32.20    8.00
  -5 -25   2  108.09    7.10
   5 -25  -2  147.09    9.90
  -5 -25   2  109.89    7.40
   5  25  -2  134.59    7.20
  -5  25   2  113.59    6.80
  -4 -25   2    4.80    3.00
   4 -25  -2   10.10    5.70
   4 -25  -2   13.80    3.20
  -4  25   2    7.80    3.60
   4  25  -2   10.60    3.40
   4  25  -2    2.60    7.20
   3 -25  -2   62.89    5.90
   3 -25  -2   58.19    6.90
  -3 -25   2   51.69    6.50
  -3 -25   2   64.79    7.10
   3  25  -2   62.49    7.40
  -3  25   2   56.39    6.40
   3  25  -2   50.99    6.20
  -2 -25   2   13.80    4.40
   2 -25  -2    8.70    3.70
   2 -25  -2   13.90    3.80
  -2 -25   2    6.20    3.50
   2  25  -2    3.60    4.00
  -2  25   2    3.30    3.80
   2  25  -2    6.70    3.80
  -1 -25   2    2.60    3.30
   1 -25  -2    6.40    3.30
  -1 -25   2   11.40    4.70
   1 -25  -2    1.00    4.00
   1  25  -2    5.50    3.80
   1  25  -2    7.40    3.50
  -1  25   2    5.90    4.20
   0 -25   2   20.50    4.10
   0 -25   2   29.90    6.40
   0 -25  -2   14.20    3.80
   0  25   2   24.00    5.10
   0  25  -2   24.20    4.20
   0  25  -2   14.90    4.70
   0  25   2   21.30    6.60
  -1 -25  -2  194.78    9.10
  -1  25  -2  196.38    9.40
   1  25   2  194.88   10.00
  -1  25  -2  193.88   10.00
  -2 -25  -2    1.00    4.90
   2 -25   2    6.80    3.40
  -2 -25  -2    1.50    2.70
  -2  25  -2    7.80    3.70
  -2  25  -2    1.50    5.60
   2  25   2    4.30    3.90
  -3 -25  -2   50.69    4.40
   3 -25   2   49.60    5.00
  -3 -25  -2   45.50    7.30
   3  25   2   46.30    5.70
  -3  25  -2   38.40    8.10
  -3  25  -2   45.30    5.70
  -4 -25  -2   99.49    6.30
   4 -25   2   81.09    5.80
  -4  25  -2   96.99   10.30
   4  25   2   96.69    6.40
  -4  25  -2   98.59    7.40
   4 -26  -2    1.10    5.50
  -4 -26   2   -2.50    2.70
   4 -26  -2   -6.20    3.10
  -4 -26   2    3.60    5.00
   4  26  -2    3.70    3.10
   4  26  -2    3.40    6.20
  -4  26   2   -0.50    3.30
   3 -26  -2   11.10    3.10
  -3 -26   2    1.40    8.00
  -3 -26   2   12.00    3.60
   3 -26  -2    7.60    3.60
  -3  26   2    6.10    3.40
   3  26  -2    6.80    3.20
   3  26  -2    7.90    4.10
  -2 -26   2   -3.60    3.50
   2 -26  -2    0.90    3.00
   2 -26  -2    8.70    3.80
  -2 -26   2    6.00    3.40
   2  26  -2    5.30    3.90
   2  26  -2    1.10    3.50
  -2  26   2   -0.80    3.50
  -1 -26   2  167.78   10.10
   1 -26  -2  173.28    8.30
  -1 -26   2  150.58    8.10
   1 -26  -2  182.68    9.50
   1  26  -2  173.18    9.10
  -1  26   2  172.48    9.20
   1  26  -2  158.58    8.80
   0 -26   2    0.60    3.00
   0 -26  -2    3.80    2.90
   0 -26   2    2.40    5.80
   0  26   2    0.50    3.70
   0  26  -2   -1.70    3.60
   0  26  -2   -4.70    2.80
   1 -26   2    1.40    2.90
  -1 -26  -2    1.30    2.70
  -1  26  -2    0.10    2.90
  -1  26  -2    3.00    3.60
   1  26   2    0.10    3.60
  -1  26  -2    6.80    5.10
  -2 -26  -2    9.10    2.40
  -2 -26  -2   13.50    6.30
   2 -26   2    6.50    2.80
  -2  26  -2    8.20    3.10
  -2  26  -2    8.80    5.90
   2  26   2    8.80    3.80
   3 -26   2    4.80    2.90
  -3 -26  -2   -7.20    4.20
  -3 -26  -2    1.00    2.30
  -3 -26  -2   -2.80    3.10
   3  26   2   -1.40    5.50
  -3  26  -2    2.80    2.90
  -3  26  -2   13.50   12.20
  -3  26  -2    5.70    8.10
   4 -27  -2   63.69    5.60
  -4 -27   2   71.59    4.90
   4  27  -2   64.99    5.20
  -4  27   2   66.99    7.10
   3 -27  -2   26.00    4.50
  -3 -27   2   22.90    3.30
   3 -27  -2   22.80    3.90
   3  27  -2   31.10    4.90
  -3  27   2   23.60    6.20
   3  27  -2   31.00    4.90
   2 -27  -2  108.69   10.30
  -2 -27   2   83.09    8.20
   2 -27  -2   81.99    6.30
  -2 -27   2   87.09    7.00
  -2  27   2   90.39    6.50
   2  27  -2   90.59    6.00
   2  27  -2   93.19    7.10
  -1 -27   2    9.00    4.70
   1 -27  -2    3.00    2.70
  -1 -27   2    5.00    2.90
  -1  27   2    7.00    3.60
   1  27  -2    6.10    3.00
   1  27  -2    2.70    3.50
   0 -27  -2  149.49    7.30
   0 -27   2  140.09   11.60
   0 -27   2  147.59    7.30
   0  27   2  142.19    7.90
   0  27  -2  143.49    8.00
   0  27  -2  147.29    7.60
  -1 -27  -2    9.70    2.60
   1 -27   2    8.10    3.00
   1  27   2    9.70    3.60
  -1  27  -2   10.80    5.00
  -1  27  -2    8.90    3.40
  -2 -27  -2    2.50    2.20
   2 -27   2   -1.10    2.40
  -2  27  -2   -3.50    6.60
   2  27   2    6.70    6.70
  -2  27  -2   -2.00    2.70
  -3 -28   2   31.80    4.60
   3 -28  -2   46.80    6.00
  -3  28   2   37.40    5.80
   3  28  -2   32.80    4.60
   3  28  -2   30.50    4.60
  -2 -28   2  215.78    9.50
   2  28  -2  199.38    9.20
   2  28  -2  212.78    8.90
  -2  28   2  219.08    9.20
  -1 -28   2   13.20    4.50
   1 -28  -2   14.90    3.10
  -1 -28   2    2.40    4.30
   1  28  -2   12.40    3.40
   1  28  -2   11.00    2.90
   0 -28   2   16.60    6.70
   0 -28   2   21.90    3.30
   0 -28  -2   17.80    3.00
   0  28  -2   19.00    3.50
   0  28  -2   23.80    5.80
   0  28   2   20.90    6.60
   0  28  -2   20.10    3.40
   1 -28   2   95.79    5.60
  -1 -28  -2   95.19    5.20
  -1  28  -2  106.19   10.10
  -1  28  -2  102.79    6.20
   1  28   2  102.99    6.50
   2 -28   2   90.59    5.20
  -2 -28  -2   93.59    5.30
  -2 -28  -2   85.49    4.50
  -2  28  -2   91.79    5.30
   2  28   2   84.19    5.70
   1 -29  -2   -2.20    2.20
   1  29  -2    2.50    2.60
   1  29  -2   10.50    2.80
   1  29  -2    5.70    4.70
  -1  29   2   10.20    3.70
   0 -29   2   36.00    4.50
   0  29   2   36.10    5.50
   0  29  -2   40.70    4.20
   9   0  -3   66.19    6.40
  -9   0   3   66.09    5.80
  -9   0   3   55.89    8.70
  -9   0   3   62.79    6.70
  -8   0   3    3.40    4.50
  -8   0   3    3.10    7.20
  -8   0   3   21.10   13.20
  -8   0   3   -5.30    3.90
   8   0  -3    0.70    4.00
  -7   0   3 1977.40   62.29
  -7   0   3 2024.70   61.19
   7   0  -3 2048.50   61.19
  -7   0   3 1898.71   63.59
  -7   0   3 2000.50   60.79
  -6   0   3    8.40    4.60
   6   0  -3   -0.40    3.80
  -6   0   3    3.30    4.20
  -6   0   3   20.10    5.50
  -6   0   3    4.90   10.70
  -5   0   3  302.47   14.10
  -5   0   3  291.57   13.00
   5   0  -3  311.47   26.10
   5   0  -3  318.07   12.80
  -5   0   3  316.07   13.10
  -4   0   3    1.90    3.30
   4   0  -3    0.40    5.50
  -4   0   3    6.10    9.00
  -3   0   3  139.19   11.80
   3   0  -3  182.38   11.00
  -2   0   3   -0.10    2.00
   2   0  -3   -0.70    0.80
   2   0  -3   -0.60    1.70
  -1   0   3  494.75   15.50
   1   0  -3  450.05   14.10
   0   0   3    2.50    0.70
   1   0   3  143.59    5.90
   1   0   3  134.49    5.10
   1   0   3  112.09    9.40
   2   0   3    0.90    5.70
  -3   0  -3 1469.05   53.39
   3   0   3 1613.44   63.19
  -3   0  -3 1527.55   47.90
   3   0   3 1625.14   48.80
  -3   0  -3 1577.74   51.29
   3   0   3 1664.83   48.30
  -3   0  -3 1567.34   50.99
  -4   0  -3   -2.10    6.50
  -4   0  -3   -3.10    7.70
  -4   0  -3  -12.00    6.30
  -4   0  -3   12.10    5.50
  -4   0  -3    2.10    6.70
  -4   0  -3    1.40    3.90
  -4   0  -3    7.90    6.60
  -5   0  -3  109.59   16.40
  -5   0  -3  107.89   10.40
  -5   0  -3  105.09   11.90
  -5   0  -3   87.49    8.20
  -5   0  -3  103.59   12.00
  -5   0  -3  120.19    9.80
  -5   0  -3   95.59   12.10
  -6   0  -3   -0.20    4.00
  -6   0  -3    1.60    7.10
  -6   0  -3   -1.60    9.60
  -6   0  -3    7.90    7.40
  -6   0  -3   -1.00    5.80
  -6   0  -3   -8.10    6.90
  -7   0  -3   37.30    7.40
  -7   0  -3   21.50    7.30
  -7   0  -3   13.80    3.80
  -7   0  -3   21.90    8.30
  -7   0  -3   19.80    6.40
  -8   0  -3    0.20    5.50
  -8   0  -3    3.90    4.40
  -8   0  -3   -4.60    4.90
  -8   0  -3    4.00    3.00
   9  -1  -3    8.40    3.40
  -9  -1   3    8.50    3.20
  -9  -1   3    4.10    3.80
  -9  -1   3    7.90    6.00
  -9   1   3   13.30    3.40
  -9   1   3    3.60    3.80
  -9   1   3   15.20    6.00
   9   1  -3   17.60    3.90
   8  -1  -3   84.19    8.00
  -8  -1   3   74.79   10.10
  -8  -1   3   83.69    7.40
  -8  -1   3   79.29    8.80
  -8   1   3   70.19    8.60
  -8   1   3   76.59    7.20
  -8   1   3   89.69   12.10
   8   1  -3   91.09    8.00
   7  -1  -3    9.10    4.50
  -7  -1   3   -9.40    9.10
  -7  -1   3   11.60    5.00
  -7  -1   3    8.90    5.30
  -7  -1   3   11.40    4.70
   7   1  -3    8.80    4.70
  -7   1   3   12.40    4.70
  -7   1   3   11.30   16.90
  -7   1   3    9.90    5.60
  -7   1   3    9.70    4.40
  -6  -1   3  653.03   23.60
  -6  -1   3  668.53   22.30
  -6  -1   3  616.14   27.10
   6  -1  -3  630.04   22.10
  -6  -1   3  665.33   22.70
   6   1  -3  654.83   22.50
  -6   1   3  640.74   23.70
  -6   1   3  536.75   22.40
  -6   1   3  649.54   22.50
  -5  -1   3  183.88    9.90
   5  -1  -3  198.08   23.80
  -5  -1   3  190.88    9.90
  -5  -1   3  204.08   11.00
   5  -1  -3  182.38    9.20
  -5   1   3  175.18    9.90
  -5   1   3  197.28   11.20
   5   1  -3  186.98    9.40
   5   1  -3  189.68   22.60
  -5   1   3  183.68   10.20
   4  -1  -3   71.19   10.70
  -4  -1   3   58.79    6.80
  -4   1   3   54.89   15.50
  -4   1   3   53.49    6.00
   4   1  -3   69.19   10.80
  -3  -1   3   -1.40    4.00
   3  -1  -3    1.10    3.30
  -3   1   3    1.90    4.30
   3   1  -3   -2.10    3.10
  -3   1   3    0.50    1.70
   2  -1  -3 2982.90   88.69
   2  -1  -3 2907.61   85.09
  -2  -1   3 2980.00   85.99
   2   1  -3 2883.51   85.39
   2   1  -3 3130.19   87.89
  -2   1   3 2845.02   89.39
   1  -1  -3 1575.94   46.40
  -1  -1   3 1615.64   46.90
  -1   1   3 1641.24   48.80
   1   1  -3 1632.74   46.80
   0  -1   3   75.69    4.70
   0  -1   3   87.89    3.40
   0   1  -3   84.99    3.40
   0   1   3   86.19    3.00
   1  -1   3 1100.69   31.90
   1  -1   3 1123.39   32.20
   1  -1   3 1046.90   36.70
   1   1   3 1088.59   31.60
   1   1   3  931.51   37.70
   1   1   3 1111.39   32.70
   2  -1   3 1348.97   39.20
   2  -1   3 1322.77   38.90
   2  -1   3 1273.17   47.40
   2   1   3 1316.67   39.60
   2   1   3 1293.87   38.90
   2   1   3 1189.08   48.30
   3  -1   3  133.79    7.40
   3  -1   3  132.59   20.20
  -3  -1  -3  124.49   12.30
  -3  -1  -3  124.99   11.70
  -3  -1  -3  128.89   14.50
   3  -1   3  139.59    8.60
  -3   1  -3  112.49   13.00
  -3   1  -3  126.09    8.50
   3   1   3  133.99    8.40
   3   1   3  120.29    8.10
  -3   1  -3  117.69   14.90
  -3   1  -3  132.29   12.20
   3   1   3  151.48   22.30
  -4  -1  -3    2.90    6.10
  -4  -1  -3    4.20    8.20
  -4  -1  -3    1.40    3.70
  -4  -1  -3   -1.80    6.30
  -4  -1  -3    3.30    6.50
  -4  -1  -3    6.20    6.00
  -4  -1  -3   -3.90    5.90
  -4   1  -3    3.20    6.30
  -4   1  -3    2.90    3.60
  -4   1  -3   -2.40    6.80
  -4   1  -3   -4.50    4.60
  -4   1  -3    5.70    8.10
  -4   1  -3    2.80    6.50
  -4   1  -3   13.70    7.70
  -5  -1  -3   17.60    4.90
  -5  -1  -3   15.50    9.80
  -5  -1  -3   16.90    6.50
  -5  -1  -3   18.90    6.00
  -5  -1  -3   16.30    6.80
  -5  -1  -3   13.90    7.40
  -5  -1  -3   23.00    7.90
  -5   1  -3   11.60    7.70
  -5   1  -3   25.60    7.50
  -5   1  -3   21.70    7.70
  -5   1  -3   11.50    5.50
  -5   1  -3    5.90    9.30
  -5   1  -3   17.30    4.60
  -5   1  -3   25.50    6.90
  -6  -1  -3   25.10    7.50
  -6  -1  -3   30.80    8.80
  -6  -1  -3   20.80    9.90
  -6  -1  -3   22.70    4.90
  -6  -1  -3   28.00    8.20
  -6   1  -3   25.00    5.10
  -6   1  -3   28.30   10.60
  -6   1  -3   27.20    8.00
  -6   1  -3   33.70    8.70
  -6   1  -3   25.80    7.80
  -6   1  -3   25.70    6.20
  -7  -1  -3   35.80    9.20
  -7  -1  -3   31.50    4.50
  -7  -1  -3   27.50    6.90
  -7  -1  -3   46.60    7.50
  -7  -1  -3   41.00    7.80
  -7   1  -3   30.90    7.40
  -7   1  -3   43.30    8.50
  -7   1  -3   40.90    5.80
  -7   1  -3   17.40    8.10
  -7   1  -3   25.20    6.90
  -8  -1  -3    2.10    4.60
  -8  -1  -3   11.70    5.60
  -8  -1  -3   -2.30    4.60
  -8  -1  -3    9.60    3.20
  -8   1  -3    0.00    4.70
  -8   1  -3    2.20    5.10
  -8   1  -3    4.50    3.20
  -8   1  -3    4.00    4.60
   9  -2  -3    6.80    3.40
  -9  -2   3   -0.40    6.30
  -9  -2   3   -1.10    3.00
  -9  -2   3   -2.40    3.50
   9   2  -3    2.10    3.10
  -9   2   3    5.70    3.90
  -9   2   3   -0.30    5.70
  -9   2   3    1.80    3.00
  -8  -2   3   74.59    9.80
  -8  -2   3   86.89    8.40
   8  -2  -3  100.19    8.00
  -8  -2   3   91.19    7.80
  -8   2   3   82.79    7.80
  -8   2   3   82.09   12.10
   8   2  -3   78.99    7.40
  -8   2   3   97.89    9.20
  -7  -2   3  242.18   13.20
  -7  -2   3  246.48   17.00
  -7  -2   3  242.18   17.30
   7  -2  -3  252.37   12.10
  -7  -2   3  236.58   11.90
  -7  -2   3  253.07   12.40
  -7   2   3  263.97   13.60
  -7   2   3  242.38   12.20
   7   2  -3  262.97   12.30
  -7   2   3  247.88   12.00
  -6  -2   3   67.69   11.10
  -6  -2   3   39.30    6.50
  -6  -2   3   52.79    7.00
  -6  -2   3   56.49    7.10
   6  -2  -3   53.89    6.50
  -6   2   3   66.99    7.30
  -6   2   3   45.20    6.90
  -6   2   3   48.20    7.00
   6   2  -3   53.09    7.00
   5  -2  -3    2.60    3.80
  -5  -2   3    5.20    3.90
   5  -2  -3   -1.00   12.30
  -5  -2   3   -2.50    4.20
  -5  -2   3   -1.30    4.50
  -5   2   3   -1.00    4.70
  -5   2   3   -1.40    4.20
   5   2  -3    7.20    4.00
  -5   2   3    9.30    4.90
   5   2  -3   -8.80   11.30
   4  -2  -3   13.50    6.60
  -4   2   3   24.10   10.10
  -4   2   3   12.00    3.70
   3  -2  -3  218.68   12.70
  -3   2   3  223.38    8.70
  -3   2   3  184.38   13.70
   3   2  -3  219.98   12.40
   3   2  -3  200.78    8.20
   2  -2  -3  144.69    8.50
  -2  -2   3  157.88    6.30
  -2   2   3  151.78    9.10
   2   2  -3  142.39    5.80
   2   2  -3  152.88    7.40
   1  -2  -3  526.15   15.10
  -1  -2   3  517.95   16.10
   1   2  -3  505.35   16.00
  -1   2   3  546.65   18.50
   0  -2   3  830.12   24.50
   0  -2   3  809.32   23.80
   0   2  -3  794.82   23.90
   0   2   3  755.22   23.00
   1  -2   3  238.98    8.20
   1  -2   3  224.98   11.70
   1  -2   3  235.08    8.30
   1   2   3  233.68    9.20
   1   2   3  232.58    7.80
   2  -2   3  781.12   25.00
   2  -2   3  804.82   32.40
   2  -2   3  808.32   24.30
   2   2   3  792.62   24.70
   2   2   3  733.43   34.80
   2   2   3  831.32   25.90
  -3  -2  -3  575.34   26.40
   3  -2   3  605.94   19.50
   3  -2   3  617.24   33.20
   3  -2   3  601.64   21.30
  -3  -2  -3  600.54   24.10
  -3  -2  -3  583.54   22.90
  -3  -2  -3  635.04   23.70
  -3   2  -3  500.95   26.20
   3   2   3  610.64   21.50
   3   2   3  663.53   38.50
  -3   2  -3  565.04   24.30
  -3   2  -3  608.64   24.10
  -3   2  -3  642.14   22.20
  -3   2  -3  589.64   20.40
   3   2   3  576.64   20.80
  -4  -2  -3  192.48    9.80
  -4  -2  -3  157.88   14.50
  -4  -2  -3  181.38   12.90
  -4  -2  -3  174.38   11.40
  -4  -2  -3  178.48   12.50
  -4  -2  -3  190.58   12.40
  -4  -2  -3  177.38   15.30
  -4  -2  -3  194.18   14.00
  -4   2  -3  195.48    9.50
  -4   2  -3  151.38   16.20
  -4   2  -3  196.88   13.10
  -4   2  -3  169.58   14.90
  -4   2  -3  169.18   10.00
  -4   2  -3  196.48   13.70
  -5  -2  -3    1.20    5.50
  -5  -2  -3    8.40    6.70
  -5  -2  -3    7.20    7.10
  -5  -2  -3   -2.50    7.20
  -5  -2  -3    2.50    8.80
  -5  -2  -3    5.70    4.30
  -5   2  -3    2.80    7.80
  -5   2  -3   -2.90    7.10
  -5   2  -3    5.90    3.90
  -5   2  -3   12.00    8.20
  -5   2  -3   -2.90    9.20
  -5   2  -3    9.90    5.00
  -5   2  -3    6.70    7.70
  -6  -2  -3   80.89    7.80
  -6  -2  -3   71.89    9.70
  -6  -2  -3   75.79   12.50
  -6  -2  -3   80.09   12.80
  -6  -2  -3   66.99   10.10
  -6   2  -3   72.59   12.70
  -6   2  -3   69.49    8.40
  -6   2  -3   82.89   11.00
  -6   2  -3   71.09    7.60
  -6   2  -3   72.59   11.60
  -6   2  -3   90.99   13.20
  -7  -2  -3    1.30    5.70
  -7  -2  -3    5.40    3.50
  -7  -2  -3    2.60    6.10
  -7  -2  -3    2.40    7.00
  -7  -2  -3   -3.20    5.50
  -7   2  -3   -1.50    7.90
  -7   2  -3    8.80    6.50
  -7   2  -3    3.60    6.10
  -7   2  -3   -5.80    3.00
  -8  -2  -3  166.18   12.40
  -8  -2  -3  164.58   11.30
  -8  -2  -3  178.38    9.90
  -8   2  -3  166.68    7.80
  -8   2  -3  157.98    9.60
  -8   2  -3  183.18   12.00
  -9  -3   3    6.40    3.80
  -9  -3   3    4.30    6.40
  -9  -3   3    2.90    3.00
   9  -3  -3   12.00    3.70
  -9   3   3    8.30    3.20
  -9   3   3    7.00    5.80
   9   3  -3    4.90    3.60
  -9   3   3   12.00    4.50
  -8  -3   3  417.56   17.40
  -8  -3   3  392.86   23.70
   8  -3  -3  413.56   16.50
  -8  -3   3  413.76   21.50
  -8  -3   3  411.46   16.30
   8   3  -3  433.16   16.90
  -8   3   3  437.76   16.60
  -8   3   3  441.46   18.00
  -7  -3   3   45.30    9.50
  -7  -3   3   70.29   11.50
  -7  -3   3   63.99    7.70
  -7  -3   3   56.69    8.20
   7  -3  -3   64.79    7.30
  -7   3   3   53.19    7.50
   7   3  -3   60.69    7.30
  -7   3   3   76.89    9.50
  -7   3   3   62.99    7.90
  -6  -3   3  539.85   24.20
  -6  -3   3  579.74   22.20
  -6  -3   3  588.34   21.10
   6  -3  -3  590.74   20.70
  -6  -3   3  598.74   20.80
   6   3  -3  600.14   21.00
  -6   3   3  563.54   22.10
  -6   3   3  592.54   21.10
  -6   3   3  573.54   20.70
  -5  -3   3  172.88    9.80
   5  -3  -3  153.38   22.80
  -5  -3   3  161.18   10.30
  -5  -3   3  175.98   18.00
   5  -3  -3  181.88   11.90
  -5  -3   3  157.78    8.70
   5  -3  -3  160.78    8.50
  -5   3   3  164.28   10.10
   5   3  -3  159.78   23.30
   5   3  -3  172.48   12.60
  -5   3   3  154.08   10.30
   5   3  -3  159.38    9.00
   4  -3  -3 1194.28   44.30
  -4  -3   3 1073.59   36.00
  -4   3   3 1102.29   35.20
  -4   3   3  924.51   45.90
   4   3  -3 1168.88   43.50
   4   3  -3 1114.49   35.10
   3  -3  -3  251.57   14.30
   3   3  -3  238.28    9.40
  -3   3   3  248.28    9.70
   3   3  -3  262.97   13.80
  -3   3   3  217.28   15.90
   2  -3  -3  164.48    9.70
  -2  -3   3  172.28    6.90
  -2   3   3  173.28   10.20
   2   3  -3  176.18    8.20
   2   3  -3  171.88    6.60
  -1  -3   3 2416.56   71.89
  -1  -3   3 2508.25   71.89
  -1   3   3 2539.85   75.19
   1   3  -3 2456.35   71.79
   1  -3   3  134.99    5.00
   1  -3   3  133.19    8.40
   1  -3   3  130.29    5.60
   1   3   3  128.69    4.90
   1   3   3  126.89    6.40
   2  -3   3 1125.19   41.40
   2  -3   3 1128.79   34.70
   2  -3   3 1083.19   33.10
   2   3   3 1150.58   35.60
  -3  -3  -3   57.69   10.60
  -3  -3  -3   54.79    8.90
  -3  -3  -3   55.89    8.60
   3  -3   3   54.49    7.30
   3  -3   3   48.20    4.30
   3  -3   3   72.69   16.70
  -3  -3  -3   48.80    9.10
   3   3   3   59.79    7.90
   3   3   3   42.40   16.10
  -3   3  -3   56.79    7.10
  -3   3  -3   51.29    6.80
  -3   3  -3   62.39    6.80
  -3   3  -3   51.09   11.20
  -3   3  -3   51.09    8.70
  -3   3  -3   74.39   11.50
  -4  -3  -3  304.37   15.00
  -4  -3  -3  316.77   13.20
  -4  -3  -3  302.77   15.30
  -4  -3  -3  321.17   16.70
  -4  -3  -3  311.57   15.90
  -4  -3  -3  295.57   13.80
  -4  -3  -3  294.07   18.60
  -4   3  -3  297.27   12.80
  -4   3  -3  306.27   16.20
  -4   3  -3  314.67   12.50
  -4   3  -3  285.07   18.30
  -4   3  -3  302.67   19.10
  -4   3  -3  310.37   16.50
  -5  -3  -3   51.79    8.90
  -5  -3  -3   56.69    9.60
  -5  -3  -3   53.39    7.40
  -5  -3  -3   52.39    7.30
  -5  -3  -3   66.09   10.70
  -5  -3  -3   54.09   11.50
  -5  -3  -3   44.50    9.10
  -5   3  -3   49.60    7.00
  -5   3  -3   47.50    6.30
  -5   3  -3   37.70   11.30
  -5   3  -3   42.30    9.60
  -5   3  -3   43.80    9.10
  -5   3  -3   36.70    9.00
  -6  -3  -3   27.90    8.30
  -6  -3  -3   34.30    8.00
  -6  -3  -3   26.40    8.20
  -6  -3  -3   27.10    5.00
  -6  -3  -3   24.10    9.20
  -6   3  -3   44.20    8.90
  -6   3  -3   31.00    5.10
  -6   3  -3   38.70    9.00
  -6   3  -3   41.50   10.00
  -6   3  -3   40.90   11.30
  -6   3  -3   37.80    5.60
  -7  -3  -3    0.60    5.70
  -7  -3  -3    1.80    5.40
  -7  -3  -3   -2.90    6.70
  -7  -3  -3    4.70    6.00
  -7  -3  -3    2.10    3.60
  -7   3  -3    1.90    3.10
  -7   3  -3    2.80    5.10
  -7   3  -3   -1.40    6.30
  -7   3  -3    9.20    7.90
  -7   3  -3   -0.50    5.90
  -8  -3  -3    5.40    4.10
  -8  -3  -3    7.10    4.60
  -8  -3  -3   11.60    5.40
  -8  -3  -3   -2.30    5.50
  -8   3  -3    3.30    2.80
  -8   3  -3    0.80    5.40
  -8   3  -3    3.70    5.00
  -8   3  -3   -3.00    4.30
  -9  -4   3  164.58   13.20
  -9  -4   3  190.08    9.30
   9  -4  -3  183.28    9.00
  -9  -4   3  187.28    8.40
  -9   4   3  182.08    8.50
  -9   4   3  192.78   14.60
  -9   4   3  166.98   12.00
   9   4  -3  171.38    8.90
  -9   4   3  186.58    9.80
  -8  -4   3  130.99    8.60
  -8  -4   3  134.99    9.50
   8  -4  -3  134.69    8.80
  -8  -4   3  116.29   13.80
  -8   4   3  117.79    9.90
  -8   4   3  134.79    8.40
   8   4  -3  111.59    9.10
  -8   4   3  137.09    8.80
  -7  -4   3  575.44   25.70
  -7  -4   3  549.74   24.10
   7  -4  -3  575.74   21.40
  -7  -4   3  610.24   21.80
  -7  -4   3  584.94   22.60
  -7   4   3  615.64   21.80
  -7   4   3  588.34   23.10
  -7   4   3  603.34   21.30
   7   4  -3  596.54   21.80
  -7   4   3  582.24   31.70
   6  -4  -3    9.30    4.10
  -6  -4   3    9.60    8.10
  -6  -4   3    8.20    4.30
  -6  -4   3   15.80    5.20
  -6   4   3    9.40    5.00
  -6   4   3   25.90   15.30
  -6   4   3    5.60    4.20
  -6   4   3    2.50    5.20
   6   4  -3   15.80    4.80
  -5  -4   3    3.90    4.40
  -5  -4   3   -0.80    3.70
   5  -4  -3    4.10    3.50
  -5  -4   3   13.80    9.40
   5  -4  -3   -1.60    6.00
  -5  -4   3   -3.90    4.90
   5   4  -3   -0.60   14.10
  -5   4   3    3.60    4.80
  -5   4   3   -7.10    5.00
   5   4  -3    0.40    6.80
   5   4  -3    1.70    3.80
   4  -4  -3   19.50    8.30
  -4  -4   3   14.80    4.60
   4   4  -3   26.80    8.40
   4   4  -3   13.10    4.10
  -4   4   3    8.70    3.60
  -4   4   3   19.00   11.70
   3  -4  -3  140.39   10.90
   3   4  -3  134.99   10.70
  -3   4   3  140.09   12.90
  -3   4   3  146.39    6.80
   3   4  -3  147.49    6.80
  -2  -4   3   50.99    3.70
   2   4  -3   47.50    3.20
   2   4  -3   48.20    4.70
  -2   4   3   50.19    6.20
   0  -4   3 1575.44   46.20
   0  -4   3 1521.55   45.50
   0   4  -3 1612.44   46.30
   1  -4   3  204.08    6.30
   1  -4   3  188.38    7.60
   1  -4   3  199.98   10.30
   1   4   3  183.98    8.40
   2  -4   3  303.37   11.20
   2  -4   3  292.47    8.80
   2  -4   3  299.27   16.90
   2   4   3  297.27   12.30
   2   4   3  248.38   21.10
  -3  -4  -3  583.94   21.20
  -3  -4  -3  599.64   24.20
  -3  -4  -3  591.54   21.70
  -3  -4  -3  622.44   23.60
   3  -4   3  632.84   21.90
   3  -4   3  645.54   33.20
  -3  -4  -3  585.64   22.70
  -3  -4  -3  583.84   26.10
   3   4   3  622.74   22.90
   3   4   3  548.85   39.40
  -3   4  -3  630.54   24.10
  -3   4  -3  600.64   20.40
  -3   4  -3  584.84   24.20
  -3   4  -3  577.24   20.90
  -3   4  -3  591.74   27.30
  -3   4  -3  599.84   20.60
  -4  -4  -3   59.59    8.90
  -4  -4  -3   66.59    7.00
  -4  -4  -3   68.69    9.90
  -4  -4  -3   67.99    7.70
  -4  -4  -3   74.09   12.50
  -4  -4  -3   66.59    8.90
  -4  -4  -3   62.89   10.10
  -4   4  -3   73.59   11.20
  -4   4  -3   66.49    7.20
  -4   4  -3   68.29    9.30
  -4   4  -3   67.59    6.60
  -4   4  -3   66.39    9.60
  -4   4  -3   56.69   11.20
  -5  -4  -3   25.80    8.30
  -5  -4  -3   36.60    7.50
  -5  -4  -3   34.70   10.10
  -5  -4  -3   29.30    6.20
  -5  -4  -3   38.20    8.60
  -5  -4  -3   35.60    7.60
  -5  -4  -3   42.10    6.10
  -5   4  -3   30.40    5.40
  -5   4  -3   42.50    8.80
  -5   4  -3   28.90    5.10
  -5   4  -3   18.80    8.10
  -5   4  -3   17.40   10.90
  -6  -4  -3   47.70    7.30
  -6  -4  -3   34.60    8.60
  -6  -4  -3   47.30   11.00
  -6  -4  -3   38.30    8.70
  -6  -4  -3   42.50    8.30
  -6   4  -3   32.70    5.40
  -6   4  -3   42.60    9.40
  -6   4  -3   35.40   11.70
  -6   4  -3   50.69    9.80
  -6   4  -3   36.20    5.30
  -7  -4  -3   17.80    5.90
  -7  -4  -3   16.40    6.30
  -7  -4  -3   25.80    8.20
  -7  -4  -3   18.90    4.30
  -7  -4  -3   22.40    6.20
  -7   4  -3   33.70    7.40
  -7   4  -3   12.60    4.80
  -7   4  -3    6.70    7.70
  -7   4  -3   10.00    3.30
  -7   4  -3   14.20    6.30
  -8  -4  -3   19.20    4.80
  -8  -4  -3   33.20    5.60
  -8  -4  -3   27.10    5.80
  -8  -4  -3   18.50    5.10
  -8   4  -3   25.00    6.40
  -8   4  -3   12.70    4.60
  -8   4  -3   15.20    7.10
  -8   4  -3   20.20    3.20
  -9  -5   3    7.50    4.90
   9  -5  -3    4.60    3.20
  -9  -5   3   11.40    7.70
  -9  -5   3    3.80    2.90
  -9  -5   3    3.50    3.20
   9   5  -3    1.80    3.10
  -9   5   3    3.00    2.90
  -9   5   3    4.10    4.00
  -9   5   3    1.60    5.90
   8  -5  -3   54.69    8.00
  -8  -5   3   61.89   10.20
  -8  -5   3   47.70    8.00
  -8  -5   3   72.19    7.10
  -8  -5   3   50.89    7.20
  -8   5   3   59.99    6.80
  -8   5   3   55.19   10.40
   8   5  -3   48.80    8.00
  -7  -5   3   35.00   10.20
  -7  -5   3   19.20    5.80
  -7  -5   3   25.40    5.10
  -7  -5   3   28.60    8.00
   7  -5  -3   19.70    4.90
  -7   5   3   26.70   14.60
  -7   5   3   20.20    5.40
  -7   5   3   14.70    4.90
  -7   5   3   14.00    6.00
   7   5  -3   23.90    5.20
  -6  -5   3   86.19   13.20
  -6  -5   3  102.29    9.00
  -6  -5   3   87.79    7.80
   6  -5  -3   88.39    7.30
  -6   5   3   92.39    8.10
   6   5  -3   93.79    7.70
  -6   5   3   94.29    9.30
  -6   5   3   97.39    8.50
  -6   5   3   90.39   16.50
  -5  -5   3  392.26   16.10
   5  -5  -3  355.06   16.00
  -5  -5   3  382.66   19.50
   5  -5  -3  382.86   14.20
  -5  -5   3  404.86   15.30
   5  -5  -3  343.67   17.40
   5   5  -3  329.27   15.90
  -5   5   3  403.36   16.50
   5   5  -3  368.76   33.90
  -5   5   3  392.46   15.90
   5   5  -3  378.46   14.70
  -5   5   3  364.66   15.50
   4  -5  -3 1209.28   37.70
  -4  -5   3 1115.49   39.60
   4  -5  -3 1251.17   48.50
  -4   5   3 1172.18   38.30
   4   5  -3 1239.68   38.70
   4   5  -3 1277.37   38.40
   4   5  -3 1258.17   47.90
  -4   5   3 1102.59   52.19
   3  -5  -3 1434.16   42.10
   3  -5  -3 1442.56   50.29
  -3  -5   3 1427.06   43.80
   3   5  -3 1380.46   48.60
  -3   5   3 1376.06   51.59
   2  -5  -3   36.50    2.10
   2   5  -3   33.80    4.80
  -2   5   3   30.10    5.80
   2   5  -3   37.60    3.50
  -1  -5   3  422.16   14.00
  -1  -5   3  427.86   14.30
   1   5  -3  445.86   14.20
   1   5  -3  456.95   13.30
  -1   5   3  438.36   18.30
   0  -5   3 4195.98  115.09
   0   5  -3 3648.83  116.19
   0   5  -3 4112.19  115.19
   1  -5   3  410.06   16.80
   1  -5   3  403.16   13.90
   1   5   3  432.36   15.20
   1   5   3  397.56   12.80
   2  -5   3 1696.63   49.30
   2  -5   3 1671.83   55.79
   2   5   3 1406.96   61.39
   2   5   3 1692.43   50.39
   3  -5   3  742.13   25.90
  -3  -5  -3  775.42   27.50
  -3  -5  -3  729.63   24.90
  -3  -5  -3  739.73   27.70
  -3  -5  -3  723.23   26.30
  -3  -5  -3  720.63   25.00
   3  -5   3  765.22   37.20
  -3  -5  -3  710.93   29.70
  -3   5  -3  748.83   24.30
  -3   5  -3  711.53   31.00
  -3   5  -3  717.83   28.80
  -3   5  -3  738.83   24.10
   3   5   3  748.33   27.10
   3   5   3  655.53   44.20
  -3   5  -3  723.83   24.90
  -3   5  -3  760.62   27.90
  -3   5  -3  702.03   24.30
  -4  -5  -3   10.70    6.80
  -4  -5  -3    8.50    6.00
  -4  -5  -3    3.70    4.70
  -4  -5  -3   -1.00    4.90
  -4  -5  -3    6.20    4.80
  -4  -5  -3    2.90    6.80
  -4   5  -3    5.00    5.30
  -4   5  -3    3.70    4.00
  -4   5  -3   -3.10    6.50
  -4   5  -3    6.10    5.70
  -4   5  -3    1.90    9.00
  -4   5  -3   15.70    4.90
  -4   5  -3   -7.50    7.10
  -5  -5  -3   59.49    8.10
  -5  -5  -3   59.79    9.90
  -5  -5  -3   56.49    8.00
  -5  -5  -3   60.29   10.10
  -5  -5  -3   53.89   11.10
  -5  -5  -3   78.29   10.90
  -5  -5  -3   51.79    7.90
  -5   5  -3   59.39    7.30
  -5   5  -3   49.00   12.20
  -5   5  -3   45.30    7.20
  -5   5  -3   59.59   10.50
  -5   5  -3   63.99    9.80
  -6  -5  -3   50.19    8.80
  -6  -5  -3   52.19    7.60
  -6  -5  -3   51.59    9.00
  -6  -5  -3   70.39   10.30
  -6  -5  -3   66.99   11.40
  -6   5  -3   57.49    9.50
  -6   5  -3   53.39    7.90
  -6   5  -3   64.59    9.70
  -6   5  -3   61.79    6.70
  -6   5  -3   49.90   11.80
  -7  -5  -3   64.39    9.50
  -7  -5  -3   61.59    8.50
  -7  -5  -3   68.49    9.20
  -7  -5  -3   57.49    7.00
  -7  -5  -3   48.80    8.60
  -7   5  -3   60.09    6.20
  -7   5  -3   61.59    9.50
  -7   5  -3   55.09   10.30
  -7   5  -3   59.79    8.70
  -7   5  -3   76.99    7.30
  -8  -5  -3   18.10    4.70
  -8  -5  -3    9.40    4.60
  -8  -5  -3   12.60    7.80
  -8  -5  -3    9.60    4.00
  -8   5  -3    7.70    2.50
  -8   5  -3    6.00    6.80
  -8   5  -3    6.70    5.50
  -8   5  -3   12.90    6.10
  -9  -6   3   47.40    5.50
   9  -6  -3   38.30    5.30
  -9  -6   3   46.40    5.00
  -9  -6   3   60.19    8.40
  -9   6   3   44.70    6.90
   9   6  -3   50.89    5.80
  -9   6   3   42.90    5.10
  -9   6   3   68.49    7.10
  -8  -6   3  312.87   17.70
  -8  -6   3  360.76   16.30
  -8   6   3  338.67   15.80
  -8   6   3  267.37   30.30
  -7  -6   3  125.79    9.10
  -7  -6   3  113.49    9.60
  -7  -6   3  122.99   15.00
  -7  -6   3  105.39   12.10
   7  -6  -3  129.29    8.70
   7   6  -3   98.69    9.20
  -7   6   3  120.59    8.90
  -7   6   3  116.59    9.20
  -7   6   3  111.09   10.50
  -7   6   3   75.59   14.80
  -6  -6   3  645.14   26.40
   6  -6  -3  729.23   28.10
  -6  -6   3  681.43   25.10
   6  -6  -3  679.93   23.60
  -6  -6   3  716.53   24.40
  -6   6   3  710.23   25.70
   6   6  -3  690.23   24.20
  -6   6   3  676.43   23.80
   6   6  -3  679.83   31.70
  -5  -6   3  193.58   11.30
   5  -6  -3  201.38    9.40
   5  -6  -3  181.78   12.00
  -5  -6   3  203.78   10.20
  -5  -6   3  188.88   14.50
   5   6  -3  198.88   32.50
   5   6  -3  197.48    9.80
  -5   6   3  179.78   11.50
  -5   6   3  174.18   10.80
   5   6  -3  188.88   11.60
  -5   6   3  201.08   11.40
   4  -6  -3  596.84   20.90
  -4  -6   3  738.83   32.90
  -4  -6   3  588.84   22.10
   4  -6  -3  674.83   21.60
   4  -6  -3  662.43   32.70
  -4   6   3  606.24   23.30
  -4   6   3  578.54   37.60
   4   6  -3  624.24   21.60
   4   6  -3  630.94   31.60
  -4   6   3  647.24   22.80
   4   6  -3  638.34   23.00
  -3  -6   3 3583.64  108.39
   3  -6  -3 3614.84  106.39
   3  -6  -3 3794.52  116.39
   3   6  -3 3695.93  107.69
  -3   6   3 3818.32  118.39
   3   6  -3 3551.14  113.79
  -2  -6   3   31.50    4.20
   2  -6  -3   33.80    2.20
   2   6  -3   34.30    5.50
   2   6  -3   36.20    3.30
  -2   6   3   40.00    6.70
  -1  -6   3   88.09    4.60
  -1  -6   3   79.89    4.20
   1   6  -3   92.09    4.60
   1   6  -3   99.99    4.60
  -1   6   3   84.49    7.70
   0  -6   3  554.74   16.70
   0  -6   3  576.84   17.90
   0   6   3  594.64   19.20
   0   6  -3  488.75   18.70
   0   6  -3  557.14   19.70
   1  -6   3   90.59    7.50
   1  -6   3   98.79    5.30
   1   6   3   84.79    3.80
   1   6   3  100.09    6.20
  -1   6  -3   70.79    8.90
   2  -6   3  171.08    8.60
   2  -6   3  177.58   13.70
   2   6   3  173.28   10.10
   2   6   3  166.28    7.70
  -2   6  -3  134.59   17.20
  -3  -6  -3   11.30    7.60
  -3  -6  -3    1.90    4.90
  -3  -6  -3    5.30    5.30
  -3  -6  -3   11.30    6.20
   3  -6   3   11.70    5.70
   3  -6   3   13.10   12.40
  -3  -6  -3   16.50    7.80
  -3   6  -3    4.50    4.40
  -3   6  -3    5.10    3.90
  -3   6  -3   -4.60   10.00
   3   6   3   10.80    6.30
   3   6   3    0.20   20.10
  -3   6  -3   14.00    6.40
  -3   6  -3    2.80    3.70
  -3   6  -3   14.60    5.30
  -4  -6  -3   16.00    5.70
  -4  -6  -3    7.10    7.90
  -4  -6  -3   25.30    5.90
  -4  -6  -3   13.40    7.10
  -4  -6  -3   10.20    5.80
  -4   6  -3    1.60    7.30
  -4   6  -3    2.90    6.70
  -4   6  -3   29.70   10.50
  -4   6  -3    8.00    4.70
  -4   6  -3   10.80    4.00
  -5  -6  -3  139.49   15.70
  -5  -6  -3  167.98   14.00
  -5  -6  -3  182.18   10.60
  -5  -6  -3  170.68   12.50
  -5  -6  -3  177.38   12.10
  -5  -6  -3  162.28   14.10
  -5   6  -3  179.28   10.00
  -5   6  -3  178.18   10.10
  -5   6  -3  136.69   13.70
  -5   6  -3  160.68   11.80
  -5   6  -3  170.78   14.90
  -5   6  -3  149.88   17.40
  -6  -6  -3    4.90    6.50
  -6  -6  -3    7.50    7.00
  -6  -6  -3   14.90    5.00
  -6  -6  -3   14.70    7.10
  -6  -6  -3   17.50    8.50
  -6  -6  -3   10.90    6.50
  -6   6  -3    0.80    9.40
  -6   6  -3    3.20    4.50
  -6   6  -3   15.70    7.80
  -6   6  -3   12.80    4.70
  -6   6  -3   15.70    7.90
  -7  -6  -3   -0.20    4.90
  -7  -6  -3   15.10    5.80
  -7  -6  -3   -3.10    6.10
  -7  -6  -3    8.00    4.50
  -7  -6  -3    5.40    5.20
  -7   6  -3   -2.60    5.60
  -7   6  -3    0.00    6.30
  -7   6  -3    6.30    3.10
  -7   6  -3   11.20    4.20
  -7   6  -3    4.70    8.00
  -8  -6  -3   82.59    7.20
  -8  -6  -3   74.09    8.50
  -8  -6  -3   62.69    9.20
  -8  -6  -3   83.89    9.50
  -8   6  -3   89.99    6.30
  -8   6  -3   82.49   10.70
  -8   6  -3   70.59    8.90
  -8   6  -3   54.09    8.60
  -9  -7   3    1.40    3.20
   9  -7  -3    4.10    3.30
  -9  -7   3    1.10    4.60
  -9  -7   3    4.20    2.70
   9   7  -3   -0.40    3.10
  -9   7   3    7.20    4.40
  -9   7   3    0.60    2.80
  -9   7   3   -4.40    4.80
  -8  -7   3    1.90    5.90
   8  -7  -3    3.70    3.80
  -8  -7   3    4.60    9.20
  -8  -7   3   -1.60    4.30
  -8  -7   3   -4.90    3.50
   8   7  -3    7.80    4.20
  -8   7   3    2.90    3.40
  -8   7   3   -8.60   12.70
  -8   7   3    5.90    4.90
  -7  -7   3  217.38   14.10
  -7  -7   3  239.58   11.90
  -7  -7   3  216.38   17.70
  -7  -7   3  225.68   12.70
   7  -7  -3  210.98   10.90
  -7   7   3  240.08   11.60
  -7   7   3  186.18   22.00
   7   7  -3  226.18   11.90
  -7   7   3  215.78   11.50
  -7   7   3  236.28   13.00
  -6  -7   3 1276.27   47.40
  -6  -7   3 1305.37   44.40
  -6  -7   3 1355.26   42.60
  -6  -7   3 1366.46   43.40
   6  -7  -3 1329.77   41.90
   6   7  -3 1367.06   42.60
  -6   7   3 1360.76   43.90
  -6   7   3 1363.16   42.10
  -6   7   3 1287.77   49.80
  -5  -7   3  101.89    8.20
   5  -7  -3  116.89    7.40
  -5  -7   3  129.49   10.10
  -5  -7   3  131.39   11.90
   5  -7  -3  120.09    9.80
  -5   7   3  122.79    9.80
  -5   7   3  119.29    9.50
   5   7  -3  114.99    7.70
   5   7  -3  124.09   10.50
  -5   7   3  110.69   10.70
  -4  -7   3 1723.33   54.59
  -4  -7   3 1694.53   51.19
   4  -7  -3 1640.24   49.90
   4  -7  -3 1672.43   64.09
  -4  -7   3 1550.24   51.39
   4  -7  -3 1683.13   50.69
   4   7  -3 1633.84   62.69
  -4   7   3 1691.63   51.79
  -4   7   3 1645.54   52.09
   4   7  -3 1663.73   50.59
   3  -7  -3 1744.73   61.79
  -3  -7   3 1744.03   53.99
   3  -7  -3 1746.33   51.59
   3   7  -3 1595.04   59.09
   3   7  -3 1804.62   52.99
  -3   7   3 1825.32   64.19
   3   7  -3 1738.13   52.99
  -2  -7   3   70.69    5.20
   2  -7  -3   76.79    3.40
  -2   7   3   82.19    9.80
   2   7  -3   69.09    7.70
  -1  -7   3   47.40    3.40
  -1  -7   3   46.70    3.70
   1   7  -3   46.90    3.60
   1   7  -3   57.79    4.40
  -1   7   3   50.59    7.40
   0  -7   3  280.97    8.60
   0  -7   3  270.17   10.00
   0   7  -3  260.97   10.00
   0   7  -3  265.27   12.20
   0   7   3  278.17   11.30
   0   7   3  267.17    8.00
   1  -7   3  554.44   18.10
   1  -7   3  551.04   21.60
  -1   7  -3  475.75   23.10
   1   7   3  548.75   16.50
   1   7   3  549.35   19.40
   2  -7   3 1010.50   32.20
  -2  -7  -3 1058.49   35.00
  -2  -7  -3 1054.19   35.80
   2  -7   3 1024.80   39.40
  -2  -7  -3 1017.90   38.20
   2   7   3  992.00   33.50
  -2   7  -3 1074.39   35.90
  -2   7  -3  840.32   43.00
  -2   7  -3  969.20   31.60
  -2   7  -3  929.61   35.40
  -3  -7  -3  482.45   21.00
  -3  -7  -3  423.36   16.20
  -3  -7  -3  447.66   21.60
   3  -7   3  472.45   32.10
  -3  -7  -3  455.15   17.30
  -3  -7  -3  462.65   18.90
  -3  -7  -3  424.16   18.10
  -3  -7  -3  475.65   19.80
  -3  -7  -3  452.85   17.30
   3   7   3  474.85   19.80
  -3   7  -3  476.05   16.90
  -3   7  -3  447.26   23.50
  -3   7  -3  454.65   17.50
  -3   7  -3  449.46   16.60
  -3   7  -3  487.45   23.50
  -3   7  -3  480.45   16.90
  -3   7  -3  479.35   20.00
  -4  -7  -3   -3.50    8.50
  -4  -7  -3   -2.70    6.30
  -4  -7  -3   -0.30    7.50
  -4  -7  -3    0.70    6.70
  -4  -7  -3    4.10    4.10
  -4  -7  -3    5.30    5.80
  -4  -7  -3    0.30    5.30
  -4   7  -3    3.10    4.30
  -4   7  -3   -1.00    3.90
  -4   7  -3    5.80    9.10
  -4   7  -3    4.00    7.20
  -4   7  -3   -0.80    8.10
  -4   7  -3    8.60    4.10
  -4   7  -3    1.20    4.50
  -5  -7  -3  165.08   11.50
  -5  -7  -3  156.58   15.60
  -5  -7  -3  134.39   10.70
  -5  -7  -3  134.59   12.90
  -5  -7  -3  144.89   13.80
  -5  -7  -3  148.89   12.40
  -5   7  -3  147.69   10.90
  -5   7  -3  144.99    9.40
  -5   7  -3  159.18   18.70
  -5   7  -3  142.49    9.10
  -5   7  -3  152.08   14.50
  -5   7  -3  139.49   14.10
  -6  -7  -3   40.90    8.70
  -6  -7  -3   27.40    6.80
  -6  -7  -3   37.10    9.60
  -6  -7  -3   37.60    8.40
  -6  -7  -3   31.50    7.10
  -6  -7  -3   39.60    5.80
  -6   7  -3   33.70    8.70
  -6   7  -3   45.00    9.40
  -6   7  -3   30.50    5.00
  -6   7  -3   25.70    9.90
  -6   7  -3   34.20    5.50
  -7  -7  -3   10.50    6.50
  -7  -7  -3   -0.40    5.20
  -7  -7  -3    4.30    5.10
  -7  -7  -3   -8.80    5.20
  -7   7  -3    5.80    7.40
  -7   7  -3    1.30    5.80
  -7   7  -3    1.90    3.50
  -7   7  -3    4.00    3.10
  -7   7  -3   -0.10    6.30
  -8  -7  -3   59.39    6.80
  -8  -7  -3   61.29    6.40
  -8  -7  -3   62.29    6.50
  -8  -7  -3   53.19    7.60
  -8   7  -3   42.70    8.00
  -8   7  -3   66.29    9.90
  -8   7  -3   66.39    5.60
  -8   7  -3   46.70    7.50
  -9  -8   3   33.40    4.40
  -9  -8   3   50.49    7.90
  -9  -8   3   37.30    5.30
   9  -8  -3   32.40    5.10
   9   8  -3   22.80    3.70
  -9   8   3   21.20    6.90
  -9   8   3   31.60    4.60
  -9   8   3   23.70    5.80
  -8  -8   3   61.29   11.20
   8  -8  -3   60.79    6.40
  -8  -8   3   67.59    6.80
  -8  -8   3   49.60    6.80
   8   8  -3   59.29    7.20
  -8   8   3   59.99   13.30
  -8   8   3   50.79    6.30
  -8   8   3   59.99    8.40
  -7  -8   3  646.94   22.90
  -7  -8   3  621.54   24.80
   7  -8  -3  639.54   22.60
  -7  -8   3  614.74   28.30
  -7  -8   3  648.84   23.90
  -7   8   3  638.44   22.40
   7   8  -3  653.13   23.20
  -7   8   3  661.83   24.50
  -7   8   3  570.44   30.80
  -7   8   3  638.34   22.70
  -6  -8   3   14.70    7.20
  -6  -8   3   12.40    5.20
   6  -8  -3    9.70    4.00
  -6  -8   3    8.40    4.50
   6   8  -3    6.20    4.40
  -6   8   3   15.70    5.70
  -6   8   3    8.30    5.90
  -6   8   3    6.80   13.10
  -5  -8   3   22.60    5.50
  -5  -8   3   31.40    8.00
   5  -8  -3   20.40    3.90
   5  -8  -3    6.70    5.60
  -5  -8   3   19.30    4.80
  -5   8   3   20.30    5.90
  -5   8   3   21.10    6.90
   5   8  -3   15.50    4.20
  -5   8   3   21.30    5.70
   5   8  -3   26.90    6.40
  -4  -8   3  624.94   24.30
  -4  -8   3  680.93   22.90
   4  -8  -3  605.94   35.60
   4  -8  -3  638.64   22.00
   4  -8  -3  681.63   22.40
   4  -8  -3  614.94   21.20
  -4  -8   3  620.34   23.60
   4   8  -3  627.24   21.80
   4   8  -3  656.23   22.50
   4   8  -3  657.83   24.00
  -4   8   3  645.34   23.60
  -4   8   3  678.13   24.00
   4   8  -3  613.24   35.20
  -3  -8   3  246.98   12.30
   3  -8  -3  242.98    9.30
   3   8  -3  228.58   10.80
   3   8  -3  211.18   16.60
   3   8  -3  249.38   10.60
  -3   8   3  258.37   21.40
  -2  -8   3  362.26   14.10
   2  -8  -3  393.06   12.30
   2   8  -3  389.36   13.60
  -2   8   3  398.46   21.30
  -1  -8   3 2543.95   76.49
  -1   8   3 2652.73   84.59
   1   8  -3 2659.23   78.89
   0  -8   3  993.50   30.60
   0  -8   3  952.10   28.70
   0   8   3  938.01   28.50
   0   8   3 1020.10   32.10
   0   8  -3 1016.60   33.90
   1  -8   3  895.31   28.20
  -1   8  -3  872.21   28.40
   1   8   3  896.11   26.30
  -1   8  -3  813.32   34.30
   1   8   3  918.91   29.70
   2  -8   3  272.07   18.70
  -2  -8  -3  270.97   13.80
   2  -8   3  291.47   12.70
  -2  -8  -3  280.07   14.80
  -2  -8  -3  287.67   17.00
   2   8   3  300.17   11.30
  -2   8  -3  281.07   11.50
   2   8   3  269.77   14.00
  -2   8  -3  259.17   14.70
  -2   8  -3  272.67   11.60
  -2   8  -3  288.37   12.00
  -3  -8  -3  241.48   10.50
   3  -8   3  222.88   29.20
  -3  -8  -3  232.98   14.80
  -3  -8  -3  243.18   15.90
  -3  -8  -3  240.68   13.50
  -3  -8  -3  229.48   12.90
  -3  -8  -3  244.28   13.80
  -3   8  -3  241.38   10.70
  -3   8  -3  247.78   14.70
  -3   8  -3  285.37   19.40
  -3   8  -3  246.48   10.90
  -3   8  -3  242.18   11.40
  -3   8  -3  227.98   10.60
  -4  -8  -3  166.48   13.70
  -4  -8  -3  135.19   12.20
  -4  -8  -3  182.98   11.10
  -4  -8  -3  183.78   12.90
  -4  -8  -3  167.78    9.30
  -4  -8  -3  165.48   12.30
  -4  -8  -3  169.68   14.80
  -4   8  -3  144.09   16.50
  -4   8  -3  170.78    9.30
  -4   8  -3  174.48    9.80
  -4   8  -3  176.18    9.90
  -4   8  -3  172.98    9.40
  -4   8  -3  164.88   13.30
  -5  -8  -3  160.08   13.80
  -5  -8  -3  136.69   12.00
  -5  -8  -3  162.78   13.70
  -5  -8  -3  148.09   11.20
  -5  -8  -3  156.78   11.60
  -5  -8  -3  167.18   15.60
  -5   8  -3  157.28   14.60
  -5   8  -3  152.48   17.30
  -5   8  -3  150.38    9.80
  -5   8  -3  156.98    9.40
  -5   8  -3  152.38   10.70
  -5   8  -3  138.09   13.50
  -6  -8  -3    7.00    6.90
  -6  -8  -3    3.50    6.50
  -6  -8  -3    9.20    7.90
  -6  -8  -3    4.80    5.80
  -6   8  -3    1.30    6.80
  -6   8  -3   -1.60    9.60
  -6   8  -3   -9.60    7.40
  -6   8  -3    1.30    3.90
  -6   8  -3    6.80    4.70
  -7  -8  -3   -1.20    4.90
  -7  -8  -3    6.20    6.20
  -7  -8  -3   10.00    5.50
  -7  -8  -3   10.80    5.40
  -7   8  -3    4.00    3.00
  -7   8  -3   10.60    7.40
  -7   8  -3   -0.60    6.40
  -7   8  -3    9.20    5.90
  -7   8  -3    1.70    3.20
  -8  -8  -3   10.80    3.60
  -8  -8  -3   11.40    4.20
  -8  -8  -3    5.70    3.70
  -8  -8  -3    4.80    4.80
  -8   8  -3    1.80    4.80
  -8   8  -3    3.80    2.70
  -8   8  -3   15.50    6.30
  -9  -9   3   -0.80    2.50
   9  -9  -3   -0.40    3.00
  -9  -9   3    5.60    3.30
  -9  -9   3    8.80    4.60
   9   9  -3    2.60    2.80
  -9   9   3    9.70    5.00
  -9   9   3    1.40    2.80
  -9   9   3    7.50    5.30
   8  -9  -3   74.59    6.50
  -8  -9   3   71.39    7.40
  -8  -9   3   72.69    6.60
  -8   9   3   43.60   12.70
  -8   9   3   70.59    6.60
   8   9  -3   81.69    7.10
  -8   9   3   81.49    8.90
   7  -9  -3   19.70    4.80
  -7  -9   3   18.50    5.40
  -7  -9   3   27.60    7.30
  -7  -9   3   11.90    4.40
  -7   9   3   13.00    5.00
  -7   9   3   29.00    6.90
   7   9  -3   16.70    5.10
  -7   9   3   19.70   11.20
  -7   9   3   14.10    4.40
  -6  -9   3  525.35   19.80
   6  -9  -3  481.55   20.90
  -6  -9   3  501.05   21.40
  -6  -9   3  525.65   20.40
   6  -9  -3  524.85   18.80
  -6   9   3  493.55   19.70
   6   9  -3  520.95   21.50
   6   9  -3  545.05   19.80
  -6   9   3  532.15   21.00
  -6   9   3  495.25   27.80
   5  -9  -3  396.66   16.50
  -5  -9   3  414.66   16.90
  -5  -9   3  402.46   17.90
   5   9  -3  397.76   16.70
  -5   9   3  405.66   16.20
  -5   9   3  421.66   18.00
   4  -9  -3  165.18    8.00
  -4  -9   3  184.18   13.00
  -4  -9   3  160.88   10.20
   4  -9  -3  174.78   10.40
   4  -9  -3  171.38    9.60
  -4  -9   3  150.78   11.40
   4   9  -3  165.28   10.20
   4   9  -3  141.59   24.70
  -4   9   3  183.58   11.30
  -4   9   3  164.68   11.60
  -4   9   3  154.08   12.50
   4   9  -3  167.58    8.80
   3  -9  -3   87.39    6.40
   3  -9  -3  100.99    5.70
  -3  -9   3   94.39    9.10
   3   9  -3   93.89    8.20
   3   9  -3   79.49    7.00
   3   9  -3   98.19    7.10
   3   9  -3   81.69   13.90
  -3   9   3   95.39   19.40
   2  -9  -3 1763.02   52.79
  -2  -9   3 1785.92   55.09
   2   9  -3 1846.52   54.19
  -2   9   3 1836.72   64.29
  -1  -9   3  126.79    6.30
  -1  -9   3  120.79    6.80
  -1   9   3  128.89   12.80
   1   9  -3  134.79    8.70
   0  -9   3   16.20    2.90
   0   9   3    7.80    3.30
   0   9   3   10.40    1.50
   0   9  -3    6.80    2.80
   0   9  -3   12.30    4.50
   1  -9   3  499.25   17.30
  -1   9  -3  477.55   17.80
   1   9   3  508.15   19.10
  -1   9  -3  444.06   24.20
   1   9   3  489.75   15.30
  -2  -9  -3  274.47   16.90
  -2  -9  -3  266.57   17.10
   2  -9   3  254.37   12.80
   2  -9   3  243.58   19.40
  -2  -9  -3  249.68   10.70
  -2  -9  -3  265.87   14.40
  -2  -9  -3  265.97   13.90
  -2   9  -3  242.18   26.90
  -2   9  -3  257.37   11.00
  -2   9  -3  274.77   14.50
  -2   9  -3  259.77   11.30
  -2   9  -3  273.47   11.40
  -2   9  -3  232.78   10.40
  -2   9  -3  244.38   11.80
   2   9   3  251.77   14.30
   2   9   3  256.97   11.00
  -3  -9  -3  203.98   12.50
  -3  -9  -3  231.18   10.10
   3  -9   3  220.48   37.80
  -3  -9  -3  222.78   13.60
  -3  -9  -3  186.88   14.70
  -3  -9  -3  228.28   14.30
  -3   9  -3  229.98   10.50
  -3   9  -3  217.98   10.40
  -3   9  -3  224.08   19.90
  -3   9  -3  223.18   10.40
  -3   9  -3  263.97   14.30
  -3   9  -3  229.78   11.30
  -4  -9  -3   16.50    6.40
  -4  -9  -3   17.00    5.30
  -4  -9  -3   26.90    9.20
  -4  -9  -3   15.90    7.40
  -4  -9  -3   18.70    7.30
  -4   9  -3   31.80   10.00
  -4   9  -3   26.00   10.50
  -4   9  -3   23.00    5.10
  -4   9  -3   18.10    4.60
  -4   9  -3   27.70    7.90
  -4   9  -3   19.90    5.20
  -4   9  -3   22.20    4.90
  -5  -9  -3  855.61   30.00
  -5  -9  -3  905.61   35.60
  -5  -9  -3  789.52   29.30
  -5  -9  -3  887.41   32.10
  -5  -9  -3  858.31   32.70
  -5  -9  -3  882.71   32.90
  -5   9  -3  851.01   37.10
  -5   9  -3  878.61   29.10
  -5   9  -3  907.11   33.60
  -5   9  -3  872.71   33.40
  -5   9  -3  889.81   29.30
  -5   9  -3  894.01   29.50
  -6  -9  -3   54.29    9.00
  -6  -9  -3   44.10    8.50
  -6  -9  -3   45.80    6.80
  -6  -9  -3   41.40    9.20
  -6  -9  -3   39.30    7.30
  -6   9  -3   41.70    5.60
  -6   9  -3   37.60   11.70
  -6   9  -3   50.99    9.30
  -6   9  -3   44.80    6.50
  -6   9  -3   48.10   10.80
  -7  -9  -3   90.39    8.90
  -7  -9  -3   84.89    8.60
  -7  -9  -3   92.89   10.70
  -7  -9  -3   83.29    9.00
  -7   9  -3   80.89    6.00
  -7   9  -3   80.99   12.30
  -7   9  -3   88.19    6.80
  -7   9  -3   89.89   10.00
  -7   9  -3   77.89   11.10
   9 -10  -3  197.18    8.60
  -9 -10   3  196.68    7.90
  -9 -10   3  193.08   10.60
  -9  10   3  187.78   10.50
  -9  10   3  200.78    8.00
   8 -10  -3   72.09    6.60
  -8 -10   3   77.89    7.30
  -8 -10   3   67.59    6.20
   8  10  -3   72.59    6.80
  -8  10   3   77.69    8.80
  -8  10   3   65.49   12.60
  -8  10   3   65.99    6.40
  -7 -10   3   39.70    5.70
  -7 -10   3   40.10    6.20
   7 -10  -3   44.20    6.50
  -7  10   3   47.90    7.40
   7  10  -3   39.90    5.70
  -7  10   3   38.80    5.60
  -7  10   3   50.79    7.00
  -7  10   3   46.20   12.00
  -6 -10   3   24.20    7.40
  -6 -10   3   28.40    5.40
  -6 -10   3   37.80    6.20
   6 -10  -3   36.60    7.60
   6 -10  -3   27.20    4.80
  -6 -10   3   26.30    7.10
  -6  10   3   28.70    6.00
   6  10  -3   27.90    5.30
  -6  10   3   48.60   12.70
  -6  10   3   32.90    7.10
   6  10  -3   21.50    7.70
  -6  10   3   33.00    7.00
  -5 -10   3   37.60    8.00
  -5 -10   3   29.40    5.40
   5 -10  -3   36.30    5.70
   5 -10  -3   32.90    5.30
   5  10  -3   41.30    6.60
   5  10  -3   31.00    5.30
  -5  10   3   39.40    6.50
   4 -10  -3  311.17   12.10
  -4 -10   3  294.47   15.00
   4 -10  -3  305.67   15.10
  -4 -10   3  317.67   13.90
   4 -10  -3  309.87   13.10
  -4  10   3  324.37   24.40
   4  10  -3  320.07   13.00
   4  10  -3  263.07   33.10
   4  10  -3  344.17   13.80
  -4  10   3  309.17   14.40
   3 -10  -3  451.25   15.00
   3 -10  -3  412.66   15.60
  -3 -10   3  390.26   18.90
   3 -10  -3  423.16   14.80
  -3 -10   3  433.36   17.80
   3  10  -3  359.16   25.60
   3  10  -3  432.06   16.50
   3  10  -3  422.46   15.80
   3  10  -3  424.66   15.80
  -2 -10   3 1234.48   40.00
   2 -10  -3 1238.98   37.60
   2  10  -3 1262.27   39.80
   2  10  -3 1277.27   39.00
  -2  10   3 1295.27   50.39
  -1 -10   3 1342.57   42.90
  -1 -10   3 1430.26   43.90
  -1  10   3 1409.16   53.29
   1  10  -3 1453.85   47.30
  -1  10   3 1465.05   45.00
   0 -10   3  763.72   25.50
   0  10   3  782.82   23.20
   0  10   3  790.92   26.90
   0  10  -3  797.72   30.30
   0  10  -3  747.73   25.70
  -1 -10  -3   46.10    7.70
  -1 -10  -3   76.29   12.50
   1 -10   3   49.10    6.20
  -1  10  -3   45.20   13.60
  -1  10  -3   56.09    6.00
   1  10   3   65.39    4.10
   1  10   3   44.60    8.00
  -1  10  -3   48.20    6.90
  -2 -10  -3  344.97   13.00
  -2 -10  -3  358.46   16.90
  -2 -10  -3  351.06   15.90
  -2 -10  -3  325.97   18.90
  -2 -10  -3  361.26   17.90
  -2  10  -3  358.56   12.80
  -2  10  -3  361.16   13.90
  -2  10  -3  291.17   32.90
  -2  10  -3  349.47   13.50
  -2  10  -3  366.96   14.10
  -2  10  -3  342.07   13.80
  -2  10  -3  345.17   14.60
  -3 -10  -3  335.87   16.20
  -3 -10  -3  352.56   17.10
  -3 -10  -3  337.57   18.50
  -3 -10  -3  345.57   17.50
  -3 -10  -3  351.36   12.80
  -3  10  -3  320.27   16.70
  -3  10  -3  332.37   13.60
  -3  10  -3  362.06   14.60
  -3  10  -3  343.27   13.60
  -3  10  -3  314.87   13.30
  -4 -10  -3   38.50    6.40
  -4 -10  -3   39.00    7.60
  -4 -10  -3   29.60    7.90
  -4 -10  -3   30.70    8.60
  -4 -10  -3   35.00    4.70
  -4 -10  -3   37.20    8.30
  -4  10  -3   44.00    5.80
  -4  10  -3   46.60    7.00
  -4  10  -3   40.80    8.50
  -4  10  -3   26.20   10.60
  -4  10  -3   32.70    5.50
  -4  10  -3   40.60   12.00
  -4  10  -3   46.50    5.90
  -5 -10  -3   75.19    9.40
  -5 -10  -3   78.69   11.20
  -5 -10  -3   81.39   14.20
  -5 -10  -3   74.29   11.00
  -5 -10  -3   75.99   11.30
  -5  10  -3   79.09    7.40
  -5  10  -3   91.79   12.40
  -5  10  -3   86.49   12.70
  -5  10  -3   63.59    7.40
  -5  10  -3   63.39    8.40
  -5  10  -3   64.09   12.80
  -5  10  -3   70.89    8.20
  -6 -10  -3  110.59   14.60
  -6 -10  -3  101.99   16.90
  -6 -10  -3  114.69   10.10
  -6 -10  -3  116.09   11.40
  -6 -10  -3  117.69   13.90
  -6  10  -3  123.89   10.90
  -6  10  -3  103.89    8.30
  -6  10  -3  123.69   11.70
  -6  10  -3  115.99   20.70
  -6  10  -3  127.19   13.00
  -7 -10  -3   22.70    5.20
  -7 -10  -3   23.60    6.30
  -7 -10  -3   14.90    4.60
  -7 -10  -3   17.00    5.30
  -7  10  -3   17.10    7.30
  -7  10  -3   41.60    8.10
  -7  10  -3   18.90    3.80
  -7  10  -3   24.10    5.70
  -7  10  -3   24.20    3.80
  -9 -11   3   43.40    4.40
  -9 -11   3   43.50    6.80
   9 -11  -3   49.80    4.90
  -9  11   3   44.40    6.10
  -9  11   3   48.20    4.60
   8 -11  -3   -2.90    3.10
  -8 -11   3    5.00    3.90
  -8 -11   3    1.00    3.00
  -8 -11   3   -3.10    4.90
  -8  11   3    1.80    3.10
  -8  11   3    7.70    5.60
   8  11  -3    3.70    3.60
  -8  11   3   16.50   11.30
  -7 -11   3   53.99    7.80
  -7 -11   3   73.49    7.70
   7 -11  -3   58.49    6.70
  -7  11   3   66.49    7.20
  -7  11   3   68.79    9.30
   7  11  -3   68.09    7.70
  -7  11   3   64.49   13.10
   6 -11  -3   82.69   10.80
  -6 -11   3   70.09   10.80
  -6 -11   3   79.89    8.80
   6 -11  -3   88.69    7.10
  -6 -11   3   95.79    8.60
  -6  11   3   87.79   10.50
  -6  11   3   82.69    8.70
   6  11  -3   97.19   12.00
   6  11  -3   89.19    8.40
   5 -11  -3  137.09    8.00
  -5 -11   3  154.78   10.70
  -5 -11   3  147.59    9.70
  -5  11   3  147.39   11.50
   5  11  -3  142.59    9.20
  -5  11   3  141.89    9.80
   4 -11  -3  684.73   22.80
  -4 -11   3  640.04   24.30
   4 -11  -3  665.23   22.20
  -4 -11   3  630.74   23.20
   4  11  -3  661.93   22.90
  -4  11   3  687.43   23.50
   4  11  -3  667.23   22.90
   3 -11  -3  298.47   11.60
   3 -11  -3  298.87   12.30
  -3 -11   3  304.47   14.30
   3 -11  -3  318.27   12.40
   3  11  -3  266.67   25.10
   3  11  -3  318.17   12.80
   3  11  -3  258.87   12.30
  -3  11   3  325.37   15.80
   3  11  -3  310.17   12.60
   3  11  -3  300.37   14.10
   2 -11  -3    9.90    2.60
   2 -11  -3    3.90    3.80
  -2 -11   3   15.10    4.70
   2 -11  -3   11.60    5.70
   2 -11  -3   11.50    4.20
   2  11  -3   12.30    3.40
   2  11  -3    9.10    4.90
   2  11  -3    8.40    6.60
   2  11  -3    2.50    3.70
  -2  11   3   12.50   10.50
  -1 -11   3  528.65   18.60
  -1 -11   3  523.95   19.30
  -1  11   3  543.25   29.70
   1  11  -3  503.25   19.20
  -1  11   3  563.64   20.70
   1  11  -3  545.55   23.50
   0 -11  -3  523.55   18.40
   0 -11   3  581.34   19.60
   0  11  -3  540.35   24.90
   0  11   3  524.85   16.50
   0  11   3  509.05   30.20
   0  11  -3  536.45   18.40
   0  11   3  542.35   20.70
   0  11  -3  494.85   19.30
   0  11  -3  531.25   18.40
  -1 -11  -3  251.37   13.60
  -1 -11  -3  233.28   14.30
   1 -11   3  232.78   11.70
  -1 -11  -3  238.38    9.90
  -1 -11  -3  260.37   15.20
  -1  11  -3  244.38    9.80
  -1  11  -3  244.18   10.60
  -1  11  -3  239.68   11.50
   1  11   3  250.27    9.30
  -1  11  -3  237.78   11.40
  -1  11  -3  235.98   22.20
   1  11   3  229.28   13.90
  -1  11  -3  234.78   10.50
  -1  11  -3  219.78   11.40
   2 -11   3   64.29   13.80
  -2 -11  -3   56.29    5.90
  -2 -11  -3   87.39   10.10
  -2 -11  -3   64.89    9.50
  -2 -11  -3   60.39    9.30
  -2 -11  -3   70.29    9.30
  -2  11  -3   63.59    6.90
  -2  11  -3   86.79    7.90
  -2  11  -3   79.89    5.90
  -2  11  -3   71.39    7.30
  -2  11  -3   71.69    7.50
  -2  11  -3   62.19    6.30
  -3 -11  -3  138.49    7.80
  -3 -11  -3  152.88   12.40
  -3 -11  -3  117.89   16.30
  -3 -11  -3  140.39   13.10
  -3  11  -3  142.39   11.70
  -3  11  -3  135.29    9.20
  -4 -11  -3   15.80    3.90
  -4 -11  -3   11.80    7.00
  -4 -11  -3    1.80    7.00
  -4 -11  -3    7.40    6.20
  -4 -11  -3    3.90    7.90
  -4 -11  -3    3.00    5.00
  -4  11  -3    7.50    4.60
  -4  11  -3   -2.80    6.80
  -4  11  -3   11.30    4.80
  -4  11  -3    4.40    4.30
  -4  11  -3    9.10    4.90
  -4  11  -3   17.40   11.00
  -4  11  -3   -1.90   11.50
  -5 -11  -3    6.20    6.20
  -5 -11  -3    2.40    7.40
  -5 -11  -3    0.60    7.10
  -5 -11  -3    6.90    5.10
  -5 -11  -3   -7.40    6.60
  -5  11  -3   -2.70    7.50
  -5  11  -3    0.20    4.30
  -5  11  -3  -10.30    9.40
  -5  11  -3   -0.30    4.20
  -5  11  -3   -0.60    4.60
  -5  11  -3   -2.80    4.00
  -5  11  -3   11.10   10.00
  -6 -11  -3   21.40    6.80
  -6 -11  -3   23.70    6.90
  -6 -11  -3   23.00    5.70
  -6 -11  -3   31.60    6.50
  -6 -11  -3   33.10    8.40
  -6  11  -3   25.90    5.00
  -6  11  -3   36.10    8.80
  -6  11  -3   28.80    8.10
  -6  11  -3    9.70    9.10
  -6  11  -3   32.40    5.00
  -7 -11  -3    4.10    4.40
  -7 -11  -3    3.20    4.50
  -7 -11  -3    9.50    4.90
  -7 -11  -3    4.90    5.20
  -7  11  -3    1.90    6.80
  -7  11  -3   16.60    8.40
  -7  11  -3    3.10    3.30
  -7  11  -3    4.60    2.80
  -7  11  -3    3.20    5.20
   9 -12  -3    3.70    2.30
  -9 -12   3    4.30    2.60
  -9 -12   3    6.40    3.80
  -9  12   3    7.50    2.80
  -9  12   3    7.50    6.40
  -8 -12   3  170.98    9.50
  -8 -12   3  175.28    8.60
  -8 -12   3  196.58   12.10
   8 -12  -3  170.88    8.80
   8  12  -3  174.28    9.10
  -8  12   3  190.08   11.60
  -8  12   3  155.18    8.40
  -8  12   3  173.88   18.80
  -7 -12   3   25.80    4.90
   7 -12  -3   20.90    4.30
  -7 -12   3   28.80    5.40
   7  12  -3   27.40    5.20
  -7  12   3   27.70    4.70
  -6 -12   3   14.80    4.80
  -6 -12   3   16.30    7.10
  -6 -12   3   26.70    6.00
   6 -12  -3   29.00    7.40
   6 -12  -3   24.80    4.60
   6  12  -3   25.90    7.60
  -6  12   3   22.40    6.70
   6  12  -3   29.70    5.50
  -6  12   3   29.80    5.90
  -5 -12   3   60.39    7.50
  -5 -12   3   63.99    8.70
   5 -12  -3   63.69    7.90
   5 -12  -3   54.29    6.40
  -5 -12   3   61.69    8.70
   5  12  -3   54.89    7.00
   5  12  -3   64.49    7.50
  -5  12   3   63.99    7.90
  -5  12   3   68.99    9.70
  -4 -12   3   60.29    7.60
   4 -12  -3   82.09    7.70
   4 -12  -3   68.29    5.80
  -4 -12   3   64.59    7.90
   4  12  -3   68.49    6.70
  -4  12   3   72.59    8.90
   4  12  -3   70.49    7.90
   3 -12  -3   51.79    7.90
  -3 -12   3   54.99    7.20
   3 -12  -3   56.19    6.20
   3 -12  -3   40.80    4.90
  -3  12   3   48.60    7.40
   3  12  -3   40.80    5.50
   3  12  -3   39.10    6.60
   3  12  -3   38.10   16.20
   3  12  -3   48.30    5.70
   2 -12  -3 1251.17   40.00
   2 -12  -3 1220.28   38.30
   2 -12  -3 1250.47   38.50
  -2 -12   3 1236.78   41.40
   2 -12  -3 1234.98   38.00
   2  12  -3 1250.17   38.60
   2  12  -3 1220.28   39.30
   2  12  -3 1224.78   38.50
   2  12  -3 1292.37   48.40
  -2  12   3 1324.87   41.70
  -1 -12   3  194.88   12.00
  -1 -12   3  208.58   10.90
   1 -12  -3  220.58   12.40
   1 -12  -3  219.68   14.00
  -1 -12   3  202.18   11.00
   1 -12  -3  203.48    9.40
   1  12  -3  208.68    9.50
   1  12  -3  206.18    9.40
   1  12  -3  219.78   16.40
  -1  12   3  219.38   12.20
   0 -12  -3 1123.89   37.90
   0 -12  -3 1168.08   38.50
   0 -12  -3 1103.89   34.40
   0 -12   3 1092.69   36.40
   0 -12   3 1077.09   36.10
   0 -12  -3 1166.48   37.00
   0  12  -3 1152.28   35.20
   0  12  -3 1142.19   34.60
   0  12  -3 1112.59   34.40
   0  12  -3 1064.19   35.50
   0  12  -3 1134.19   43.80
   0  12   3 1079.89   33.40
   0  12   3 1106.79   38.00
  -1 -12  -3  741.53   27.80
  -1 -12  -3  720.33   23.30
   1 -12   3  703.33   25.70
  -1 -12  -3  715.83   26.30
  -1 -12  -3  713.63   26.40
  -1  12  -3  718.73   24.00
  -1  12  -3  637.94   38.30
  -1  12  -3  704.53   24.40
  -1  12  -3  715.03   23.40
   1  12   3  829.22   33.90
  -1  12  -3  734.93   23.20
  -1  12  -3  721.83   24.60
  -1  12  -3  736.33   24.30
  -2 -12  -3    5.80    3.40
  -2 -12  -3    4.90    6.50
   2 -12   3    7.40    6.30
  -2 -12  -3    5.60    5.90
  -2 -12  -3    2.90    8.00
  -2 -12  -3    9.00    6.50
  -2  12  -3    9.00    3.20
  -2  12  -3    8.50    4.40
  -2  12  -3    7.00    4.60
  -2  12  -3    8.50    3.40
  -2  12  -3    3.20    4.00
  -2  12  -3    7.80    4.40
  -3 -12  -3   61.69    9.60
   3 -12   3   66.39    9.70
  -3 -12  -3   88.59   11.30
  -3 -12  -3   59.39    6.10
  -3 -12  -3   69.79   10.30
  -3 -12  -3   54.39    7.90
  -3  12  -3   61.89    6.80
  -3  12  -3   68.39    7.20
  -3  12  -3   63.99    7.80
  -3  12  -3   58.59    6.80
  -3  12  -3   72.49    9.60
  -3  12  -3   63.99    6.90
  -4 -12  -3    5.80    3.80
  -4 -12  -3   -2.50    5.60
  -4 -12  -3   11.80    7.00
  -4 -12  -3    1.30    6.60
  -4 -12  -3   -1.30    7.60
  -4 -12  -3    2.10    6.50
  -4 -12  -3    3.20    4.90
  -4  12  -3    4.20    4.30
  -4  12  -3    1.00   10.00
  -4  12  -3    5.70    4.30
  -4  12  -3   -2.30    4.60
  -4  12  -3    3.40    4.40
  -4  12  -3   -4.10    7.00
  -5 -12  -3   -0.30    6.40
  -5 -12  -3   -1.20    4.90
  -5 -12  -3   12.40    7.20
  -5 -12  -3   -3.40    7.20
  -5 -12  -3    0.70    5.80
  -5  12  -3    1.80    4.30
  -5  12  -3   13.00   10.40
  -5  12  -3    0.40    3.90
  -5  12  -3    0.80    4.30
  -5  12  -3   -3.40    6.90
  -5  12  -3   -3.60   10.10
  -5  12  -3   -0.40    4.30
  -6 -12  -3   49.90    7.90
  -6 -12  -3   45.80    8.30
  -6 -12  -3   46.10    7.10
  -6 -12  -3   52.39    8.40
  -6 -12  -3   62.89    8.20
  -6  12  -3   40.60    6.20
  -6  12  -3   43.50    9.60
  -6  12  -3   44.30    6.40
  -6  12  -3   44.30   10.70
  -6  12  -3   46.80    8.40
  -7 -12  -3    3.20    4.40
  -7 -12  -3    0.00    3.70
  -7 -12  -3    0.90    4.10
  -7  12  -3    7.20    6.70
  -7  12  -3   -0.60    3.00
  -7  12  -3    1.20    5.40
  -7  12  -3    3.60    2.90
  -8 -13   3   65.09    5.40
  -8 -13   3   57.79    7.40
   8 -13  -3   52.59    5.70
  -8  13   3   53.39    5.30
  -8  13   3   76.29   12.50
  -7 -13   3    3.80    4.30
  -7  13   3   12.80    6.00
  -7  13   3   -9.40    9.30
  -6 -13   3  118.49    8.90
  -6 -13   3  115.09   11.50
   6 -13  -3  113.99   11.60
   6 -13  -3  116.19    8.10
  -6 -13   3  113.29    9.70
   6  13  -3  101.29   12.20
   6  13  -3  121.79    9.00
  -6  13   3  113.89   11.60
  -6  13   3  102.49    8.80
  -5 -13   3   26.20    6.20
   5 -13  -3   29.40    5.90
   5 -13  -3   16.90    4.20
  -5 -13   3   29.40    6.30
  -5 -13   3   29.80    5.60
  -5  13   3   12.50    5.30
   5  13  -3   20.40    6.00
  -5  13   3   20.80    6.90
   5  13  -3   28.20    5.50
   4 -13  -3   76.59    6.20
  -4 -13   3   71.49    8.50
  -4 -13   3   76.49    9.70
  -4 -13   3   81.09    7.90
   4 -13  -3   84.59    7.20
  -4  13   3   81.09    8.50
   4  13  -3   77.69    7.90
   4  13  -3   78.69    7.10
  -3 -13   3   -0.70    5.40
   3 -13  -3   -0.40    2.80
   3 -13  -3    8.40    3.90
  -3  13   3    1.40    5.90
  -3  13   3   15.20    9.50
   3  13  -3    3.50    4.00
   2 -13  -3  198.98   11.60
   2 -13  -3  202.88    9.20
  -2 -13   3  193.98   10.60
   2 -13  -3  215.58    9.50
  -2 -13   3  167.68   15.40
  -2 -13   3  192.38   13.10
  -2  13   3  220.98   12.30
   2  13  -3  205.18   11.80
  -2  13   3  217.48   13.00
   2  13  -3  212.38    9.70
   2  13  -3  200.88   10.20
  -2  13   3  206.58   14.60
   2  13  -3  205.58    9.70
   1 -13  -3  310.27   11.70
  -1 -13   3  282.97   13.40
  -1 -13   3  276.47   14.40
   1 -13  -3  310.57   14.30
   1 -13  -3  287.37   12.00
  -1  13   3  299.47   16.20
   1  13  -3  308.87   11.60
   1  13  -3  276.47   13.90
  -1  13   3  276.97   13.80
   1  13  -3  287.47   12.70
   1  13  -3  302.07   11.80
   0 -13   3  587.14   21.50
   0 -13  -3  638.84   24.10
   0 -13  -3  573.14   21.50
   0 -13  -3  597.84   19.90
   0 -13  -3  604.94   22.40
   0  13  -3  606.84   20.90
   0  13  -3  627.84   20.10
   0  13   3  572.94   24.50
   0  13  -3  580.84   20.70
   0  13  -3  557.74   25.00
   0  13   3  560.14   20.80
   0  13  -3  609.04   19.90
   0  13  -3  602.64   20.90
  -1 -13  -3  199.68   12.10
  -1 -13  -3  177.08    8.40
   1 -13   3  168.48   10.70
  -1 -13  -3  163.88   12.50
  -1 -13  -3  181.48   13.40
  -1  13  -3  177.88   10.40
  -1  13  -3  162.08    9.90
  -1  13  -3  172.38    9.30
  -1  13  -3  166.58    8.50
  -1  13  -3  190.78   10.40
  -1  13  -3  177.98    8.20
  -2 -13  -3   45.60    8.70
  -2 -13  -3   64.49   10.30
  -2 -13  -3   60.49    8.20
   2 -13   3   65.29    8.90
  -2 -13  -3   59.19    5.60
  -2 -13  -3   59.99    8.20
  -2  13  -3   55.09    5.90
  -2  13  -3   56.19    6.80
  -2  13  -3   56.69    5.50
  -2  13  -3   64.39    6.90
  -2  13  -3   45.10    7.20
  -2  13  -3   60.79    6.60
  -3 -13  -3  254.97   14.80
  -3 -13  -3  256.87   10.80
  -3 -13  -3  264.97   16.50
  -3 -13  -3  254.87   14.60
  -3 -13  -3  256.37   15.30
   3 -13   3  239.78   12.80
  -3  13  -3  261.47   12.00
  -3  13  -3  271.67   11.90
  -3  13  -3  252.27   12.40
  -3  13  -3  251.97   15.10
  -3  13  -3  275.77   12.20
   4 -13   3   65.59   10.00
  -4 -13  -3  110.39   11.70
  -4 -13  -3   86.79   10.20
  -4 -13  -3   95.59   12.40
  -4 -13  -3   82.79   10.60
  -4 -13  -3   76.69    9.90
  -4 -13  -3   85.49    8.90
  -4 -13  -3   82.49    6.90
  -4  13  -3   85.39    8.40
  -4  13  -3   71.49   13.20
  -4  13  -3   90.59    8.60
  -4  13  -3   84.99   11.40
  -4  13  -3   82.49    7.90
  -4  13  -3   83.49    8.30
  -5 -13  -3  198.18   15.20
  -5 -13  -3  216.68   13.20
  -5 -13  -3  192.28   11.60
  -5 -13  -3  217.88   13.90
  -5 -13  -3  161.18   13.10
  -5  13  -3  208.88   11.00
  -5  13  -3  177.38   10.10
  -5  13  -3  187.38   10.40
  -5  13  -3  176.08   14.20
  -5  13  -3  184.68   10.00
  -5  13  -3  187.68   18.30
  -6 -13  -3   22.60    5.90
  -6 -13  -3   33.00    6.40
  -6 -13  -3   23.40    6.60
  -6 -13  -3   17.70    4.70
  -6 -13  -3   23.20    5.90
  -6  13  -3   19.70    9.00
  -6  13  -3   24.40    4.30
  -6  13  -3   25.40    6.90
  -6  13  -3   23.70    4.30
  -7 -13  -3   -0.30    5.30
  -7 -13  -3   -1.90    6.80
  -7 -13  -3   12.00    5.50
  -7 -13  -3    3.70    3.80
  -7  13  -3   -0.70    2.70
  -7  13  -3    7.50    6.70
  -7  13  -3    5.10    3.00
  -7  13  -3   10.20    6.60
   8 -14  -3  162.28    8.00
  -8 -14   3  140.99   10.90
  -8 -14   3  157.28    7.50
  -8  14   3  158.48    7.70
  -8  14   3  177.68   23.60
  -7 -14   3  153.38    9.00
  -7 -14   3  146.09   12.10
   7 -14  -3  158.68    8.70
  -7 -14   3  142.09    9.20
  -7  14   3  141.49   11.70
  -7  14   3  138.39   16.80
  -7  14   3  153.48    8.90
  -6 -14   3   23.40    6.90
   6 -14  -3   31.40    7.10
   6 -14  -3   30.30    5.00
  -6 -14   3   38.20    6.10
  -6 -14   3   34.00    5.60
  -6  14   3   36.70    6.00
   6  14  -3   42.90    7.90
   6  14  -3   32.50    5.70
  -6  14   3   27.90    7.50
   5 -14  -3   85.39    8.70
  -5 -14   3   91.69    9.50
  -5 -14   3   75.29    8.00
   5 -14  -3   84.49    7.30
  -5 -14   3   92.39    9.60
   5  14  -3   80.39    8.10
  -5  14   3   85.89   10.90
  -5  14   3   76.39    8.70
   5  14  -3   81.49    9.90
  -4 -14   3   80.39    8.00
   4 -14  -3   61.69    6.50
  -4 -14   3   67.79   10.30
  -4 -14   3   57.39    8.20
   4 -14  -3   68.39    7.30
  -4  14   3   69.29    8.70
  -4  14   3   83.09   11.00
   4  14  -3   65.39    7.80
  -3 -14   3 1591.84   50.19
   3 -14  -3 1583.44   48.90
  -3 -14   3 1600.44   50.19
   3 -14  -3 1636.24   49.20
   3  14  -3 1626.14   49.50
  -3  14   3 1619.24   49.90
  -2 -14   3   39.50    7.60
  -2 -14   3   31.10    5.50
   2 -14  -3   38.90    4.80
   2 -14  -3   34.90    6.50
   2 -14  -3   37.50    5.20
  -2  14   3   24.10    9.10
   2  14  -3   28.50    4.50
   2  14  -3   38.80    5.80
  -2  14   3   47.90    6.80
  -2  14   3   35.10    6.70
   2  14  -3   33.40    4.50
   1 -14  -3    5.80    6.30
  -1 -14   3    6.30    4.90
   1 -14  -3    5.00    3.30
   1 -14  -3    4.40    3.80
   1  14  -3   10.00    6.20
  -1  14   3   12.40    7.60
   1  14  -3    5.00    3.20
   1  14  -3    6.40    3.30
   1  14  -3   18.60    5.00
  -1  14   3   -0.40    5.60
   0 -14   3   32.30    5.80
   0 -14  -3   24.40    5.90
   0 -14  -3   31.80    4.20
   0 -14  -3   27.20    8.30
   0 -14  -3   38.50    7.80
   0 -14  -3   24.80    6.10
   0 -14  -3   31.40    7.00
   0  14  -3   23.80    5.10
   0  14  -3   40.30    6.20
   0  14  -3   33.20    5.50
   0  14   3   35.00    6.20
   0  14  -3   22.80    3.80
   0  14  -3   19.70    7.30
   0  14  -3   30.50    4.60
  -1 -14  -3   16.40    6.40
  -1 -14  -3   10.10    7.10
   1 -14   3    9.40    5.50
  -1 -14  -3   10.80    6.00
  -1 -14  -3   10.00    3.20
  -1  14  -3    7.10    3.40
  -1  14  -3   14.40    3.50
  -1  14  -3    4.00    3.80
  -1  14  -3   14.30    4.90
  -1  14  -3    8.20    4.70
  -1  14  -3    7.40    5.50
  -2 -14  -3  238.28   10.20
  -2 -14  -3  217.98   15.50
   2 -14   3  251.77   12.10
  -2 -14  -3  242.08   15.10
  -2 -14  -3  234.68   14.40
  -2  14  -3  258.77   11.40
  -2  14  -3  202.18   15.90
  -2  14  -3  231.48   10.60
  -2  14  -3  246.18   12.10
  -2  14  -3  240.48   10.20
  -3 -14  -3   27.70    7.90
  -3 -14  -3   31.40    7.00
  -3 -14  -3   44.70    7.90
  -3 -14  -3   37.30    8.70
   3 -14   3   33.80    6.10
  -3 -14  -3   33.60    6.00
  -3 -14  -3   30.60    4.30
  -3  14  -3   37.10    6.30
  -3  14  -3   30.40    5.40
  -3  14  -3   36.50    5.60
  -3  14  -3   35.50    8.20
  -3  14  -3   27.40    5.10
  -4 -14  -3   14.60    5.40
  -4 -14  -3   19.80    6.90
  -4 -14  -3   16.60    6.90
  -4 -14  -3   24.70    7.90
  -4 -14  -3   21.10    4.10
   4 -14   3   33.60    6.30
  -4 -14  -3    9.90    8.10
  -4 -14  -3   24.60    6.20
  -4  14  -3   23.20    5.50
  -4  14  -3   24.20    5.70
  -4  14  -3   20.00    5.20
  -4  14  -3   18.00    4.90
  -4  14  -3   20.60   11.00
  -4  14  -3   12.70    7.70
   5 -14   3  102.09   10.50
  -5 -14  -3  100.09   10.10
  -5 -14  -3  103.39   10.10
  -5 -14  -3   95.79   12.30
  -5 -14  -3   96.19    9.70
  -5 -14  -3   99.89    9.10
  -5  14  -3  107.99    8.30
  -5  14  -3   96.19    8.10
  -5  14  -3   95.99   11.70
  -5  14  -3   97.19    8.20
  -5  14  -3  112.49   17.20
  -6 -14  -3   98.29   10.50
  -6 -14  -3   87.39    8.50
  -6 -14  -3   88.29    8.50
  -6 -14  -3   92.39    7.90
  -6 -14  -3   89.29    9.20
  -6  14  -3   67.09   10.90
  -6  14  -3   84.89    7.10
  -6  14  -3   71.29   10.20
  -6  14  -3   87.69    6.50
  -7 -14  -3   17.50    4.80
  -7 -14  -3    9.50    5.40
  -7 -14  -3   21.70    5.10
  -7  14  -3   22.30    7.80
  -7  14  -3   20.00    5.80
  -7  14  -3   25.30    3.40
  -8 -15   3   14.90    3.00
  -8 -15   3   29.10    5.70
   8 -15  -3    7.30    2.60
  -8  15   3   11.50    2.90
  -7 -15   3   -0.80    6.00
  -7 -15   3    5.80    3.40
   7 -15  -3    7.70    3.50
  -7  15   3    8.20    9.50
  -7  15   3   20.00    7.20
  -7  15   3    9.20    3.50
  -6 -15   3    7.00    4.80
  -6 -15   3    8.20    6.90
   6 -15  -3   13.40    6.90
  -6 -15   3    1.20    4.00
   6 -15  -3    0.90    3.50
  -6 -15   3   -2.50    6.40
   6  15  -3   -3.60    7.20
  -6  15   3    0.60    4.40
  -6  15   3   -0.50    6.50
  -5 -15   3  607.64   22.10
  -5 -15   3  581.34   22.20
   5 -15  -3  603.04   21.10
   5 -15  -3  599.74   21.60
  -5  15   3  581.64   21.70
  -5  15   3  621.34   23.80
   5  15  -3  554.64   21.70
  -4 -15   3  113.79    9.20
  -4 -15   3  111.99    9.30
   4 -15  -3  111.09    7.80
   4 -15  -3  118.79    8.50
  -4  15   3  119.69   11.90
  -4  15   3  126.39    9.50
   4  15  -3  112.29    8.50
  -3 -15   3   40.90    5.80
   3 -15  -3   30.90    5.10
   3 -15  -3   29.10    5.00
  -3  15   3   34.30    6.40
   3  15  -3   39.40    5.80
   2 -15  -3   35.80    5.70
   2 -15  -3   33.60    4.60
  -2 -15   3   22.50    4.90
   2 -15  -3   44.30    7.00
  -2 -15   3   47.70    7.50
  -2  15   3   44.80    6.90
  -2  15   3   36.00    6.50
   2  15  -3   32.00    5.40
   2  15  -3   38.80    5.00
   1 -15  -3    0.70    5.60
   1 -15  -3   -4.10    2.90
   1 -15  -3    3.70    4.00
  -1 -15   3    0.20    8.60
  -1 -15   3    3.60    4.20
  -1  15   3   -0.80    5.20
  -1  15   3    0.70    7.70
   1  15  -3    2.30    3.20
   1  15  -3    0.20    5.50
   1  15  -3    2.40    3.00
   0 -15  -3   -3.50    6.00
   0 -15  -3   -3.30    5.30
   0 -15  -3    6.20    3.20
   0 -15   3   -1.00    4.50
   0 -15  -3   -3.00    5.80
   0 -15  -3    5.50    5.30
   0  15  -3    9.70    4.80
   0  15  -3    3.20    3.00
   0  15  -3    2.80    2.90
   0  15  -3    4.20    4.10
   0  15   3   -1.00    4.70
   0  15  -3   -1.90    5.20
   1 -15   3   43.40    5.90
  -1 -15  -3   35.10    6.00
  -1 -15  -3   35.70    7.60
  -1 -15  -3   37.00   10.90
  -1 -15  -3   31.30    7.30
  -1  15  -3   41.60    6.30
  -1  15  -3   46.40    7.10
   1  15   3   45.20    6.60
  -1  15  -3   36.40    6.40
  -1  15  -3   36.50    5.60
   2 -15   3  219.88   11.60
  -2 -15  -3  216.08   13.20
  -2 -15  -3  220.98    9.90
  -2 -15  -3  224.78   15.40
  -2 -15  -3  200.18   13.00
  -2  15  -3  221.68   11.50
  -2  15  -3  216.68   11.10
  -2  15  -3  213.28    9.90
  -2  15  -3  196.28   11.00
  -2  15  -3  221.58   11.60
  -2  15  -3  233.28   10.50
  -3 -15  -3    4.80    4.90
  -3 -15  -3   15.60    7.80
   3 -15   3   -0.70    4.90
  -3 -15  -3   14.50    6.90
  -3 -15  -3    9.20    3.60
  -3 -15  -3    0.80    6.20
  -3 -15  -3    8.40    6.40
  -3  15  -3    9.40    4.30
  -3  15  -3   15.70    4.80
  -3  15  -3    5.70    6.90
  -3  15  -3   16.00    5.00
  -3  15  -3    9.00    4.90
  -4 -15  -3   86.69    6.60
  -4 -15  -3   88.19   11.20
  -4 -15  -3   92.49    9.80
  -4 -15  -3   88.49   10.80
  -4 -15  -3   95.79   11.20
  -4 -15  -3   82.19   12.40
  -4 -15  -3   88.09    9.40
   4 -15   3   91.89    8.80
  -4  15  -3   92.39    8.70
  -4  15  -3   91.09    8.00
  -4  15  -3   91.89    7.90
  -4  15  -3  102.99   17.60
  -4  15  -3   97.59    8.60
  -4  15  -3   89.19   11.40
  -5 -15  -3    0.50    5.50
   5 -15   3   11.00    5.70
  -5 -15  -3    7.50    6.60
  -5 -15  -3   -0.70    5.80
  -5 -15  -3    3.00    5.90
  -5 -15  -3    1.50    4.10
  -5  15  -3    6.30    6.50
  -5  15  -3    8.20    4.00
  -5  15  -3    9.80   10.30
  -5  15  -3    3.50    3.70
  -5  15  -3    1.80    3.80
  -5  15  -3    3.10    3.80
  -6 -15  -3  298.97   14.80
  -6 -15  -3  259.77   13.00
  -6 -15  -3  286.67   13.30
  -6 -15  -3  290.37   12.20
  -6  15  -3  282.97   11.30
  -6  15  -3  265.67   17.70
  -6  15  -3  286.27   11.70
  -6  15  -3  298.97   14.90
  -7 -15  -3   56.69    6.00
  -7 -15  -3   64.89    7.90
  -7  15  -3   61.79    9.60
  -7  15  -3   74.59    5.80
   7  15   3   75.79    6.00
  -7  15  -3   78.39   10.40
  -8 -16   3    8.70    5.70
  -8 -16   3   14.20    2.70
   8 -16  -3   17.90    2.90
   8  16  -3   15.90    4.70
  -8  16   3   15.80    2.90
   7 -16  -3   58.49    5.80
  -7 -16   3   39.60    7.20
  -7 -16   3   60.79    6.20
  -7  16   3   65.29    6.10
  -7  16   3   46.60    9.60
  -6 -16   3   50.69    7.30
  -6 -16   3   36.30   11.00
   6 -16  -3   54.19    6.10
   6 -16  -3   69.49   10.30
  -6  16   3   73.39   11.70
   6  16  -3   80.89    9.20
   5 -16  -3  854.01   28.50
  -5 -16   3  898.61   29.60
   5 -16  -3  857.31   29.00
  -5 -16   3  860.51   29.30
  -5 -16   3  805.32   32.10
   5  16  -3  873.81   29.60
  -5  16   3  871.61   29.20
  -5  16   3  875.41   31.10
  -4 -16   3    0.60    4.80
  -4 -16   3    9.30    4.90
   4 -16  -3    7.10    3.70
   4 -16  -3    6.40    4.40
  -4  16   3    7.70    5.60
  -4  16   3    7.00    7.40
   4  16  -3    7.30    4.90
   3 -16  -3   43.00    5.30
   3 -16  -3   38.60    6.00
  -3 -16   3   54.39    7.10
  -3 -16   3   61.39    7.70
  -3  16   3   46.60    6.50
   3  16  -3   42.70    5.60
   3  16  -3   43.90    6.90
  -2 -16   3   16.90    6.00
   2 -16  -3    4.80    3.50
  -2 -16   3    3.20    4.40
   2 -16  -3   -1.50    3.50
   2  16  -3   -2.40    3.40
  -2  16   3    8.20    5.60
  -2  16   3    3.70    5.30
   1 -16  -3   51.39    6.70
  -1 -16   3   71.99    9.60
   1 -16  -3   49.60    7.40
   1  16  -3   52.79    6.60
   1  16  -3   52.59    8.60
  -1  16   3   66.19    8.70
  -1  16   3   67.39    8.10
   0 -16  -3  969.30   33.00
   0 -16  -3  880.11   30.30
   0 -16  -3  837.32   29.30
   0 -16  -3  890.41   28.10
   0 -16  -3  838.52   28.30
   0  16  -3  856.61   28.80
   0  16   3  839.12   28.70
   0  16  -3  843.42   28.00
   0  16  -3  890.01   28.20
   0  16  -3  863.31   28.90
   1 -16   3   76.49    7.60
  -1 -16  -3   82.89    8.50
  -1 -16  -3   84.49   11.40
  -1 -16  -3   76.09   10.30
  -1 -16  -3   78.29   11.10
  -1 -16  -3   81.89    6.50
  -1  16  -3   94.29    7.50
  -1  16  -3   95.49    6.90
   1  16   3   81.19    8.70
  -1  16  -3   81.09   11.90
  -1  16  -3   76.69    6.30
  -1  16  -3   82.39    8.40
  -2 -16  -3  405.46   18.50
  -2 -16  -3  434.76   15.40
  -2 -16  -3  412.96   20.70
  -2 -16  -3  392.66   16.90
   2 -16   3  409.66   16.30
  -2 -16  -3  393.56   18.30
  -2  16  -3  419.06   16.40
  -2  16  -3  416.06   16.60
  -2  16  -3  412.36   15.30
  -2  16  -3  414.36   16.30
  -2  16  -3  397.16   16.50
   3 -16   3  317.57   13.70
  -3 -16  -3  299.07   18.00
  -3 -16  -3  296.17   15.50
  -3 -16  -3  305.27   14.50
  -3 -16  -3  297.37   15.50
  -3 -16  -3  305.37   12.20
  -3  16  -3  304.07   13.70
  -3  16  -3  310.07   13.60
  -3  16  -3  301.17   14.20
  -3  16  -3  290.67   17.10
  -3  16  -3  304.17   13.50
  -4 -16  -3  137.89   10.10
   4 -16   3  133.49    9.20
  -4 -16  -3  136.59    7.40
  -4 -16  -3  157.58   11.60
  -4 -16  -3  135.69   10.50
  -4 -16  -3  124.29   11.60
  -4 -16  -3  133.19   13.30
  -4  16  -3  145.39    9.00
  -4  16  -3  137.69   12.60
  -4  16  -3  143.59    8.80
  -4  16  -3  136.49    9.70
  -4  16  -3  160.08   18.60
  -4  16  -3  141.39    9.40
   5 -16   3   15.30    5.40
  -5 -16  -3    5.90    4.70
  -5 -16  -3    9.60    6.60
  -5 -16  -3   13.90    5.90
  -5 -16  -3    7.20    4.10
  -5  16  -3   12.40    4.10
  -5  16  -3    3.30    8.40
  -5  16  -3    9.10    4.10
  -5  16  -3    6.20    3.90
  -5  16  -3    6.30    6.90
  -6 -16  -3   14.30    4.50
  -6 -16  -3   15.00    3.90
  -6 -16  -3    8.40    5.20
  -6 -16  -3   16.90    5.20
  -6  16  -3   13.30    7.40
  -6  16  -3   16.10    6.20
  -6  16  -3   21.10    3.80
  -6  16  -3   13.20    3.50
  -8 -17   3   11.40    2.90
  -8 -17   3   14.40    4.20
  -8  17   3   16.50    3.00
  -8  17   3   15.80    5.50
   8  17  -3   12.20    3.40
  -7 -17   3   41.60    5.20
   7 -17  -3   45.30    5.20
  -7 -17   3   52.59    7.40
  -7  17   3   54.69    5.50
  -7  17   3   46.90   10.00
  -6 -17   3   79.79    7.50
   6 -17  -3   90.49   10.60
  -6 -17   3  104.49   12.60
   6 -17  -3   74.89    7.00
  -6  17   3   76.19    7.50
  -6  17   3   91.89   12.90
   6  17  -3   58.99    8.20
   5 -17  -3  262.17   11.80
  -5 -17   3  264.07   12.90
   5 -17  -3  232.98   12.10
  -5 -17   3  264.77   13.10
  -5  17   3  263.67   15.70
   5  17  -3  258.17   13.20
  -5  17   3  259.37   12.40
  -4 -17   3    1.50    4.70
   4 -17  -3    3.80    3.80
  -4 -17   3    5.70    4.80
   4 -17  -3   15.20    4.90
   4  17  -3    1.60    4.90
  -4  17   3    5.10    5.20
  -4  17   3   11.90    8.10
   4  17  -3    6.40    4.80
   3 -17  -3   76.49    6.80
  -3 -17   3   79.69    7.80
  -3 -17   3   77.89    8.90
   3 -17  -3   85.49    6.90
   3  17  -3   72.59    7.80
   3  17  -3   86.29    7.50
  -3  17   3   65.29    7.50
   2 -17  -3 1426.66   45.80
   2 -17  -3 1467.05   45.50
  -2 -17   3 1510.15   47.40
  -2 -17   3 1464.75   46.80
  -2  17   3 1493.45   46.40
   2  17  -3 1526.75   46.60
   2  17  -3 1470.25   46.10
  -2  17   3 1503.55   46.90
   1 -17  -3  388.36   14.80
  -1 -17   3  359.26   17.70
   1 -17  -3  381.16   16.50
   1 -17  -3  381.16   14.60
  -1 -17   3  377.86   15.80
   1  17  -3  352.66   17.80
  -1  17   3  393.76   17.50
   1  17  -3  377.46   15.60
  -1  17   3  379.76   15.60
   1  17  -3  386.46   14.90
   0 -17  -3   74.99    6.50
   0 -17   3   83.29    7.60
   0 -17  -3   77.39    9.90
   0 -17  -3   67.19    9.00
   0 -17  -3   65.39    9.50
   0  17  -3   71.49    7.80
   0  17  -3   90.29    8.20
   0  17   3   68.59    8.10
   0  17  -3   70.39    6.30
  -1 -17  -3   13.50    6.30
  -1 -17  -3    0.00    7.10
   1 -17   3    5.90    4.60
  -1 -17  -3    8.10    3.50
  -1 -17  -3    5.80    7.00
  -1 -17  -3    9.70    5.00
  -1  17  -3    1.70    4.60
   1  17   3   10.10    4.80
  -1  17  -3    3.90    5.80
  -1  17  -3    8.70    4.30
  -1  17  -3    5.30    3.40
  -1  17  -3    0.70    5.50
  -2 -17  -3   23.10    7.30
   2 -17   3   25.90    5.10
  -2 -17  -3   36.70    7.40
  -2 -17  -3   31.20    8.50
  -2 -17  -3   26.90    5.60
  -2 -17  -3   25.40    4.40
  -2  17  -3   28.70    6.20
   2  17   3   36.60    6.20
  -2  17  -3   28.40    5.90
  -2  17  -3   19.30    5.60
  -2  17  -3   26.40    4.40
  -2  17  -3   27.70    5.10
  -3 -17  -3  261.67   16.50
   3 -17   3  240.88   12.00
  -3 -17  -3  234.68   13.10
  -3 -17  -3  251.97   14.60
  -3 -17  -3  247.48   10.70
  -3 -17  -3  230.18   13.80
  -3  17  -3  231.58   12.20
  -3  17  -3  248.88   12.10
  -3  17  -3  252.77   12.80
  -3  17  -3  240.38   11.60
  -3  17  -3  241.78   15.00
  -4 -17  -3  165.98   13.60
  -4 -17  -3  164.08   10.60
  -4 -17  -3  141.49   11.10
  -4 -17  -3  146.99    7.90
  -4 -17  -3  134.99   11.90
  -4  17  -3  152.18    9.20
  -4  17  -3  147.69   12.80
  -4  17  -3  177.28   17.80
  -4  17  -3  151.18    9.60
  -4  17  -3  156.88    9.40
  -4  17  -3  124.29    9.70
  -5 -17  -3  247.58   12.70
  -5 -17  -3  242.58   11.60
   5 -17   3  243.98   11.90
  -5 -17  -3  214.28   12.60
  -5 -17  -3  231.98   14.40
  -5  17  -3  253.27   11.20
  -5  17  -3  259.97   18.30
  -5  17  -3  232.18   14.40
  -5  17  -3  237.48   10.80
  -5  17  -3  258.67   11.30
  -6 -17  -3   14.30    4.50
  -6 -17  -3   15.70    5.60
  -6 -17  -3   17.30    3.90
  -6 -17  -3   13.10    4.90
  -6  17  -3   20.60    5.80
  -6  17  -3    8.40    3.80
  -6  17  -3   11.70    3.10
  -6  17  -3   10.00    6.40
   6  17   3   16.30    4.00
  -7 -18   3   10.30    2.90
  -7 -18   3   15.70   12.60
   7 -18  -3   16.00    3.10
   7  18  -3   17.20    3.80
  -7  18   3   23.50    8.80
  -7  18   3   15.50    3.20
   6 -18  -3    1.70    3.00
  -6 -18   3  -11.00    9.10
  -6 -18   3    0.60    3.50
   6 -18  -3    3.70    6.20
   6  18  -3   -9.40    6.90
   6  18  -3   -7.20    3.60
  -6  18   3   -3.40    4.10
  -5 -18   3   37.10    5.80
   5 -18  -3   47.50    6.70
  -5 -18   3   39.80    5.60
   5 -18  -3   48.20    6.00
   5  18  -3   39.70    5.50
  -5  18   3   48.40    7.10
  -5  18   3   48.50   12.30
   5  18  -3   27.30    6.10
  -4 -18   3  106.69    9.30
   4 -18  -3  128.59    8.50
   4 -18  -3  112.19    9.00
  -4 -18   3  110.89    9.30
  -4  18   3  105.39    9.50
  -4  18   3  116.49   13.70
   4  18  -3  110.09    8.90
   4  18  -3  119.49    8.90
   3 -18  -3 1010.90   33.60
  -3 -18   3 1023.90   34.70
  -3 -18   3 1065.59   34.70
   3 -18  -3 1043.00   33.40
   3  18  -3 1080.39   34.30
  -3  18   3 1027.50   34.20
   3  18  -3 1052.09   34.10
  -2 -18   3  116.39    9.10
   2 -18  -3  125.39    8.00
   2 -18  -3  102.39    7.50
  -2 -18   3  108.69   10.30
   2  18  -3  119.79    8.50
  -2  18   3  117.59    9.70
  -2  18   3  121.49   10.20
   2  18  -3  102.79    8.60
   1 -18  -3  203.08    9.90
   1 -18  -3  189.68   10.20
  -1 -18   3  197.68   13.30
  -1 -18   3  205.18   11.10
   1 -18  -3  206.08   12.60
   1  18  -3  186.78   11.80
  -1  18   3  189.68   11.00
   1  18  -3  189.98    9.90
   1  18  -3  191.48   12.00
   1  18  -3  202.88   11.00
  -1  18   3  198.68   13.40
   0 -18  -3   65.49    9.20
   0 -18   3   55.09    7.30
   0 -18  -3   58.29    9.40
   0 -18  -3   54.39    6.60
   0 -18  -3   53.39    6.20
   0  18  -3   55.09    7.70
   0  18  -3   57.59    7.50
   0  18   3   50.49    6.60
   0  18  -3   59.89    9.20
   0  18  -3   46.00    6.40
  -1 -18  -3  224.78   14.00
  -1 -18  -3  212.48   12.20
   1 -18   3  240.28   11.80
  -1 -18  -3  270.87   16.50
  -1 -18  -3  248.88   10.90
  -1  18  -3  252.17   11.00
  -1  18  -3  239.88   12.50
  -1  18  -3  244.88   12.70
  -1  18  -3  246.28   11.90
  -1  18  -3  201.78   13.10
   1  18   3  243.48   11.90
  -2 -18  -3   69.69   10.70
  -2 -18  -3   73.39    6.60
  -2 -18  -3   74.39   10.80
  -2 -18  -3   75.99    8.60
  -2 -18  -3   86.19   11.80
   2 -18   3   79.99    7.40
  -2  18  -3   79.19    7.60
   2  18   3   85.79    8.50
  -2  18  -3   77.09    6.70
  -2  18  -3   76.49    8.90
  -2  18  -3   76.59    8.70
  -2  18  -3   79.79    8.50
  -3 -18  -3   29.30    5.60
  -3 -18  -3   28.10    4.20
   3 -18   3   38.80    5.30
  -3 -18  -3   30.40    7.10
  -3 -18  -3   32.90    6.80
  -3 -18  -3   41.30    8.90
   3  18   3   37.30    5.70
  -3  18  -3   36.90    8.50
  -3  18  -3   35.20    5.80
  -3  18  -3   37.50    5.80
  -3  18  -3   33.50    5.30
  -3  18  -3   45.80    7.30
  -4 -18  -3  126.49   10.90
   4 -18   3  123.49    8.60
  -4 -18  -3  134.09   10.60
  -4 -18  -3  129.49    7.00
  -4 -18  -3  144.69    9.80
  -4 -18  -3  117.39   18.20
  -4  18  -3  134.69    8.70
  -4  18  -3  124.59    8.90
  -4  18  -3  150.88   18.20
  -4  18  -3  137.49   11.80
  -4  18  -3  111.29   12.70
   5 -18   3   12.20    4.50
  -5 -18  -3   12.90    5.50
  -5 -18  -3    8.30    4.10
  -5 -18  -3    0.90    4.70
  -5 -18  -3    4.50    5.60
  -5  18  -3    6.00    6.20
  -5  18  -3    6.50    4.10
   5  18   3    5.50    3.90
  -5  18  -3   19.20    7.80
  -5  18  -3   -1.80    3.50
  -5  18  -3    4.90    3.60
  -6 -18  -3   22.60    8.10
  -6 -18  -3   33.50    4.60
  -6 -18  -3   23.80    4.90
  -6  18  -3   36.10    6.60
  -6  18  -3   32.70    4.80
   6  18   3   37.70    4.60
   7 -19  -3   43.00    4.80
  -7  19   3   42.30    4.80
   7  19  -3   52.39    5.50
  -7  19   3   28.80   10.30
   6 -19  -3   49.20    5.60
  -6 -19   3   30.40    4.40
   6 -19  -3   41.90    6.90
   6  19  -3   39.60    8.10
  -6  19   3   43.00    6.60
   6  19  -3   49.90    6.10
   5 -19  -3  200.88   10.20
  -5 -19   3  196.58   12.20
  -5 -19   3  210.38   11.10
   5 -19  -3  211.68   11.10
   5  19  -3  195.68   12.10
  -5  19   3  191.68   11.90
   4 -19  -3   63.59    7.20
  -4 -19   3   64.99    8.30
  -4 -19   3   64.09    8.00
   4 -19  -3   58.99    6.90
  -4  19   3   44.80    8.80
  -4  19   3   52.79    7.40
   4  19  -3   70.79    8.10
   4  19  -3   60.69    7.40
   3 -19  -3  261.67   11.60
  -3 -19   3  255.27   12.50
  -3 -19   3  237.58   13.10
   3 -19  -3  243.28   11.70
   3  19  -3  255.17   12.50
  -3  19   3  246.68   12.70
   3  19  -3  257.37   12.30
  -2 -19   3   45.20    6.50
   2 -19  -3   58.79    6.20
  -2 -19   3   52.39    7.30
   2 -19  -3   56.19    7.20
   2  19  -3   48.50    7.00
   2  19  -3   53.59    6.80
  -1 -19   3  482.15   20.30
  -1 -19   3  514.45   19.00
   1 -19  -3  475.55   20.10
   1 -19  -3  479.55   17.80
   1 -19  -3  497.35   17.90
   1  19  -3  439.66   19.10
   1  19  -3  496.75   18.90
   1  19  -3  440.06   18.60
  -1  19   3  499.05   19.90
   1  19  -3  503.65   18.20
  -1  19   3  471.85   18.60
   0 -19   3   19.60    5.00
   0 -19  -3    9.20    5.90
   0 -19  -3   15.50    4.10
   0 -19  -3   19.30    6.30
   0 -19  -3   13.50    6.70
   0  19  -3   21.70    6.60
   0  19  -3   19.70    5.40
   0  19  -3   14.50    4.30
   0  19   3   23.60    5.50
   0  19  -3   16.00    5.30
  -1 -19  -3   -0.90    3.40
   1 -19   3    4.80    4.20
  -1 -19  -3   -3.60    6.60
  -1 -19  -3    0.50    5.30
  -1  19  -3   -1.20    4.80
  -1  19  -3    0.00    4.10
  -1  19  -3    0.90    6.00
   1  19   3    9.80    4.80
  -1  19  -3   -2.90    3.30
  -2 -19  -3    2.20    6.40
  -2 -19  -3   14.70    7.60
  -2 -19  -3   11.70    3.60
  -2 -19  -3   17.40    5.80
  -2 -19  -3   14.50    7.50
   2 -19   3   12.00    4.50
  -2  19  -3   19.40    5.90
  -2  19  -3    9.50    5.70
  -2  19  -3    7.80    5.00
   2  19   3    6.70    4.70
  -2  19  -3    7.50    4.20
  -2  19  -3    4.50    6.50
  -2  19  -3    8.50    3.50
  -3 -19  -3   88.29   10.40
  -3 -19  -3   74.39   10.80
  -3 -19  -3   89.39    8.90
  -3 -19  -3   77.39    6.40
  -3 -19  -3   70.99   10.10
   3 -19   3   79.49    7.70
  -3  19  -3   76.59    7.30
   3  19   3   71.09    7.60
  -3  19  -3   56.69    8.80
  -3  19  -3   86.29    8.20
  -3  19  -3   66.39   11.00
  -3  19  -3   72.19    7.80
  -4 -19  -3    3.20    2.90
  -4 -19  -3    9.70    6.40
  -4 -19  -3    9.40    4.70
  -4 -19  -3    9.90    5.20
  -4 -19  -3    1.20    3.90
  -4 -19  -3    3.40    6.00
   4 -19   3    2.40    3.90
  -4  19  -3   -6.30    8.90
  -4  19  -3   13.70    5.10
  -4  19  -3   11.50    6.20
   4  19   3   12.40    4.30
  -4  19  -3    6.70    4.20
  -4  19  -3    5.00    3.70
   5 -19   3   74.19    7.20
  -5 -19  -3   62.79    8.70
  -5 -19  -3   54.89    7.30
  -5 -19  -3   66.09    7.80
  -5 -19  -3   73.19    6.70
  -5  19  -3   50.09    8.90
  -5  19  -3   75.99    9.30
  -5  19  -3   65.29    9.30
  -5  19  -3   69.79    6.40
  -5  19  -3   65.89    6.50
   5  19   3   79.49    6.70
  -6 -19  -3   11.60    4.60
   6  19   3   24.80    4.60
  -6  19  -3   35.50    7.60
  -6  19  -3   24.60    7.20
  -7 -20   3   16.20    2.90
  -7  20   3    8.50    2.70
  -7  20   3   12.60    8.60
   7  20  -3    7.20    3.80
   6 -20  -3   26.50    7.70
  -6 -20   3   14.60    3.60
   6 -20  -3   19.30    3.50
  -6  20   3    7.60    4.10
   6  20  -3   26.10    8.60
   6  20  -3   11.70    3.70
   5 -20  -3   12.10    4.60
  -5 -20   3    7.00    4.10
  -5 -20   3    7.20    5.00
   5 -20  -3    5.30    3.70
   5  20  -3   10.30    5.10
   5  20  -3    8.60    4.10
  -5  20   3    6.30    4.20
  -4 -20   3  713.23   25.30
   4 -20  -3  731.53   24.70
   4 -20  -3  722.13   24.30
  -4 -20   3  733.03   24.90
  -4  20   3  711.43   24.80
   4  20  -3  734.73   25.00
   4  20  -3  706.53   25.00
   3 -20  -3    5.90    4.00
  -3 -20   3    8.80    4.60
   3 -20  -3    5.80    4.00
  -3 -20   3    2.70    4.90
   3  20  -3    3.00    4.30
  -3  20   3    8.20    4.80
   3  20  -3    6.30    4.70
   2 -20  -3  291.57   12.70
  -2 -20   3  275.77   14.30
  -2 -20   3  290.97   13.30
   2 -20  -3  268.07   12.30
  -2  20   3  291.27   14.00
   2  20  -3  295.57   13.10
   2  20  -3  291.27   13.40
  -1 -20   3  990.50   34.90
   1 -20  -3 1035.40   33.20
  -1 -20   3 1047.90   34.10
   1 -20  -3 1030.50   32.90
  -1  20   3 1025.80   33.90
  -1  20   3 1006.90   34.60
   1  20  -3 1040.50   34.10
   1  20  -3 1052.39   33.60
   0 -20   3  102.89    8.30
   0 -20  -3   95.29   10.50
   0 -20  -3  105.19    7.60
   0 -20  -3  102.39   10.80
   0 -20  -3   97.39   11.00
   0  20  -3  112.79    8.90
   0  20  -3   99.69    7.90
   0  20   3  111.29    8.70
   0  20  -3   90.89    8.50
  -1 -20  -3   -0.40    6.40
   1 -20   3   12.90    4.60
  -1 -20  -3   14.00    5.50
  -1 -20  -3    9.90    3.50
  -1  20  -3    6.90    3.60
  -1  20  -3   12.20    5.00
  -1  20  -3    7.30    4.20
  -1  20  -3    7.30    6.70
   1  20   3    4.10    4.70
  -2 -20  -3  709.53   26.90
  -2 -20  -3  810.12   30.50
  -2 -20  -3  761.02   25.10
   2 -20   3  801.02   26.10
  -2 -20  -3  775.62   26.80
  -2  20  -3  781.72   26.60
  -2  20  -3  705.23   26.10
  -2  20  -3  807.32   29.80
  -2  20  -3  758.32   25.20
  -2  20  -3  721.03   26.00
  -2  20  -3  755.92   25.90
   2  20   3  727.73   25.80
  -3 -20  -3   68.89   10.20
   3 -20   3   81.39    7.30
  -3 -20  -3   83.49   10.50
  -3  20  -3   76.29    9.40
  -3  20  -3   69.39    8.50
   3  20   3   67.09    7.10
  -4 -20  -3   45.50    4.60
   4 -20   3   47.40    6.50
  -4 -20  -3   54.09    9.30
  -4 -20  -3   53.89    8.90
  -4 -20  -3   47.00    7.00
  -4 -20  -3   43.80    7.30
  -4 -20  -3   54.69    7.90
  -4  20  -3   48.00    6.20
  -4  20  -3   55.69    6.50
  -4  20  -3   74.29   11.60
  -4  20  -3   47.70    7.00
  -4  20  -3   37.60    6.90
   4  20   3   47.70    6.30
  -5 -20  -3    0.80    3.20
   5 -20   3    2.40    5.50
  -5 -20  -3   -3.40    5.70
  -5  20  -3   -0.40    5.20
  -5  20  -3    4.90    3.60
   5  20   3    7.00    3.90
  -5  20  -3    1.30    7.70
   7 -21  -3    2.20    2.40
  -7 -21   3    2.80    2.20
   7  21  -3    1.90    3.30
  -7  21   3    0.20    2.40
   6 -21  -3  178.38    8.10
  -6 -21   3  158.88    8.20
   6  21  -3  170.98    8.30
  -6  21   3  160.08   14.20
  -5 -21   3   10.90    5.30
   5 -21  -3   13.30    4.80
  -5 -21   3    5.60    3.30
   5  21  -3    0.10    3.30
   5  21  -3    9.70    5.40
  -5  21   3   -3.20    4.00
   4 -21  -3   60.29    7.20
  -4 -21   3   66.39    9.10
  -4 -21   3   59.49    7.10
   4  21  -3   61.39    7.70
  -4  21   3   65.89    7.40
  -3 -21   3    7.80    4.10
   3 -21  -3    7.30    4.00
   3 -21  -3    1.40    3.70
  -3 -21   3   10.90    5.10
  -3  21   3    0.00    8.60
  -3  21   3   18.00    5.00
   3  21  -3   10.30    4.30
   3  21  -3   13.40    4.70
   2 -21  -3  272.67   12.00
  -2 -21   3  269.77   12.60
  -2 -21   3  256.07   13.30
   2 -21  -3  250.47   11.90
   2  21  -3  271.67   12.50
  -2  21   3  254.47   12.80
   2  21  -3  277.97   13.00
   1 -21  -3  421.46   16.30
  -1 -21   3  437.06   17.10
   1 -21  -3  418.46   16.40
  -1 -21   3  415.06   18.20
   1  21  -3  435.86   16.70
   1  21  -3  449.66   17.30
  -1  21   3  415.36   18.00
  -1  21   3  419.16   17.30
   0 -21  -3  205.98   13.90
   0 -21  -3  234.98   10.90
   0 -21  -3  233.28   13.60
   0 -21   3  236.38   11.80
   0  21  -3  235.18   12.30
   0  21   3  248.88   12.30
   0  21  -3  237.88   11.10
  -1 -21  -3   81.29   10.50
  -1 -21  -3   60.09    6.10
   1 -21   3   60.09    7.30
  -1 -21  -3   61.39    8.60
  -1  21  -3   52.69    6.30
  -1  21  -3   59.89    7.90
   1  21   3   64.49    7.30
  -1  21  -3   46.50    7.30
  -2 -21  -3  137.39    9.60
  -2 -21  -3  137.19    8.00
  -2 -21  -3  109.99   14.50
   2 -21   3  142.49    8.90
  -2  21  -3  122.19   11.30
  -2  21  -3  106.19   11.90
   2  21   3  148.89    9.30
  -2  21  -3  133.09    8.00
  -2  21  -3  138.29    8.80
  -2  21  -3  161.38    9.90
  -3 -21  -3   45.70    5.00
  -3 -21  -3   50.99    7.70
   3 -21   3   56.69    6.60
  -3 -21  -3   42.70    5.90
  -3  21  -3   45.40    8.00
  -3  21  -3   44.00    6.30
  -3  21  -3   46.40    6.40
   3  21   3   53.59    6.70
  -4 -21  -3   70.19    7.90
  -4 -21  -3   62.89    6.80
  -4 -21  -3   66.49    7.90
   4 -21   3   57.69    6.50
  -4 -21  -3   71.09    4.90
  -4  21  -3   75.49    9.60
  -4  21  -3   68.59    7.30
  -4  21  -3   79.89    6.80
   4  21   3   72.09    6.80
  -4  21  -3   89.19   13.00
  -5 -21  -3  111.39    6.70
   5 -21   3  106.49    7.90
  -5  21  -3  110.09   12.40
   5  21   3  111.59    7.00
  -5  21  -3   78.59   10.00
  -6 -22   3   17.60    3.30
   6 -22  -3   16.30    3.00
  -6  22   3   34.50    8.20
   6  22  -3   23.00    3.80
   5 -22  -3    9.60    4.50
   5 -22  -3   11.40    3.20
  -5 -22   3    2.40    3.10
   5  22  -3    9.60    4.00
   5  22  -3    9.60    5.50
  -5  22   3   11.10    4.20
   4 -22  -3   57.79    5.90
   4 -22  -3   42.20    5.10
  -4 -22   3   35.20    5.20
  -4 -22   3   55.99    6.90
   4  22  -3   49.20    7.40
   4  22  -3   39.10    5.20
  -4  22   3   49.20    5.90
  -3 -22   3  108.69   13.40
  -3  22   3   89.79   10.80
   3  22  -3   90.69    9.20
  -2 -22   3   28.90    5.90
  -2 -22   3   35.60    5.30
   2 -22  -3   23.30    4.60
   2 -22  -3   17.20    4.40
  -2  22   3   32.10    5.80
   2  22  -3   17.70    5.00
   2  22  -3   30.20    5.00
   1 -22  -3   40.70    6.00
  -1 -22   3   34.10    5.40
  -1 -22   3   46.40    7.30
   1 -22  -3   46.70    7.30
  -1  22   3   59.19    7.70
   1  22  -3   55.79    6.60
   1  22  -3   49.70    6.60
   0 -22   3  108.69    8.10
   0 -22  -3   98.39    7.10
   0  22  -3  108.09    7.80
   0  22   3   82.79    8.60
   0  22  -3  103.79    8.60
  -1 -22  -3   26.60    4.30
   1 -22   3   12.00    4.10
  -1 -22  -3   18.80    8.80
  -1  22  -3   23.00    5.30
  -1  22  -3   18.10    4.00
   1  22   3   20.50    4.80
  -2 -22  -3    6.70    3.20
  -2 -22  -3   -1.50    4.70
  -2 -22  -3    3.20    7.30
   2 -22   3   -3.10    3.50
  -2  22  -3    2.80    4.10
   2  22   3    8.40    4.30
  -2  22  -3    5.90    3.10
  -2  22  -3    9.40    6.00
  -3 -22  -3  120.19    6.50
   3 -22   3  126.59    7.70
  -3 -22  -3  111.19    8.50
   3  22   3  129.69    8.20
  -3  22  -3  132.39    8.40
  -3  22  -3  124.59   10.80
  -3  22  -3  109.49   10.50
  -4 -22  -3   18.60    4.10
  -4 -22  -3   19.70    5.10
  -4  22  -3   13.00    8.00
  -4  22  -3    7.80    6.60
  -4  22  -3    8.40    3.20
  -4  22  -3   15.70    5.30
   4  22   3   24.50    4.20
  -5 -22  -3   67.09    5.10
  -5  22  -3   83.19   13.90
   5  22   3   60.69    6.50
   6 -23  -3   13.10    4.10
  -6 -23   3    6.00    3.50
   6  23  -3   16.70    3.50
  -6  23   3   16.20    7.20
  -5 -23   3   42.20    5.30
   5 -23  -3   31.90    5.40
   5 -23  -3   36.70    5.10
  -5  23   3   48.10    6.90
   5  23  -3   53.69    5.70
   5  23  -3   44.80    6.40
  -4 -23   3   52.99    6.80
   4 -23  -3   49.40    6.60
   4 -23  -3   69.69    6.00
  -4 -23   3   59.79    6.80
   4  23  -3   51.79    7.40
   4  23  -3   69.49    6.60
  -4  23   3   61.89    6.90
  -3 -23   3   -0.40    3.70
   3 -23  -3    0.60    3.40
  -3 -23   3   -2.10    4.20
   3 -23  -3    0.60    3.50
   3  23  -3   -2.50    3.80
   3  23  -3   -2.70    3.90
  -3  23   3   -1.70    4.20
   2 -23  -3   19.40    4.50
   2 -23  -3    5.50    4.90
  -2 -23   3    2.20    5.10
   2  23  -3   19.40    7.30
  -2  23   3    7.70    5.00
  -1 -23   3   57.89    6.90
   1 -23  -3   48.80    6.00
   1 -23  -3   46.20    5.90
  -1 -23   3   38.60    7.20
   1  23  -3   45.20    6.40
   1  23  -3   42.20    6.30
   0 -23  -3    1.40    3.70
   0 -23   3    3.80    4.20
   0  23  -3    7.80    3.90
   0  23   3    9.10    5.30
   0  23  -3   14.90    8.70
   1 -23   3  385.76   15.30
  -1 -23  -3  395.66   14.70
  -1 -23  -3  381.66   16.00
  -1  23  -3  393.76   14.90
   1  23   3  410.86   15.80
  -1  23  -3  391.06   15.70
  -2 -23  -3   88.79    6.10
   2 -23   3   94.69    7.00
  -2 -23  -3   89.69    8.30
   2  23   3   77.29    7.50
  -2  23  -3   80.69    9.60
  -2  23  -3   90.39    7.60
  -3 -23  -3   42.90    6.20
  -3 -23  -3   44.40    4.40
   3 -23   3   47.80    5.90
  -3 -23  -3   51.49    6.50
  -3  23  -3   44.60    6.10
  -3  23  -3   27.00    6.70
   3  23   3   36.10    5.10
  -3  23  -3   33.60    9.70
   4 -23   3    7.40    4.60
  -4 -23  -3    3.60    3.30
  -4  23  -3    0.00    2.90
  -4  23  -3   -6.90    7.70
  -4  23  -3    5.30    7.00
  -5 -24   3   90.89    5.90
   5 -24  -3   91.19    5.70
   5 -24  -3   78.69    8.80
  -5  24   3   85.99    7.70
   5  24  -3   80.19    6.20
   5  24  -3   68.29    9.80
   4 -24  -3  116.89    7.00
   4 -24  -3  104.89    7.60
  -4 -24   3  121.89    8.00
  -4 -24   3  121.09    7.70
   4  24  -3  103.29    8.40
  -4  24   3  121.99    8.00
   4  24  -3  114.39    7.40
   3 -24  -3    1.60    3.40
   3 -24  -3    0.10    3.50
  -3 -24   3   14.10    4.30
  -3 -24   3    7.10    3.60
  -3  24   3    7.70    4.10
   3  24  -3   11.40    4.00
   3  24  -3   11.10    4.20
  -2 -24   3   60.99    6.20
   2 -24  -3   66.39    6.30
  -2 -24   3   65.19    7.20
   2 -24  -3   62.39    7.20
   2  24  -3   62.49    6.50
   2  24  -3   58.89    6.80
  -2  24   3   43.60    7.00
   1 -24  -3   26.40    7.60
   1 -24  -3   41.50    5.20
  -1 -24   3   25.10    7.00
  -1 -24   3   26.60    4.70
   1  24  -3   25.60    4.60
   1  24  -3   35.20    5.50
  -1  24   3   25.60    5.20
   0 -24  -3  114.39    7.00
   0 -24   3  116.39    7.90
   0  24  -3  123.59    8.50
   0  24  -3  114.69    7.50
   0  24   3  132.49    8.90
   1 -24   3    5.60    3.40
  -1 -24  -3    2.90    5.80
  -1 -24  -3    9.30    3.10
  -1  24  -3    1.80    5.30
  -1  24  -3    7.90    3.10
  -1  24  -3    8.50    4.10
   1  24   3    4.50    4.10
   2 -24   3   56.29    5.80
  -2 -24  -3   41.00    5.30
  -2 -24  -3   49.90    4.80
  -2  24  -3   55.99    6.20
  -2  24  -3   52.89    8.80
   2  24   3   51.39    6.70
  -3 -24  -3  117.19    7.40
  -3 -24  -3  115.49    6.90
   3 -24   3  113.39    6.70
  -3 -24  -3   96.89    5.40
  -3  24  -3   88.09    9.60
  -3  24  -3   97.49   14.80
   3  24   3  105.19    7.60
  -3  24  -3   98.79    6.80
  -4 -24  -3  117.19    6.70
   4 -24   3  111.89    6.40
   4  24   3  108.39    7.70
  -4  24  -3  112.09   13.70
  -4  24  -3  112.19    9.80
  -4  24  -3  104.49    5.80
  -5 -25   3   55.09    5.30
   5 -25  -3   59.89    5.40
   5  25  -3   59.39    5.20
   4 -25  -3   84.59    6.80
   4 -25  -3   64.09    6.00
  -4 -25   3   61.89    6.20
   4  25  -3   64.89    7.40
   4  25  -3   70.79    6.30
  -4  25   3   63.29    9.20
  -3 -25   3   81.49    7.50
   3 -25  -3   60.79    6.20
  -3 -25   3   75.09    6.40
   3 -25  -3   64.89    6.60
  -3  25   3   67.59    7.10
   3  25  -3   56.29    6.10
   3  25  -3   68.49    6.30
   2 -25  -3    4.70    3.10
   2 -25  -3    7.80    4.40
  -2 -25   3   -6.40    4.60
  -2 -25   3   -1.40    3.10
   2  25  -3   -6.40    3.40
  -2  25   3    2.80    4.10
   2  25  -3   -2.50    3.20
  -1 -25   3    3.30    6.10
   1 -25  -3    7.70    3.20
  -1 -25   3   -1.50    3.30
  -1  25   3    9.40    4.50
   1  25  -3    4.00    4.20
   1  25  -3    4.50    3.40
   0 -25  -3  258.27   10.40
   0 -25   3  238.68   10.60
   0  25  -3  233.18   10.50
   0  25  -3  246.78   11.10
   0  25   3  245.08   11.50
  -1 -25  -3   25.10    3.60
   1 -25   3   32.80    4.40
   1  25   3   25.50    4.70
  -1  25  -3   24.90    4.70
  -1  25  -3   24.20    6.00
  -1  25  -3   19.20    3.50
  -2 -25  -3   29.30    4.10
  -2 -25  -3   30.90    5.20
   2 -25   3   37.10    4.90
   2  25   3   33.00    4.70
  -2  25  -3   31.40    4.50
  -2  25  -3   28.20    6.10
  -3 -25  -3   12.50    3.30
   3 -25   3   12.60    3.00
  -3 -25  -3    8.30    4.00
  -3 -25  -3    9.30    2.40
  -3  25  -3    3.90    3.40
   3  25   3   16.10    4.20
  -3  25  -3    0.90    6.10
  -3  25  -3    9.60    9.00
  -4 -26   3    2.40    3.60
  -4 -26   3   13.00    5.20
   4 -26  -3    4.90    3.90
   4 -26  -3   11.00    3.90
  -4  26   3    6.80    5.30
   4  26  -3    9.70    3.90
   3 -26  -3  166.78   10.60
  -3 -26   3  173.68    8.20
   3 -26  -3  165.58    8.10
   3 -26  -3  197.78   11.00
  -3 -26   3  179.78    9.10
   3  26  -3  160.38    8.50
   3  26  -3  165.18    8.20
  -2 -26   3  135.09    9.40
   2 -26  -3  143.29    7.40
  -2 -26   3  146.39    7.40
   2  26  -3  142.09    7.80
   2  26  -3  154.28    8.10
  -2  26   3  142.09    8.30
  -1 -26   3   62.39    5.70
  -1 -26   3   66.79   10.10
   1 -26  -3   61.69    5.30
  -1  26   3   75.59    7.40
   1  26  -3   62.59    5.80
   1  26  -3   66.89    6.50
   0 -26  -3    9.10    2.80
   0 -26   3   10.00    3.10
   0  26  -3    3.20    2.90
   0  26  -3    8.50    3.50
   0  26   3    3.80    4.00
   1 -26   3   83.89    5.80
  -1 -26  -3   79.79    5.10
  -1  26  -3   79.59    8.10
   1  26   3   75.29    7.40
  -1  26  -3   86.49    6.50
  -2 -26  -3  132.89    6.00
  -2 -26  -3  143.69    7.20
   2 -26   3  130.89    6.90
  -2  26  -3  120.29   11.20
  -2  26  -3  131.69    7.40
  -2  26  -3  160.88   17.20
   2  26   3  136.09    8.80
   3 -26   3   36.10    4.40
  -3 -26  -3   25.00    4.00
  -3  26  -3   20.30    3.30
  -3  26  -3   29.40    9.80
   3 -27  -3    9.70    3.40
  -3 -27   3   13.30    3.90
  -3 -27   3    8.20    6.10
  -3  27   3   21.70    5.30
   3  27  -3   10.10    6.00
   3  27  -3    6.50    3.40
  -2 -27   3   30.20    5.20
  -2 -27   3   23.60    3.40
   2 -27  -3   24.80    3.50
  -2  27   3   23.10    4.80
   2  27  -3   24.90    4.10
   2  27  -3   29.50    3.80
  -1 -27   3  216.78   13.30
   1 -27  -3  193.98    8.30
  -1 -27   3  191.28    8.40
   1  27  -3  183.18    8.40
  -1  27   3  219.28   14.30
   1  27  -3  193.98    9.00
   0 -27   3   -0.50    2.40
   0 -27  -3    5.80    2.20
   0  27  -3    4.90    4.50
   0  27  -3    5.00    2.60
   0  27  -3    9.40    3.50
  -1 -27  -3  171.78    7.00
   1 -27   3  180.98    7.80
  -1  27  -3  137.49   11.40
  -1  27  -3  173.38    8.00
   1  27   3  176.78    8.60
  -2 -27  -3   79.69    4.30
  -2 -27  -3   91.09    5.40
   2 -27   3   78.69    5.10
  -2  27  -3   79.19    5.30
  -2  27  -3   71.79    9.40
  -2 -28   3   45.00    5.10
   2 -28  -3   40.60    4.40
  -2 -28   3   50.19    5.60
   2 -28  -3   36.70    5.60
   2  28  -3   38.60    4.90
   2  28  -3   50.89    5.10
   1 -28  -3   18.50    2.70
  -1 -28   3   34.90    5.30
  -1  28   3   23.40    5.30
   1  28  -3   23.70    3.30
   1  28  -3   34.70    5.10
   0 -28  -3    2.20    2.20
   0 -28   3   -1.20    3.90
   0  28  -3   -0.40    3.20
   0  28  -3    5.30    4.20
   0  28   3   14.80    5.00
  -1 -28  -3    1.90    2.50
   1 -28   3   10.50    2.70
  -1 -28  -3    5.70    2.00
  -1  28  -3   13.00    5.40
  -1  28  -3    9.50    3.00
 -10   0   4    4.20    2.90
 -10   0   4   10.60    3.20
  10   0  -4    7.10    2.60
 -10   0   4   13.00    5.00
  -9   0   4   10.50    6.50
  -9   0   4   -3.20    2.90
   9   0  -4   -0.10    3.00
  -9   0   4   -2.90    3.30
  -8   0   4  203.58   10.60
  -8   0   4  169.38   14.00
  -8   0   4  189.48   11.00
   8   0  -4  168.68   10.20
  -7   0   4    0.30    5.10
   7   0  -4    1.10    3.90
  -7   0   4    2.40    4.50
   7   0  -4    3.50    6.70
  -6   0   4   23.40    5.30
   6   0  -4   17.00    4.30
  -6   0   4   16.10    5.70
   6   0  -4   17.70    5.60
   5   0  -4   -6.10    4.80
  -5   0   4   -4.00    4.90
   5   0  -4   10.30   12.50
   5   0  -4   -2.00    3.40
  -5   0   4    8.20    4.70
  -4   0   4  346.67   15.10
   4   0  -4  370.26   14.10
   3   0  -4    3.40    1.80
  -3   0   4    2.30    4.60
   3   0  -4    0.90    3.30
  -2   0   4  596.34   22.10
   2   0  -4  657.13   19.10
  -1   0   4    0.40    1.20
   1   0  -4    1.10    0.80
   0   0   4  750.62   20.90
   0   0   4  643.14   24.50
   1   0   4   -0.60    4.50
   1   0   4    0.70    2.10
   1   0   4   -0.70    1.40
   2   0   4  563.64   19.20
   2   0   4  543.15   18.70
   2   0   4  529.95   28.80
  -3   0  -4   -9.90    8.00
  -3   0  -4    1.60    6.60
  -3   0  -4    7.70    6.90
  -3   0  -4    6.60    5.00
  -3   0  -4    3.00    6.50
   3   0   4   -0.20    6.00
  -3   0  -4    1.70    4.20
  -3   0  -4    5.70    6.70
   3   0   4    6.80   17.70
  -3   0  -4   -1.30    6.00
  -4   0  -4  491.45   21.10
  -4   0  -4  432.26   18.50
  -4   0  -4  502.35   17.70
  -4   0  -4  509.05   21.90
  -4   0  -4  450.85   24.50
  -4   0  -4  412.46   26.70
  -5   0  -4    4.20    6.00
  -5   0  -4    8.30    7.40
  -5   0  -4    4.40    9.10
  -5   0  -4    2.80    4.50
  -5   0  -4   10.80    7.60
  -5   0  -4    2.60    6.90
  -6   0  -4  265.77   16.20
  -6   0  -4  244.08   15.90
  -6   0  -4  226.58   18.60
  -6   0  -4  237.98   11.50
  -7   0  -4   -1.70    5.80
  -7   0  -4   -0.80    5.00
  -7   0  -4    0.30    3.30
  -7   0  -4   -4.10    6.50
 -10  -1   4   -0.80    2.80
 -10  -1   4   10.30    4.80
  10  -1  -4   -1.30    2.20
 -10   1   4   11.10    4.30
 -10   1   4    4.30    3.00
  10   1  -4    1.90    2.40
  -9  -1   4   -2.20    6.20
  -9  -1   4    1.00    3.60
  -9  -1   4    5.90    3.10
   9  -1  -4   -0.30    2.90
  -9   1   4    3.10    3.20
  -9   1   4    6.40    3.80
  -9   1   4    1.50    6.10
   9   1  -4    7.10    3.50
  -8  -1   4   14.40    5.30
   8  -1  -4   18.10    4.60
  -8  -1   4   19.40    8.00
  -8  -1   4   18.50    4.50
  -8   1   4   21.60    5.60
  -8   1   4   23.20    4.80
   8   1  -4   19.40    4.40
   7  -1  -4  282.07   13.20
  -7  -1   4  277.27   13.70
  -7  -1   4  298.47   14.40
   7  -1  -4  280.27   14.50
   7   1  -4  257.57   14.80
   7   1  -4  278.97   13.20
  -7   1   4  266.57   13.20
  -7   1   4  284.27   14.30
  -6  -1   4  432.86   17.00
  -6  -1   4  426.96   17.80
   6  -1  -4  393.96   16.00
   6  -1  -4  423.06   16.90
   6   1  -4  440.46   17.10
  -6   1   4  422.06   17.80
  -6   1   4  423.76   16.90
  -6   1   4  437.96   16.40
   6   1  -4  400.86   16.10
   5  -1  -4  426.76   16.10
  -5  -1   4  427.56   17.70
   5  -1  -4  414.76   30.30
   5  -1  -4  394.66   15.20
  -5  -1   4  435.16   16.80
   5   1  -4  409.06   30.00
  -5   1   4  408.66   17.20
  -5   1   4  420.36   16.50
   5   1  -4  436.16   16.40
   5   1  -4  421.76   15.50
  -5   1   4  401.56   16.10
   4  -1  -4  152.18   13.90
  -4  -1   4  148.79    9.70
  -4   1   4  159.28    9.60
   4   1  -4  160.38   13.90
   4   1  -4  160.48    8.80
   3  -1  -4  342.57   11.40
   3  -1  -4  345.87   16.20
   3   1  -4  304.37   12.30
  -3   1   4  284.87   17.20
   3   1  -4  347.57   15.30
   2  -1  -4    5.00    1.10
  -2  -1   4    2.90    1.70
   2   1  -4    6.70    1.40
  -2   1   4    3.80    2.60
   1  -1  -4  399.76   12.20
  -1  -1   4  413.56   12.90
   1   1  -4  408.26   12.80
  -1   1   4  418.36   14.80
   0  -1   4    1.40    1.80
   0  -1   4    2.90    1.20
   0   1   4    2.00    0.80
   1  -1   4  235.48    8.60
   1  -1   4  246.58    9.50
   1  -1   4  220.58   13.50
   1   1   4  245.18   10.00
   1   1   4  192.38   14.80
   1   1   4  240.98    8.20
   2  -1   4  733.73   23.90
   2  -1   4  728.53   23.80
   2   1   4  741.93   25.10
   2   1   4  756.92   23.60
   2   1   4  684.83   35.20
  -3  -1  -4   90.29   11.50
   3  -1   4   93.79   27.00
   3  -1   4   86.69   10.80
  -3  -1  -4   88.49    8.00
  -3  -1  -4  106.69    9.80
  -3  -1  -4  109.29   11.00
  -3  -1  -4   76.99   13.00
  -3  -1  -4   89.29    9.90
  -3  -1  -4  101.69   10.80
  -3   1  -4  106.29   15.00
   3   1   4  124.19   32.70
  -3   1  -4   75.99   10.00
   3   1   4  118.99   13.20
  -3   1  -4   90.39    8.30
  -3   1  -4  115.49   11.90
  -3   1  -4  109.19    7.60
   3   1   4   88.09   10.40
  -3   1  -4   94.39   11.80
  -3   1  -4  106.49   11.30
  -4  -1  -4  239.88   14.40
  -4  -1  -4  224.98   12.60
  -4  -1  -4  219.98   14.10
  -4  -1  -4  235.98   11.00
  -4  -1  -4  221.38   17.40
  -4  -1  -4  210.78   15.00
  -4  -1  -4  233.28   13.90
  -4   1  -4  225.88   15.40
  -4   1  -4  235.18   11.20
  -4   1  -4  237.28   18.30
  -4   1  -4  228.28   14.90
  -5  -1  -4  111.79   11.70
  -5  -1  -4  111.19    8.40
  -5  -1  -4   89.29   12.50
  -5  -1  -4  127.99   16.80
  -5  -1  -4  102.99   12.00
  -5  -1  -4  117.69   12.90
  -5   1  -4   94.49   13.20
  -5   1  -4  104.09   15.40
  -5   1  -4  119.49   12.80
  -5   1  -4  104.39    9.90
  -5   1  -4  108.79    8.50
  -5   1  -4  126.19   13.30
  -6  -1  -4   27.10    9.90
  -6  -1  -4   49.80    6.90
  -6  -1  -4   32.60    8.10
  -6  -1  -4   29.40    8.30
  -6   1  -4   41.00    9.10
  -6   1  -4   34.30    5.00
  -6   1  -4   35.80   10.30
  -6   1  -4   22.50    7.90
  -6   1  -4   44.80    8.90
  -6   1  -4   27.10    6.20
  -7  -1  -4    6.20    5.70
  -7  -1  -4    6.50    6.60
  -7  -1  -4    5.70    6.20
  -7  -1  -4    8.40    3.60
  -7  -1  -4    5.80    5.70
  -7   1  -4    4.60    6.70
  -7   1  -4   13.10    5.30
  -7   1  -4    3.60    5.90
  -7   1  -4    7.30    3.30
  10  -2  -4    6.20    2.50
 -10  -2   4    3.90    4.60
 -10  -2   4    8.60    2.70
 -10   2   4    7.10    3.00
 -10   2   4    4.80    5.90
  10   2  -4    6.30    2.40
  -9  -2   4  113.49   11.40
  -9  -2   4  125.89    7.70
   9  -2  -4  109.99    7.20
  -9  -2   4  103.49    7.00
  -9   2   4   91.59   10.80
   9   2  -4  111.49    7.40
  -9   2   4  114.39    8.00
  -9   2   4  106.19    7.10
  -8  -2   4   29.60    5.80
  -8  -2   4   36.50    5.50
   8  -2  -4   30.60    5.10
  -8  -2   4   26.40    8.80
   8   2  -4   31.80    5.30
  -8   2   4   29.90    5.00
  -8   2   4   25.80    5.60
  -7  -2   4   -3.00    5.10
   7  -2  -4    0.70    4.10
  -7  -2   4    4.10    4.60
   7  -2  -4    6.50    6.70
   7   2  -4   -9.00    6.20
   7   2  -4   10.70    4.80
  -7   2   4    0.10    5.20
  -7   2   4    1.50    4.40
  -6  -2   4    6.50    5.00
  -6  -2   4    3.00    4.40
   6  -2  -4   14.00    5.40
   6  -2  -4    8.90    3.90
  -6   2   4    6.60    4.60
   6   2  -4    6.80    3.90
  -6   2   4    6.40    4.40
   6   2  -4    1.70    5.10
  -6   2   4    1.90    4.90
  -5  -2   4   -0.80    5.00
   5  -2  -4    9.00    4.80
   5  -2  -4   -0.10    3.20
  -5  -2   4    8.40    5.40
   5  -2  -4    8.70   12.80
   5   2  -4    2.00   12.60
  -5   2   4   11.30    5.30
  -5   2   4    2.70    4.90
   5   2  -4   17.50    5.20
   5   2  -4    4.60    3.70
  -5   2   4    4.60    5.00
   4  -2  -4  173.88   15.30
  -4  -2   4  165.28   10.60
   4   2  -4  178.98    9.40
   4   2  -4  181.68   14.50
  -4   2   4  138.39   20.20
  -4   2   4  179.38   10.30
   3  -2  -4  900.11   27.30
   3  -2  -4  914.71   33.30
   3   2  -4  953.90   31.40
  -3   2   4  779.22   34.20
   3   2  -4  908.61   27.90
  -2  -2   4   52.79    3.90
   2  -2  -4   56.69    2.50
  -2   2   4   52.79    6.10
   2   2  -4   51.39    3.30
  -1  -2   4   76.59    3.70
   1   2  -4   76.69    3.60
  -1   2   4   77.99    5.70
   0  -2   4   63.49    3.60
   0  -2   4   60.69    3.40
   0   2   4   62.29    2.30
   1  -2   4 2662.13   77.09
   1  -2   4 2748.72   82.19
   1  -2   4 2690.03   77.29
   1   2   4 2774.62   78.69
   1   2   4 2670.13   76.39
   1   2   4 2283.37   85.39
   2  -2   4   12.50    3.00
   2  -2   4   13.70    3.40
   2  -2   4    9.90    7.50
   2   2   4   12.90   10.60
   2   2   4   10.40    3.80
   2   2   4   15.80    3.10
  -3  -2  -4   35.80    6.20
   3  -2   4   28.50    7.70
  -3  -2  -4   28.90    9.70
  -3  -2  -4   22.20    5.40
  -3  -2  -4   24.00    6.50
  -3  -2  -4   29.10    7.50
  -3  -2  -4   24.00    7.60
  -3  -2  -4   29.90    8.20
   3  -2   4   27.10   16.30
  -3   2  -4   25.50    7.70
  -3   2  -4   24.60    4.90
  -3   2  -4   39.70   10.70
   3   2   4   35.00   23.20
  -3   2  -4   38.10    5.20
   3   2   4   23.50    7.00
  -3   2  -4   12.60    8.20
  -3   2  -4   28.30    8.00
  -3   2  -4   36.80    6.20
   3   2   4   21.80    6.20
  -4  -2  -4   57.59    8.10
  -4  -2  -4   66.29   11.10
  -4  -2  -4   51.09   10.40
  -4  -2  -4   56.69    8.20
  -4  -2  -4   60.79    9.50
  -4  -2  -4   50.19    7.60
  -4  -2  -4   67.19    7.60
  -4   2  -4   61.09    7.00
  -4   2  -4   48.50   10.70
  -4   2  -4   68.59   10.90
  -4   2  -4   57.39    8.90
  -4   2  -4   76.99   11.50
  -4   2  -4   66.29    7.40
  -5  -2  -4  114.99   11.40
  -5  -2  -4  120.19   16.00
  -5  -2  -4  112.89   12.30
  -5  -2  -4  115.99    8.90
  -5  -2  -4  108.69   13.70
  -5   2  -4  119.39   14.40
  -5   2  -4  119.19   12.90
  -5   2  -4   97.69    8.50
  -5   2  -4   98.09    9.10
  -5   2  -4  121.79   13.40
  -5   2  -4   97.09   16.50
  -6  -2  -4    0.00    6.60
  -6  -2  -4   -9.90    6.90
  -6  -2  -4   15.50    9.00
  -6   2  -4   -1.80    5.00
  -6   2  -4    9.00    7.10
  -6   2  -4    3.00    4.10
  -6   2  -4    9.60   10.10
  -6   2  -4   -3.90    8.20
  -6   2  -4   13.80    7.50
  -7  -2  -4  106.79   10.10
  -7  -2  -4  114.99    7.50
  -7  -2  -4  100.39   10.10
  -7  -2  -4  117.19    9.70
  -7  -2  -4  106.19   12.10
  -7   2  -4  104.39    9.60
  -7   2  -4   99.99   11.40
  -7   2  -4  101.39   10.10
  -7   2  -4   97.09    6.90
   9  -3  -4   28.30    4.20
  -9  -3   4   23.00    4.50
  -9  -3   4   24.80    4.20
  -9  -3   4   20.10    8.10
   9   3  -4   37.80    5.40
  -9   3   4   31.20    4.70
  -9   3   4   20.10    3.60
  -9   3   4   23.20    6.60
  -8  -3   4   11.80    4.30
  -8  -3   4   19.70    5.40
   8  -3  -4   14.30    4.40
   8   3  -4   15.10    4.40
  -8   3   4   14.10    4.40
  -8   3   4   12.00    5.20
   7  -3  -4  172.48   10.00
  -7  -3   4  178.48   10.30
  -7  -3   4  166.68   15.50
   7  -3  -4  167.98   12.60
  -7  -3   4  159.88   11.20
  -7   3   4  180.78   10.80
  -7   3   4  166.38   11.20
   7   3  -4  175.58   12.10
   7   3  -4  182.68   10.50
   6  -3  -4    1.90    3.60
   6  -3  -4   -2.30    5.00
  -6  -3   4    6.50    4.60
  -6  -3   4    8.50    5.20
   6   3  -4   -5.00    5.10
  -6   3   4    1.20    4.40
   6   3  -4    6.00    4.10
  -6   3   4    4.90    4.80
  -6   3   4    5.10    4.60
   5  -3  -4   11.90    3.70
  -5  -3   4    3.20    5.20
   5  -3  -4   12.40   13.60
  -5  -3   4    9.30    5.40
   5  -3  -4   14.70    4.80
  -5   3   4    4.70    5.60
  -5   3   4    5.50    4.90
   5   3  -4   19.40   14.20
   5   3  -4   10.40    3.90
   5   3  -4   12.20    5.20
  -5   3   4    6.40    5.00
   4  -3  -4  752.12   32.70
  -4  -3   4  661.93   25.60
   4  -3  -4  699.93   23.50
   4   3  -4  748.33   24.60
  -4   3   4  735.43   25.30
  -4   3   4  705.03   25.30
   4   3  -4  781.82   31.10
  -4   3   4  625.34   36.10
   4   3  -4  700.13   23.80
   3   3  -4   -0.50    2.10
   3   3  -4    2.30    3.20
  -3   3   4   -1.90    2.50
  -3   3   4   -2.60    5.40
   2  -3  -4  195.78    6.20
  -2  -3   4  189.78    8.10
  -2   3   4  190.98   11.20
   2   3  -4  193.78    7.40
  -1  -3   4 3846.72  112.89
  -1  -3   4 3907.61  112.69
  -1   3   4 4021.40  116.69
   1   3  -4 3840.42  112.59
   0  -3   4  818.82   24.60
   0   3  -4  785.82   24.60
   1  -3   4   44.40    6.60
   1  -3   4   49.00    3.90
   1  -3   4   49.90    3.90
   1   3   4   47.80    2.90
  -2  -3  -4   91.69    9.80
  -2  -3  -4   79.89   10.90
   2  -3   4  113.19    7.40
   2  -3   4  114.19   13.90
   2  -3   4  113.19    5.70
  -2   3  -4  140.29   13.90
  -2   3  -4  115.39    7.80
   2   3   4   93.19   19.40
   2   3   4  121.79    8.90
   2   3   4  116.19    6.30
  -2   3  -4  103.59    7.40
   3  -3   4  993.50   43.90
  -3  -3  -4 1102.79   34.80
  -3  -3  -4 1049.00   35.00
   3  -3   4  989.30   50.79
  -3  -3  -4 1140.69   37.90
  -3  -3  -4 1086.49   36.90
  -3  -3  -4 1136.39   36.40
  -3  -3  -4 1059.59   34.30
  -3  -3  -4 1080.09   39.80
  -3   3  -4 1078.29   34.10
  -3   3  -4 1112.69   37.60
  -3   3  -4 1095.09   34.10
  -3   3  -4 1131.29   34.30
  -3   3  -4 1016.10   37.40
   3   3   4 1032.10   40.80
  -3   3  -4 1121.59   37.70
   3   3   4 1045.80   37.70
  -3   3  -4 1076.09   41.20
  -4  -3  -4    8.40    8.60
  -4  -3  -4   16.30    5.30
  -4  -3  -4   19.60    7.90
  -4  -3  -4    8.50    6.40
  -4  -3  -4   13.20    6.20
  -4   3  -4    3.20    9.30
  -4   3  -4   28.00    7.80
  -4   3  -4   14.90    7.20
  -4   3  -4   17.70    4.40
  -4   3  -4   12.10    8.60
  -4   3  -4   17.00    4.80
  -4   3  -4   15.70    6.00
  -5  -3  -4   -8.40    6.80
  -5  -3  -4   -5.50    6.00
  -5  -3  -4    5.10    7.20
  -5  -3  -4    3.60    7.90
  -5  -3  -4   13.50    9.00
  -5  -3  -4   -2.50    4.60
  -5   3  -4    0.00    7.30
  -5   3  -4   -4.70    9.40
  -5   3  -4    5.60    4.90
  -5   3  -4    0.20    9.90
  -5   3  -4    5.00    7.60
  -5   3  -4   -1.80    3.90
  -6  -3  -4   90.49   11.40
  -6  -3  -4   81.09   10.90
  -6  -3  -4   50.59   10.60
  -6   3  -4   80.89    7.10
  -6   3  -4  107.89   15.70
  -6   3  -4   69.09    8.50
  -6   3  -4   68.29   15.30
  -6   3  -4   74.29   11.60
  -7  -3  -4    0.30    5.00
  -7  -3  -4   10.60    5.40
  -7  -3  -4   13.00    4.30
  -7  -3  -4   11.40    5.30
  -7  -3  -4   15.90    6.90
  -7   3  -4    2.90    5.10
  -7   3  -4    4.50    6.70
  -7   3  -4    8.10    3.20
  -7   3  -4   -0.10    5.70
   9  -4  -4    6.30    3.30
  -9  -4   4    7.90    8.50
  -9  -4   4    7.40    3.80
  -9  -4   4    9.60    3.50
  -9   4   4   12.10    6.10
  -9   4   4   14.00    4.30
   9   4  -4   10.90    3.60
  -9   4   4    8.70    3.40
  -8  -4   4   79.19   11.60
  -8  -4   4   83.99    8.50
   8  -4  -4   73.79    7.50
  -8  -4   4   69.79    7.60
   8   4  -4   56.99    7.00
  -8   4   4   77.59    8.40
  -8   4   4   62.19    7.10
   7  -4  -4    3.80    6.60
  -7  -4   4    6.30    9.00
  -7  -4   4   -4.10    4.20
  -7  -4   4    2.60    5.50
  -7  -4   4    9.40    9.60
   7  -4  -4    4.60    3.90
   7   4  -4   -0.60    6.40
  -7   4   4    0.50    5.00
  -7   4   4   -5.50    4.10
   7   4  -4    6.30    4.30
  -6  -4   4  217.08   11.50
  -6  -4   4  220.68   12.70
   6  -4  -4  220.08   10.80
  -6  -4   4  213.48   16.80
  -6   4   4  232.68   11.70
  -6   4   4  253.17   12.80
   6   4  -4  225.38   11.20
  -6   4   4  224.58   11.60
   5  -4  -4   49.40    5.60
   5  -4  -4   66.89    7.30
  -5  -4   4   55.99    7.00
  -5  -4   4   71.29    8.70
   5   4  -4   63.29   18.20
   5   4  -4   52.69    6.10
  -5   4   4   57.29    7.00
   5   4  -4   69.59    8.00
  -5   4   4   53.29    7.70
  -4  -4   4  370.66   17.90
   4  -4  -4  293.07   12.40
   4  -4  -4  342.47   22.00
   4  -4  -4  361.06   15.90
  -4   4   4  289.37   26.30
  -4   4   4  327.27   14.70
   4   4  -4  347.37   20.10
   4   4  -4  329.47   14.00
   4   4  -4  313.57   13.00
  -4   4   4  311.07   14.60
   3  -4  -4   64.99    9.40
  -3  -4   4   61.89    6.10
  -3   4   4   61.59   10.80
   3   4  -4   70.59    7.30
  -2  -4   4  157.68    7.10
   2  -4  -4  154.98    4.90
   2  -4  -4  155.18    4.90
  -2   4   4  149.09   10.50
  -1  -4   4   47.20    3.40
  -1  -4   4   48.20    3.40
  -1   4   4   50.89    6.20
   1   4  -4   47.10    3.40
   0  -4   4  867.21   26.90
   0  -4   4  856.31   26.30
   0   4  -4  902.51   27.10
   1  -4   4 2084.09   63.49
   1  -4   4 1964.30   60.99
   1  -4   4 2070.39   59.19
   1   4   4 2059.69   61.99
   1   4   4 1970.80   58.69
  -2  -4  -4   13.80    5.80
   2  -4   4   17.10    4.20
  -2  -4  -4   17.60    6.90
   2  -4   4   15.40    7.50
  -2  -4  -4   14.00    9.80
   2  -4   4   12.20    2.20
  -2  -4  -4   11.50    5.10
  -2   4  -4    9.60    4.30
   2   4   4    5.70    4.90
   2   4   4    9.20    2.90
  -2   4  -4   16.60    4.40
  -2   4  -4   20.50    8.00
  -2   4  -4   11.10    4.80
   2   4   4   19.00   13.50
  -3  -4  -4   11.10    5.50
  -3  -4  -4   13.00    6.00
  -3  -4  -4   20.40    7.60
  -3  -4  -4    7.00    8.10
   3  -4   4    3.00   18.10
  -3  -4  -4    2.00    4.90
  -3  -4  -4   25.60    6.30
  -3  -4  -4   21.20    6.40
  -3   4  -4   10.00    4.20
  -3   4  -4   13.50    7.00
  -3   4  -4   24.80   10.00
  -3   4  -4   16.80    4.10
  -3   4  -4   16.30    8.70
  -3   4  -4   15.80    4.70
   3   4   4   18.50    9.30
  -4  -4  -4  145.49    9.30
  -4  -4  -4  136.99   11.00
  -4  -4  -4  132.79   14.90
  -4  -4  -4  138.79   10.60
  -4  -4  -4  140.69   13.80
  -4  -4  -4  139.89   12.20
  -4   4  -4  142.49   17.20
  -4   4  -4  153.08    8.70
  -4   4  -4  149.39    9.50
  -4   4  -4  151.48   13.00
  -4   4  -4  139.09   13.60
  -5  -4  -4   42.30    8.00
  -5  -4  -4   42.20   11.30
[truncated: 1,304,813 more chars]
