# Supplementary material for: Crystal structures of 1-benzene­sulfon­yl-2-methyl-3-(4-nitro­benzoyl)-2,3-di­hydro-1H-indole and 1-benzene­sulfon­yl-2-methyl-3-[(thio­phen-2-yl)carbon­yl]-2,3-di­hydro-1H-indole
Source: Acta Crystallogr E Crystallogr Commun. 2017 Sep 29;73(Pt 10):1555–9. doi: 10.1107/S2056989017012804 (PMC5730317; doi:10.1107/S2056989017012804)
Supplement: Supplementary file 2 [file e-73-01555-Isup2.hkl]

data_I                                                                          
_shelx_title ' SIR92 run in space group P 1 21/n 1'                             
_shelx_refln_list_code          4                                               
_shelx_F_calc_maximum      107.31                                               
_exptl_crystal_F_000       872.00                                               
_reflns_d_resolution_high  0.8081                                               
                                                                                
loop_                                                                           
 _space_group_symop_operation_xyz                                               
 'x, y, z'                                                                      
 '-x+1/2, y+1/2, -z+1/2'                                                        
 '-x, -y, -z'                                                                   
 'x-1/2, -y-1/2, z-1/2'                                                         
                                                                                
_cell_length_a     8.1358                                                       
_cell_length_b    23.8364                                                       
_cell_length_c    10.5983                                                       
_cell_angle_alpha  90.000                                                       
_cell_angle_beta  110.210                                                       
_cell_angle_gamma  90.000                                                       
                                                                                
_shelx_F_squared_multiplier     1.000                                           
                                                                                
loop_                                                                           
 _refln_index_h                                                                 
 _refln_index_k                                                                 
 _refln_index_l                                                                 
 _refln_F_squared_calc                                                          
 _refln_F_squared_meas                                                          
 _refln_F_squared_sigma                                                         
 _refln_observed_status                                                         
   2   0   0       3421.02       3024.60       120.63 o                         
   4   0   0      11514.53      11432.77       623.58 o                         
   6   0   0       1493.79       1400.82        16.58 o                         
   8   0   0        313.27        317.85         6.42 o                         
   1   1   0       3431.75       2804.86        90.19 o                         
   3   1   0       3338.23       3138.69        60.80 o                         
   4   1   0       2013.93       1921.29        43.81 o                         
   5   1   0        563.42        569.89         5.83 o                         
   6   1   0       1455.20       1420.85        11.85 o                         
   7   1   0         16.19         17.28         1.90 o                         
   8   1   0        254.18        244.38         4.00 o                         
   9   1   0        206.50        201.44         8.61 o                         
   0   2   0        194.50        177.28         2.74 o                         
   1   2   0         64.50         76.81         3.10 o                         
   2   2   0        602.33        529.33        12.04 o                         
   3   2   0       6056.51       6136.60       104.89 o                         
   4   2   0       2326.27       2381.13        34.79 o                         
   5   2   0        983.44        865.92         7.82 o                         
   6   2   0        240.06        221.70         3.79 o                         
   7   2   0        651.67        675.34         7.21 o                         
   8   2   0         73.77         63.74         2.65 o                         
   9   2   0          1.44          2.77         2.49 o                         
   1   3   0        875.16        914.21        15.64 o                         
   2   3   0       8472.33       7348.66       442.99 o                         
   3   3   0       9987.36       8805.33       184.40 o                         
   4   3   0        270.14        318.11         9.22 o                         
   5   3   0       1784.67       1877.05        15.92 o                         
   6   3   0         11.49         12.95         1.79 o                         
   7   3   0        459.93        448.14         5.31 o                         
   8   3   0        244.57        238.12         3.93 o                         
   9   3   0        436.86        392.48        14.45 o                         
   0   4   0       2265.41       2003.62        33.37 o                         
   2   4   0       1828.45       1700.76        21.42 o                         
   3   4   0          4.50         16.42         1.50 o                         
   4   4   0       1371.84       1324.84        16.55 o                         
   5   4   0        953.19        943.06         9.33 o                         
   6   4   0       1373.89       1347.78        12.14 o                         
   7   4   0        504.60        488.43         5.44 o                         
   8   4   0        576.98        570.91         7.42 o                         
   9   4   0          5.97         14.26         4.35 o                         
   1   5   0        545.43        577.84         7.18 o                         
   2   5   0       1647.71       1682.53        19.77 o                         
   3   5   0       1245.20       1262.96        28.16 o                         
   4   5   0       1393.77       1339.58        13.00 o                         
   5   5   0        900.03        990.53         9.30 o                         
   6   5   0        388.55        365.75         4.82 o                         
   7   5   0         41.21         40.08         1.92 o                         
   8   5   0        151.41        164.99         3.74 o                         
   9   5   0         13.34          9.69         3.59 o                         
   0   6   0        333.51        450.66         8.19 o                         
   1   6   0        858.86        867.23        10.48 o                         
   2   6   0        759.86        771.89         9.86 o                         
   3   6   0         82.27        113.25         3.21 o                         
   4   6   0        341.60        290.80         4.13 o                         
   5   6   0         95.92         92.77         2.72 o                         
   6   6   0        783.88        819.15         8.17 o                         
   7   6   0        214.24        197.81         3.45 o                         
   8   6   0        430.33        385.38         5.78 o                         
   9   6   0          7.11          3.13         3.69 o                         
   1   7   0       3462.51       3213.40        35.62 o                         
   2   7   0        499.85        564.62         9.15 o                         
   3   7   0       3005.10       3148.86        71.20 o                         
   4   7   0        129.66        135.51         3.25 o                         
   5   7   0         15.83         27.83         1.89 o                         
   6   7   0       1468.55       1452.03        12.94 o                         
   7   7   0         15.21         23.85         1.77 o                         
   8   7   0          0.83          4.41         1.84 o                         
   9   7   0          1.50          3.86         3.25 o                         
   1   8   0       3593.55       3507.09        38.92 o                         
   2   8   0        128.98        121.70         2.65 o                         
   3   8   0       2613.92       2834.75        68.32 o                         
   4   8   0        469.81        357.19         4.34 o                         
   5   8   0        323.14        354.11         5.22 o                         
   6   8   0        431.27        422.20         5.26 o                         
   7   8   0          2.38          2.21         1.58 o                         
   8   8   0          0.33          1.21         2.33 o                         
   9   8   0          1.61          0.75         3.51 o                         
   1   9   0        289.55        294.74         4.75 o                         
   2   9   0       2657.58       2438.82        34.77 o                         
   3   9   0       2810.28       3005.65        36.05 o                         
   4   9   0          4.01         10.54         1.73 o                         
   5   9   0        174.43        152.36         4.30 o                         
   6   9   0        173.23        146.82         3.61 o                         
   7   9   0          5.45          7.84         1.86 o                         
   8   9   0         15.93         12.76         2.19 o                         
   0  10   0        416.53        493.41         8.94 o                         
   1  10   0        203.16        287.68         4.79 o                         
   2  10   0        537.53        516.97         7.07 o                         
   3  10   0         78.23         77.42         2.67 o                         
   4  10   0         85.46         59.04         2.52 o                         
   5  10   0        142.36        160.66         3.70 o                         
   6  10   0        113.95        116.68         3.33 o                         
   7  10   0          0.29          1.41         2.33 o                         
   8  10   0          0.88          1.78         2.09 o                         
   1  11   0       1897.88       1906.55        25.71 o                         
   2  11   0         83.31         73.71         2.28 o                         
   3  11   0       4321.51       3970.20        33.11 o                         
   4  11   0        102.04        100.91         2.87 o                         
   5  11   0       1751.22       1722.49        16.73 o                         
   6  11   0        213.69        236.05         4.14 o                         
   7  11   0        230.78        232.30         3.93 o                         
   8  11   0          3.94          5.24         2.80 o                         
   0  12   0       2549.31       2467.32        38.06 o                         
   1  12   0          4.98          3.38         1.36 o                         
   2  12   0        896.43        958.12         9.26 o                         
   3  12   0        306.75        283.20         3.93 o                         
   4  12   0         40.60         36.60         2.49 o                         
   5  12   0       1169.85       1132.14        11.30 o                         
   6  12   0        736.77        713.52         7.70 o                         
   7  12   0        535.36        524.75         6.04 o                         
   8  12   0        116.02        105.52         5.31 o                         
   1  13   0        221.46        195.33         3.44 o                         
   2  13   0        432.36        384.15         5.25 o                         
   3  13   0         50.00         65.08         2.45 o                         
   4  13   0         97.54         82.31         2.77 o                         
   5  13   0          4.96          7.06         1.87 o                         
   6  13   0          0.62          6.04         1.79 o                         
   7  13   0          6.39         11.73         1.75 o                         
   8  13   0         21.19         21.28         2.75 o                         
   0  14   0       1443.58       1090.53        13.47 o                         
   1  14   0        140.34        178.24         3.09 o                         
   2  14   0        690.48        713.03         7.55 o                         
   3  14   0        204.41        216.43         3.91 o                         
   4  14   0        341.98        372.56         6.34 o                         
   5  14   0        361.84        331.97         5.51 o                         
   6  14   0          8.35          7.16         1.99 o                         
   7  14   0          2.25          2.84         1.71 o                         
   8  14   0         41.25         44.81         3.73 o                         
   1  15   0        658.50        681.79         7.18 o                         
   2  15   0        815.76        711.47         8.33 o                         
   3  15   0       1924.32       1996.54        20.68 o                         
   4  15   0        203.35        207.12         4.84 o                         
   5  15   0          8.39         13.41         2.25 o                         
   6  15   0        157.23        143.28         4.96 o                         
   7  15   0        163.92        174.83         3.80 o                         
   8  15   0         72.25         70.34         5.23 o                         
   0  16   0        440.09        551.35        10.27 o                         
   1  16   0        893.28        994.86        11.13 o                         
   2  16   0        448.55        424.02         8.30 o                         
   3  16   0         98.87         89.92         3.58 o                         
   4  16   0         12.32         14.42         2.47 o                         
   5  16   0        908.61        894.84        13.08 o                         
   6  16   0          6.30          8.57         2.20 o                         
   7  16   0        226.29        221.96         5.04 o                         
   1  17   0        290.45        292.56         6.27 o                         
   2  17   0        140.46        132.83         3.47 o                         
   3  17   0       1479.15       1506.40        18.51 o                         
   4  17   0        194.62        191.31         5.04 o                         
   5  17   0         82.27         94.46         3.84 o                         
   6  17   0          5.45          8.92         1.97 o                         
   7  17   0        226.00        212.21         4.84 o                         
   0  18   0        133.76        160.94         5.23 o                         
   1  18   0        702.73        728.94         9.24 o                         
   2  18   0        100.91         88.53         3.29 o                         
   3  18   0         22.89         20.77         2.24 o                         
   4  18   0        371.95        359.56         8.07 o                         
   5  18   0        312.45        321.61         8.63 o                         
   6  18   0        222.87        223.30         6.37 o                         
   7  18   0         12.75         16.32         2.49 o                         
   1  19   0          0.67          3.02         1.81 o                         
   2  19   0        543.00        560.16         7.72 o                         
   3  19   0        137.86        137.08         4.11 o                         
   4  19   0        185.35        175.25         5.02 o                         
   5  19   0         21.90         24.29         2.33 o                         
   6  19   0         15.32         13.95         1.98 o                         
   7  19   0         57.58         53.34         4.75 o                         
   0  20   0        379.43        402.98         8.71 o                         
   1  20   0        133.27        118.67         3.61 o                         
   2  20   0         96.06         93.75         3.45 o                         
   3  20   0          5.98          6.63         2.37 o                         
   4  20   0         50.94         48.27         3.77 o                         
   5  20   0         65.02         61.48         3.69 o                         
   6  20   0          8.05          8.47         1.65 o                         
   1  21   0         51.89         46.03         2.48 o                         
   2  21   0        559.04        552.38         7.66 o                         
   3  21   0        266.14        282.72         8.59 o                         
   4  21   0         30.39         25.71         3.39 o                         
   5  21   0         47.72         35.59         2.59 o                         
   6  21   0         10.40          7.92         1.53 o                         
   0  22   0         10.90          8.28         2.72 o                         
   1  22   0        137.55        141.66         3.81 o                         
   2  22   0          0.60          2.75         1.83 o                         
   3  22   0         11.09         10.07         2.24 o                         
   4  22   0          0.46          2.70         1.92 o                         
   5  22   0         26.73         26.03         2.02 o                         
   6  22   0          2.94          1.68         2.31 o                         
   1  23   0        171.21        181.62         4.03 o                         
   2  23   0        565.28        586.23        11.02 o                         
   3  23   0        418.25        403.40         7.56 o                         
   4  23   0          4.17          7.06         2.05 o                         
   5  23   0          0.21          1.03         2.55 o                         
   0  24   0         10.75          7.60         5.43 o                         
   1  24   0        302.73        336.99        12.66 o                         
   2  24   0         92.19        104.99         3.37 o                         
   3  24   0        135.22        130.84         4.02 o                         
   4  24   0          0.61          1.33         1.82 o                         
   5  24   0         66.89         69.42         3.08 o                         
   1  25   0         74.29         76.35         2.90 o                         
   2  25   0         36.62         49.53         3.05 o                         
   3  25   0         13.47         23.03         2.16 o                         
   4  25   0          0.26          0.58         1.63 o                         
   5  25   0          9.53          9.16         2.27 o                         
   0  26   0          9.19         10.91         2.31 o                         
   1  26   0         32.35         31.68         1.89 o                         
   2  26   0         34.46         34.83         3.63 o                         
   3  26   0         28.06         24.20         3.23 o                         
   4  26   0         11.27         13.08         1.68 o                         
   1  27   0        159.96        154.72         3.81 o                         
   2  27   0        351.65        341.91         5.79 o                         
   3  27   0          0.83         -1.91         1.91 o                         
   0  28   0        385.75        363.95         8.12 o                         
   1  28   0         24.48         27.66         2.36 o                         
   2  28   0         51.73         57.63         3.07 o                         
   1  29   0         27.74         30.61         2.45 o                         
  -9   0   1         73.64         94.09         4.23 o                         
  -7   0   1         77.92         68.99         3.85 o                         
  -5   0   1         70.34         70.13         3.53 o                         
  -3   0   1       2487.05       2453.20        82.02 o                         
   3   0   1        192.68        158.96         5.73 o                         
   5   0   1         35.35         13.93         2.54 o                         
   7   0   1         16.33         21.59         3.05 o                         
   9   0   1        291.00        277.71        10.31 o                         
  -9   1   1         50.65         59.43         2.86 o                         
  -8   1   1        268.71        265.44         5.53 o                         
  -7   1   1        106.49        113.80         3.16 o                         
  -6   1   1         17.89         24.66         2.32 o                         
  -5   1   1       1721.55       1703.10        14.55 o                         
  -4   1   1        629.17        779.97        23.02 o                         
  -3   1   1       1387.70       1334.29        19.50 o                         
  -2   1   1       3392.97       3158.06        38.41 o                         
  -1   1   1       3445.35       2987.26        90.40 o                         
   0   1   1         12.05         11.73         0.53 o                         
   2   1   1       2128.02       1902.87        23.79 o                         
   3   1   1         16.96         38.88         2.36 o                         
   4   1   1          0.23          3.15         1.98 o                         
   5   1   1        265.83        312.41         4.31 o                         
   6   1   1        139.57        124.02         3.12 o                         
   7   1   1        158.55        159.67         3.79 o                         
   8   1   1         89.06        104.39         3.19 o                         
   9   1   1        154.12        153.92         5.36 o                         
  -9   2   1          4.05          6.30         1.89 o                         
  -8   2   1        733.66        736.83        11.76 o                         
  -7   2   1        135.08        137.17         3.40 o                         
  -6   2   1       1621.45       1562.84        14.17 o                         
  -5   2   1       1136.42       1076.89         9.85 o                         
  -4   2   1        139.36        190.64         5.85 o                         
  -3   2   1       1584.83       1700.15        30.40 o                         
  -2   2   1       3832.93       3453.35        54.53 o                         
   1   2   1        326.57        357.95         7.39 o                         
   2   2   1        360.16        395.82         8.52 o                         
   3   2   1       2060.80       2271.12        31.12 o                         
   4   2   1       2703.62       2627.94        27.28 o                         
   5   2   1        154.79        143.96         3.81 o                         
   6   2   1         14.76         20.38         1.93 o                         
   7   2   1          3.30          1.28         1.82 o                         
   8   2   1         16.04         14.10         1.85 o                         
   9   2   1          1.00          2.01         3.04 o                         
  -9   3   1          0.19          3.45         1.88 o                         
  -8   3   1          3.27          5.37         1.54 o                         
  -7   3   1          5.13          7.17         1.80 o                         
  -6   3   1        204.77        230.47         3.92 o                         
  -5   3   1          0.47          0.85         1.56 o                         
  -4   3   1       1623.69       1632.21        24.81 o                         
  -3   3   1       1530.33       1613.22        32.02 o                         
  -2   3   1        112.87        167.20         3.84 o                         
  -1   3   1       3282.47       3023.91        46.91 o                         
   0   3   1       3001.55       2453.40        49.96 o                         
   1   3   1        161.42        175.51         3.32 o                         
   2   3   1       4927.29       4124.55       108.74 o                         
   3   3   1        755.60        862.31        17.44 o                         
   4   3   1         56.25         51.16         2.19 o                         
   5   3   1         26.73         21.31         1.94 o                         
   6   3   1       1034.65        988.89         9.06 o                         
   7   3   1        130.99        128.41         3.32 o                         
   8   3   1        254.05        254.56         4.41 o                         
   9   3   1        133.65        129.63         5.17 o                         
  -9   4   1        254.14        255.14         4.88 o                         
  -8   4   1         53.18         59.46         2.31 o                         
  -7   4   1          6.04          3.65         1.76 o                         
  -6   4   1         64.14         59.43         2.42 o                         
  -5   4   1        552.11        595.38         6.76 o                         
  -4   4   1        228.47        300.54         7.02 o                         
  -3   4   1       1166.59       1343.50        25.32 o                         
  -2   4   1        711.37        710.81         8.88 o                         
   0   4   1          1.90          8.02         1.93 o                         
   1   4   1       2558.57       2437.70        36.58 o                         
   2   4   1         46.58         48.58         1.61 o                         
   3   4   1       1754.46       1938.87        33.71 o                         
   4   4   1        556.12        428.59         4.98 o                         
   5   4   1       1621.05       1639.99        15.40 o                         
   6   4   1        303.06        314.54         4.25 o                         
   7   4   1         69.63         76.18         2.75 o                         
   8   4   1        124.19        123.03         4.16 o                         
   9   4   1         77.71         76.94         5.69 o                         
  -9   5   1        173.71        192.55         5.26 o                         
  -8   5   1        104.01        100.47         2.77 o                         
  -7   5   1          8.42          9.18         1.87 o                         
  -6   5   1        781.55        808.41         8.09 o                         
  -5   5   1        259.42        196.94         3.48 o                         
  -4   5   1        538.12        463.06         8.20 o                         
  -3   5   1        492.73        469.86         8.24 o                         
  -2   5   1        557.58        643.78         9.05 o                         
  -1   5   1       2146.74       2144.30        25.79 o                         
   0   5   1       1506.19       1382.60        14.43 o                         
   1   5   1       3762.35       3382.96        37.55 o                         
   2   5   1         17.16         14.11         1.51 o                         
   3   5   1       3273.69       3537.68        61.57 o                         
   4   5   1         92.52         99.56         2.89 o                         
   5   5   1        158.09        154.24         6.21 o                         
   6   5   1         63.21         63.48         2.39 o                         
   7   5   1        115.50        110.83         4.34 o                         
   8   5   1         15.36         17.66         2.70 o                         
   9   5   1         87.76         86.60         4.43 o                         
  -9   6   1          0.32          0.66         2.08 o                         
  -8   6   1          4.40         10.89         1.60 o                         
  -7   6   1        138.60        149.90         3.50 o                         
  -6   6   1       1468.41       1406.61        12.55 o                         
  -5   6   1        150.20        145.91         3.31 o                         
  -4   6   1       1308.93       1371.30        16.63 o                         
  -3   6   1        158.28        113.40         5.18 o                         
  -2   6   1       7530.85       6837.16        82.46 o                         
  -1   6   1        125.16        154.26         2.41 o                         
   0   6   1       6722.85       5864.42       111.49 o                         
   1   6   1        220.32        211.25         3.61 o                         
   2   6   1       3202.82       3263.62        77.93 o                         
   3   6   1       1818.78       1985.92        58.66 o                         
   4   6   1         74.70         66.60         2.64 o                         
   5   6   1        178.75        197.16         4.26 o                         
   6   6   1        164.66        156.75         3.26 o                         
   7   6   1         21.66         25.41         2.15 o                         
   8   6   1         63.54         55.89         3.12 o                         
  -9   7   1         22.86         12.48         3.77 o                         
  -8   7   1        348.72        324.32         4.35 o                         
  -7   7   1        251.49        236.12         4.31 o                         
  -6   7   1         18.01         23.86         2.00 o                         
  -5   7   1         65.42         84.34         2.98 o                         
  -4   7   1       1827.14       1695.03        15.18 o                         
  -3   7   1        200.31        266.76         7.99 o                         
  -2   7   1       1700.28       1913.05        29.34 o                         
  -1   7   1        651.01        658.10         8.03 o                         
   0   7   1        976.88        933.37        10.14 o                         
   1   7   1        934.84        908.92        12.12 o                         
   2   7   1       2350.40       2314.84        38.49 o                         
   3   7   1        756.94        682.78        18.09 o                         
   4   7   1        250.34        242.97         4.06 o                         
   5   7   1          0.24         -0.35         1.72 o                         
   6   7   1          2.52          7.98         1.73 o                         
   7   7   1         30.76         30.57         2.23 o                         
   8   7   1        265.67        258.71         5.25 o                         
  -9   8   1          6.44          5.86         2.66 o                         
  -8   8   1          2.14          3.38         1.58 o                         
  -7   8   1        690.09        677.55         7.75 o                         
  -6   8   1        352.87        354.79         5.31 o                         
  -5   8   1        377.05        342.02         4.67 o                         
  -4   8   1        368.44        492.17         5.95 o                         
  -3   8   1          1.11          0.07         1.25 o                         
  -2   8   1        109.38        122.77         3.12 o                         
  -1   8   1       1865.61       1857.21        19.76 o                         
   0   8   1        468.33        383.90         5.06 o                         
   1   8   1        796.57        830.72        12.21 o                         
   2   8   1          7.36         11.32         1.63 o                         
   3   8   1        190.14        231.62         4.31 o                         
   4   8   1        312.57        324.51         4.43 o                         
   5   8   1        136.56        107.06         3.04 o                         
   6   8   1        464.69        517.45         5.97 o                         
   7   8   1          4.12         12.50         3.28 o                         
   8   8   1         21.13         19.70         2.23 o                         
  -9   9   1        298.77        289.35         9.26 o                         
  -8   9   1          7.17          7.23         1.57 o                         
  -7   9   1         12.08         11.76         1.87 o                         
  -6   9   1          6.52          5.54         1.88 o                         
  -5   9   1       1049.83       1103.82        14.75 o                         
  -4   9   1         88.57         81.64         2.82 o                         
  -3   9   1       1281.26       1230.75        15.91 o                         
  -2   9   1          0.15          0.27         1.22 o                         
  -1   9   1       1512.70       1721.08        19.48 o                         
   0   9   1        541.07        529.40         6.79 o                         
   1   9   1       1820.36       1671.31        36.04 o                         
   2   9   1         25.71         22.08         2.12 o                         
   3   9   1        683.09        542.48         5.90 o                         
   4   9   1         39.50         35.16         1.89 o                         
   5   9   1        108.37        120.72         3.01 o                         
   6   9   1         11.97          8.07         1.81 o                         
   7   9   1         24.34         25.99         2.16 o                         
   8   9   1         83.87         81.39         3.65 o                         
  -9  10   1         20.63         21.41         3.04 o                         
  -8  10   1        497.65        489.19         5.88 o                         
  -7  10   1         13.21         12.77         1.87 o                         
  -6  10   1         81.70         74.28         3.01 o                         
  -5  10   1        361.66        360.91         5.17 o                         
  -4  10   1          2.32          2.95         1.80 o                         
  -3  10   1        278.75        260.38         3.66 o                         
  -2  10   1        559.47        440.97         7.30 o                         
  -1  10   1       1520.45       1509.87        17.37 o                         
   0  10   1       2481.16       2659.04        31.95 o                         
   1  10   1          6.12         12.60         1.19 o                         
   2  10   1       1425.66       1486.03        24.51 o                         
   3  10   1         85.13         71.99         2.27 o                         
   4  10   1        362.40        304.16         4.16 o                         
   5  10   1        402.58        350.89         4.76 o                         
   6  10   1        345.50        353.66         4.96 o                         
   7  10   1        169.61        156.88         3.86 o                         
   8  10   1          3.13          4.76         2.93 o                         
  -8  11   1         13.78         18.20         1.89 o                         
  -7  11   1         45.99         45.44         3.43 o                         
  -6  11   1        168.71        172.50         3.75 o                         
  -5  11   1        371.56        322.45         5.19 o                         
  -4  11   1        339.16        280.24         4.40 o                         
  -3  11   1       2653.11       2775.15        22.22 o                         
  -2  11   1         76.32         70.49         3.18 o                         
  -1  11   1       1955.83       2301.12        26.00 o                         
   0  11   1         43.85         67.96         2.09 o                         
   1  11   1       1656.07       1902.76        25.61 o                         
   2  11   1       2079.39       2059.08        21.53 o                         
   3  11   1        247.85        200.17         3.30 o                         
   4  11   1        105.31        109.19         4.19 o                         
   5  11   1        443.40        452.37         5.50 o                         
   6  11   1        147.94        141.59         3.37 o                         
   7  11   1         11.07         10.45         1.98 o                         
   8  11   1         15.18         10.55         2.71 o                         
  -8  12   1        223.34        212.87         4.35 o                         
  -7  12   1          3.12          4.23         2.12 o                         
  -6  12   1        417.46        423.10         5.62 o                         
  -5  12   1        234.99        232.69         4.82 o                         
  -4  12   1          6.87         13.49         2.37 o                         
  -3  12   1         81.17         66.44         2.45 o                         
  -2  12   1        231.02        158.73         3.28 o                         
  -1  12   1       1852.94       1852.68        34.16 o                         
   0  12   1         47.10         49.44         2.24 o                         
   1  12   1       1771.97       2105.99        39.95 o                         
   2  12   1        244.27        230.26         3.80 o                         
   3  12   1         13.83          6.55         1.61 o                         
   4  12   1        608.65        626.13         7.85 o                         
   5  12   1          2.42          4.57         1.75 o                         
   6  12   1        181.15        189.01         3.73 o                         
   7  12   1          4.84          7.08         1.91 o                         
   8  12   1          0.02         -2.39         2.39 o                         
  -8  13   1         27.16         31.22         2.35 o                         
  -7  13   1         42.96         35.69         3.60 o                         
  -6  13   1        608.41        637.63         7.47 o                         
  -5  13   1        880.42        829.22         9.63 o                         
  -4  13   1        770.32        730.28         9.81 o                         
  -3  13   1       3786.12       3817.25        31.49 o                         
  -2  13   1        260.78        254.42         4.08 o                         
  -1  13   1        418.37        314.28         4.26 o                         
   0  13   1        235.53        258.01         3.92 o                         
   1  13   1        314.10        271.47         3.76 o                         
   2  13   1        521.13        578.82         6.41 o                         
   3  13   1        279.10        277.37         4.16 o                         
   4  13   1        538.79        532.97         6.69 o                         
   5  13   1        192.12        185.72         4.21 o                         
   6  13   1         16.40         12.38         1.75 o                         
   7  13   1        137.80        142.30         3.51 o                         
   8  13   1         31.55         34.60         5.97 o                         
  -8  14   1        114.33        115.81         4.61 o                         
  -7  14   1        436.47        424.76         8.95 o                         
  -6  14   1         79.13         68.78         3.09 o                         
  -5  14   1        233.60        246.56         4.72 o                         
  -4  14   1         19.95         22.46         2.21 o                         
  -3  14   1        547.20        541.29         6.66 o                         
  -2  14   1        523.54        538.27         6.68 o                         
  -1  14   1       3406.85       3394.54        27.20 o                         
   0  14   1        110.81        105.87         2.51 o                         
   1  14   1        511.32        431.04         5.67 o                         
   2  14   1        214.20        176.10         3.58 o                         
   3  14   1        325.44        341.73         5.25 o                         
   4  14   1        423.09        394.96         5.57 o                         
   5  14   1        901.99        939.17        10.70 o                         
   6  14   1         20.09         20.60         2.05 o                         
   7  14   1        403.05        377.48         5.93 o                         
   8  14   1         76.09         67.44        16.03 o                         
  -8  15   1        145.27        148.43         7.44 o                         
  -7  15   1         11.41          8.93         2.27 o                         
  -6  15   1        668.53        681.58        11.09 o                         
  -5  15   1        192.33        190.19         5.23 o                         
  -4  15   1       1746.99       1717.08        19.53 o                         
  -3  15   1       1964.08       1921.65        23.01 o                         
  -2  15   1         61.03         47.78         2.46 o                         
  -1  15   1        134.27         98.92         2.93 o                         
   0  15   1        371.09        434.76         5.01 o                         
   1  15   1        747.38        724.47         9.92 o                         
   2  15   1       2261.85       2227.87        21.68 o                         
   3  15   1        311.88        327.16         4.82 o                         
   4  15   1          2.22          4.73         1.89 o                         
   5  15   1        175.85        177.92         4.05 o                         
   6  15   1        141.04        136.68         3.32 o                         
   7  15   1          3.46          4.20         2.30 o                         
  -8  16   1         94.05         94.41         4.37 o                         
  -7  16   1        104.96        102.36         3.92 o                         
  -6  16   1        768.77        780.92        36.80 o                         
  -5  16   1          5.45          7.58         2.45 o                         
  -4  16   1         67.52         87.04         4.43 o                         
  -3  16   1         72.10         84.53         3.11 o                         
  -2  16   1       1519.33       1625.19        18.03 o                         
  -1  16   1          0.27          6.59         1.84 o                         
   0  16   1       1868.60       1870.49        19.21 o                         
   1  16   1        103.34         94.84         2.85 o                         
   2  16   1          0.13          3.75         1.78 o                         
   3  16   1        158.88        162.67         3.68 o                         
   4  16   1        737.65        715.20         8.63 o                         
   5  16   1         30.77         22.54         2.19 o                         
   6  16   1        181.20        186.43         3.38 o                         
   7  16   1          1.02          1.73         2.85 o                         
  -7  17   1          5.28          8.08         1.93 o                         
  -6  17   1         97.99        102.28         4.23 o                         
  -5  17   1        100.33         97.38         4.32 o                         
  -4  17   1       1209.47       1212.76        14.64 o                         
  -3  17   1        117.31        113.13         3.51 o                         
  -2  17   1        656.18        732.71        10.61 o                         
  -1  17   1        896.90       1034.26        27.32 o                         
   0  17   1         56.01         48.29         2.56 o                         
   1  17   1        171.51        206.12         4.11 o                         
   2  17   1       1199.71       1222.39        16.51 o                         
   3  17   1        222.01        222.02         4.42 o                         
   4  17   1        102.75        111.47         3.90 o                         
   5  17   1          0.04          0.45         2.06 o                         
   6  17   1        243.78        248.12         4.36 o                         
   7  17   1          1.02          5.07         2.96 o                         
  -7  18   1         99.91        103.39         3.30 o                         
  -6  18   1        134.96        132.46         4.58 o                         
  -5  18   1         12.97         16.23         2.85 o                         
  -4  18   1          2.26          4.07         2.28 o                         
  -3  18   1          6.07          5.62         1.89 o                         
  -2  18   1        168.75        183.75         4.01 o                         
  -1  18   1        370.47        347.95         5.49 o                         
   0  18   1        383.43        399.69         6.84 o                         
   1  18   1         88.50        113.42         3.55 o                         
   2  18   1         12.51         17.03         2.02 o                         
   3  18   1        845.30        888.43        10.59 o                         
   4  18   1        101.36         91.05         3.95 o                         
   5  18   1        274.37        264.53         6.73 o                         
   6  18   1          5.63          4.61         1.65 o                         
   7  18   1          0.64         -0.01         2.52 o                         
  -7  19   1          1.30          5.44         1.83 o                         
  -6  19   1          0.46          2.55         2.04 o                         
  -5  19   1         28.37         24.69        10.91 o                         
  -4  19   1         29.99         28.54         2.55 o                         
  -3  19   1       1910.05       1878.38        20.90 o                         
  -2  19   1          8.66          8.29         1.96 o                         
  -1  19   1          0.19          4.13         1.82 o                         
   0  19   1         31.50         26.83         2.16 o                         
   1  19   1        468.63        464.73         6.79 o                         
   2  19   1         39.92         45.99         2.83 o                         
   3  19   1        168.25        166.23         4.64 o                         
   4  19   1         15.14         13.49         2.27 o                         
   5  19   1         31.82         29.23         2.11 o                         
   6  19   1         13.96         16.14         1.84 o                         
  -7  20   1        114.76        109.31         5.08 o                         
  -6  20   1         22.81         24.30         2.38 o                         
  -5  20   1         86.07         84.13         3.97 o                         
  -4  20   1         72.47         73.19         4.03 o                         
  -3  20   1        183.62        185.44         4.48 o                         
  -2  20   1        372.65        389.11         6.04 o                         
  -1  20   1        697.45        682.72         8.88 o                         
   0  20   1         23.92         37.67         2.35 o                         
   1  20   1        243.30        279.65         5.11 o                         
   2  20   1          4.45          6.29         2.11 o                         
   3  20   1         53.11         57.83         3.84 o                         
   4  20   1         11.00         12.53         2.99 o                         
   5  20   1          0.26          2.01         1.59 o                         
   6  20   1        214.39        221.59         5.31 o                         
  -6  21   1        179.32        177.94         4.55 o                         
  -5  21   1          5.75          2.03         1.97 o                         
  -4  21   1        100.41         88.64         4.93 o                         
  -3  21   1          1.29          3.38         2.01 o                         
  -2  21   1         96.64        122.33         3.61 o                         
  -1  21   1         88.13         85.23         3.26 o                         
   0  21   1         41.10         35.87         2.36 o                         
   1  21   1         22.78         23.15         2.24 o                         
   2  21   1        136.59        139.62         4.09 o                         
   3  21   1         77.29         63.58         3.74 o                         
   4  21   1        229.54        219.07         4.64 o                         
   5  21   1         14.49         12.71         1.75 o                         
   6  21   1          1.51          2.22         1.96 o                         
  -6  22   1        105.10        119.31         3.53 o                         
  -5  22   1          2.06          4.55         1.84 o                         
  -4  22   1         19.77         19.90         3.93 o                         
  -3  22   1         49.73         54.36         3.65 o                         
  -2  22   1        317.17        324.31         5.39 o                         
  -1  22   1         20.93         16.92         2.03 o                         
   0  22   1        101.32         90.29         3.38 o                         
   1  22   1         41.77         33.22         2.24 o                         
   2  22   1        632.51        599.99        10.04 o                         
   3  22   1         71.62         74.97         5.13 o                         
   4  22   1         37.50         37.51         2.52 o                         
   5  22   1        146.01        142.27         3.60 o                         
  -6  23   1         33.23         36.52         2.09 o                         
  -5  23   1          4.52          5.78         1.71 o                         
  -4  23   1          4.45          3.12         2.73 o                         
  -3  23   1        265.10        286.98         5.81 o                         
  -2  23   1         93.47        106.88         3.63 o                         
  -1  23   1         41.31         37.41         2.19 o                         
   0  23   1         47.87         44.82         2.44 o                         
   1  23   1          2.19          1.28         1.89 o                         
   2  23   1         45.07         55.11         3.56 o                         
   3  23   1          2.02          4.76         1.95 o                         
   4  23   1        220.47        217.81         4.63 o                         
   5  23   1         71.70         67.57         3.63 o                         
  -5  24   1         63.64         61.67         3.27 o                         
  -4  24   1        151.67        152.54         4.49 o                         
  -3  24   1          1.12          2.53         2.14 o                         
  -2  24   1          4.58          3.34         2.35 o                         
  -1  24   1        436.24        425.60        13.67 o                         
   0  24   1         86.16         83.05         4.83 o                         
   1  24   1        108.84        103.43         3.75 o                         
   2  24   1         37.75         39.98         3.73 o                         
   3  24   1          0.10         -0.76         1.71 o                         
   4  24   1         33.27         35.53         3.75 o                         
   5  24   1          3.33          2.05         3.51 o                         
  -5  25   1          4.50          1.92         1.66 o                         
  -4  25   1         74.26         73.41         3.07 o                         
  -3  25   1          3.15          3.13         1.75 o                         
  -2  25   1        284.25        287.81         4.75 o                         
  -1  25   1          0.39         -1.39         1.55 o                         
   0  25   1         81.89         70.09         2.92 o                         
   1  25   1          0.16          1.42         1.75 o                         
   2  25   1        849.95        847.89        17.84 o                         
   3  25   1         61.08         74.34         3.06 o                         
   4  25   1          1.60          3.09         1.42 o                         
  -4  26   1         28.10         33.60         2.70 o                         
  -3  26   1        303.51        282.17         9.57 o                         
  -2  26   1         29.36         30.43         2.70 o                         
  -1  26   1        259.10        268.17         4.65 o                         
   0  26   1        398.57        426.07         5.95 o                         
   1  26   1         55.57         66.33         2.68 o                         
   2  26   1         71.15         80.25         3.27 o                         
   3  26   1        379.54        380.72         6.57 o                         
   4  26   1         57.05         48.63         2.27 o                         
  -4  27   1          7.50         -2.17         3.01 o                         
  -3  27   1        161.85        161.97         6.24 o                         
  -2  27   1         56.81         57.14         2.78 o                         
  -1  27   1        109.03        112.51         3.51 o                         
   0  27   1          4.15          5.41         1.65 o                         
   1  27   1        129.75        137.56         5.26 o                         
   2  27   1        101.76         97.93         3.35 o                         
   3  27   1         62.22         68.48         5.14 o                         
  -3  28   1         26.61         28.98         3.78 o                         
  -2  28   1         22.58         29.94         2.20 o                         
  -1  28   1        102.51        110.34         3.01 o                         
   0  28   1          0.13          0.51         1.46 o                         
   1  28   1         18.14         18.04         2.71 o                         
   2  28   1         24.22         21.88         3.60 o                         
  -1  29   1          0.00          0.20         1.68 o                         
   0  29   1        105.83        101.16         3.24 o                         
   1  29   1         23.15         17.97         2.00 o                         
  -8   0   2        119.60        130.06         6.49 o                         
  -6   0   2       2426.17       2442.98        47.48 o                         
  -4   0   2         37.48         67.28         6.19 o                         
  -2   0   2       1167.79        947.15        64.46 o                         
   0   0   2         84.26        103.58         5.00 o                         
   2   0   2       1487.54       1509.97        60.83 o                         
   4   0   2        121.01        112.37         4.07 o                         
   6   0   2         61.09         68.45         4.02 o                         
   8   0   2         79.04         83.52         4.38 o                         
  -9   1   2         52.48         51.73         2.76 o                         
  -8   1   2          3.12          3.44         1.85 o                         
  -7   1   2        157.34        166.62         3.69 o                         
  -6   1   2        672.23        668.21         8.44 o                         
  -5   1   2        236.84        262.88         5.07 o                         
  -4   1   2        610.54        560.83        20.39 o                         
  -3   1   2       2509.05       2435.11       109.93 o                         
  -2   1   2       2642.34       2509.99        37.70 o                         
  -1   1   2        395.77        389.33         5.70 o                         
   0   1   2       3486.42       2673.73        78.24 o                         
   2   1   2       1234.09       1169.75        19.71 o                         
   3   1   2        908.10        952.55        15.22 o                         
   4   1   2         83.56         67.18         2.80 o                         
   5   1   2        118.03        115.54         3.49 o                         
   6   1   2        137.64        138.03         3.68 o                         
   7   1   2         37.64         37.27         2.51 o                         
   8   1   2         36.35         39.00         2.30 o                         
  -9   2   2        261.46        267.47         4.43 o                         
  -8   2   2         15.66         20.24         2.02 o                         
  -7   2   2       1461.83       1447.15        13.51 o                         
  -6   2   2         12.57         12.02         2.00 o                         
  -5   2   2       1198.88       1205.73        11.74 o                         
  -4   2   2        262.45        282.36         9.44 o                         
  -3   2   2         97.98        123.74         3.69 o                         
  -2   2   2        725.52        753.45        11.49 o                         
   0   2   2        562.07        520.48        11.45 o                         
   2   2   2        208.52        234.83         5.01 o                         
   3   2   2       2158.96       2211.29        74.07 o                         
   4   2   2          7.28         13.58         1.84 o                         
   5   2   2        135.27        127.34         3.32 o                         
   6   2   2         10.05         12.20         2.19 o                         
   7   2   2          2.46          5.83         2.17 o                         
   8   2   2         51.89         47.95         2.54 o                         
  -9   3   2        165.92        156.90         3.18 o                         
  -8   3   2         27.15         30.70         3.64 o                         
  -7   3   2          3.11          1.65         1.74 o                         
  -6   3   2       1151.99       1072.63        10.86 o                         
  -5   3   2        288.98        285.53         4.45 o                         
  -4   3   2        136.84        211.13         7.25 o                         
  -3   3   2        850.15        872.86        14.15 o                         
  -2   3   2          1.80          5.45         0.80 o                         
  -1   3   2        511.12        529.93        10.82 o                         
   0   3   2         25.03         19.78         0.57 o                         
   1   3   2       1496.28       1526.92        42.37 o                         
   2   3   2         21.71         15.38         1.30 o                         
   3   3   2        319.39        277.96         6.40 o                         
   4   3   2        306.10        363.72         4.50 o                         
   5   3   2          0.48          2.85         1.70 o                         
   6   3   2          0.82          4.11         2.06 o                         
   7   3   2         59.42         60.80         4.04 o                         
   8   3   2         33.78         40.54         2.53 o                         
  -9   4   2          7.42          8.24         1.53 o                         
  -8   4   2        207.24        200.54        12.17 o                         
  -7   4   2         50.82         68.84         2.88 o                         
  -6   4   2       1441.18       1401.51        12.57 o                         
  -5   4   2         39.57         54.73         2.48 o                         
  -4   4   2        209.26        170.50         5.20 o                         
  -3   4   2       3086.09       3286.17        63.20 o                         
  -2   4   2       2173.08       1836.93        31.85 o                         
  -1   4   2       1550.53       1508.53        20.12 o                         
   1   4   2       1939.46       1961.57        60.62 o                         
   2   4   2       1110.29       1214.51        60.53 o                         
   3   4   2          1.06          2.81         2.39 o                         
   4   4   2        290.92        343.86         5.77 o                         
   5   4   2         80.20         63.90         2.50 o                         
   6   4   2         40.20         30.26         2.38 o                         
   7   4   2          2.87          1.59         5.00 o                         
   8   4   2         87.13         86.65         4.15 o                         
  -9   5   2          0.53          1.81         1.48 o                         
  -8   5   2          5.41          3.98         2.14 o                         
  -7   5   2        417.46        402.51         5.75 o                         
  -6   5   2        217.63        194.81         3.56 o                         
  -5   5   2         97.16        135.84         3.11 o                         
  -4   5   2       1416.37       1335.74        26.31 o                         
  -3   5   2        312.84        336.63         8.31 o                         
  -2   5   2          6.16         13.26         1.19 o                         
  -1   5   2       1207.69       1245.61        21.72 o                         
   1   5   2        281.84        314.63         4.92 o                         
   2   5   2         12.48         11.55         1.85 o                         
   3   5   2        602.26        731.08        15.08 o                         
   4   5   2        194.56        228.71         4.03 o                         
   5   5   2        131.09        129.21         3.43 o                         
   6   5   2         56.50         51.27         2.77 o                         
   7   5   2        163.93        162.09         5.76 o                         
   8   5   2        203.53        207.96         4.50 o                         
  -9   6   2         44.33         50.75         2.46 o                         
  -8   6   2        127.40        122.18         3.61 o                         
  -7   6   2        557.87        550.73         7.14 o                         
  -6   6   2         58.78         59.64         2.75 o                         
  -5   6   2        413.26        400.46         5.29 o                         
  -4   6   2        278.67        373.78         8.77 o                         
  -3   6   2        517.12        404.04        13.06 o                         
  -2   6   2         68.62        100.87         3.30 o                         
  -1   6   2        280.37        275.83         4.28 o                         
   1   6   2       3395.32       3298.20        43.90 o                         
   2   6   2          1.42          7.11         1.45 o                         
   3   6   2        423.09        409.52         5.36 o                         
   4   6   2        130.65        154.59         3.25 o                         
   5   6   2        808.90        849.26         8.44 o                         
   6   6   2         44.68         51.86         2.71 o                         
   7   6   2        104.86        105.58         3.65 o                         
   8   6   2          9.85          9.96         2.01 o                         
  -9   7   2        337.67        352.38         7.01 o                         
  -8   7   2        144.79        129.93         3.36 o                         
  -7   7   2        116.68        124.06         3.69 o                         
  -6   7   2        113.67        122.17         3.58 o                         
  -5   7   2        571.96        465.65         6.20 o                         
  -4   7   2       1393.93       1341.08        14.47 o                         
  -3   7   2         31.48         41.79         2.34 o                         
  -2   7   2       1118.27       1213.67        29.88 o                         
  -1   7   2       9075.44       8139.05       247.16 o                         
   1   7   2        987.27        879.45        13.17 o                         
   2   7   2        316.24        289.91         7.57 o                         
   3   7   2        435.60        520.53         5.68 o                         
   4   7   2        145.18        188.17         3.49 o                         
   5   7   2        251.81        248.63         3.73 o                         
   6   7   2        110.04         90.84         3.29 o                         
   7   7   2         72.36         76.51         3.39 o                         
   8   7   2          8.86          5.09         1.93 o                         
  -9   8   2          9.64         12.93         1.80 o                         
  -8   8   2          9.70          7.91         1.66 o                         
  -7   8   2        340.06        340.65         5.43 o                         
  -6   8   2         67.50         76.89         3.25 o                         
  -5   8   2         75.09         74.10         2.91 o                         
  -4   8   2        100.66         98.14         3.05 o                         
  -3   8   2        306.55        282.46         5.49 o                         
  -2   8   2        391.69        449.21         9.38 o                         
  -1   8   2        686.74        683.15        10.15 o                         
   0   8   2       2251.47       2276.09        52.74 o                         
   1   8   2       1269.47       1270.49        29.40 o                         
   2   8   2        515.69        551.42        10.86 o                         
   3   8   2          6.40          2.37         1.55 o                         
   4   8   2        433.95        413.90         5.16 o                         
   5   8   2         75.47         98.71         2.80 o                         
   6   8   2        576.03        576.52         7.24 o                         
   7   8   2         10.13          3.21         2.00 o                         
   8   8   2         72.96         62.97         2.87 o                         
  -9   9   2        100.72        108.62         5.46 o                         
  -8   9   2         86.56         82.55         2.78 o                         
  -7   9   2          0.57         -0.29         1.86 o                         
  -6   9   2          3.66          5.24         1.90 o                         
  -5   9   2         18.16         15.25         2.17 o                         
  -4   9   2       2389.59       2535.98        22.00 o                         
  -3   9   2       1369.44       1393.33        29.87 o                         
  -2   9   2       6000.64       6095.84       101.93 o                         
  -1   9   2        833.09        793.50        10.64 o                         
   0   9   2       1794.94       1641.45        25.97 o                         
   1   9   2        271.61        318.35         6.68 o                         
   2   9   2        573.46        483.26         9.79 o                         
   3   9   2        109.64        122.98         3.03 o                         
   4   9   2        227.92        200.39         5.81 o                         
   5   9   2        367.04        371.17         4.68 o                         
   6   9   2        158.17        167.95         4.28 o                         
   7   9   2          0.69          0.25         1.91 o                         
   8   9   2         93.01         95.99         3.66 o                         
  -9  10   2         21.27         14.58         3.23 o                         
  -8  10   2         46.23         59.13         3.00 o                         
  -7  10   2        248.52        256.69         4.65 o                         
  -6  10   2        586.12        626.72         7.80 o                         
  -5  10   2        127.37        120.46         3.81 o                         
  -4  10   2        381.36        363.93         5.33 o                         
  -3  10   2       1910.58       1899.01        36.58 o                         
  -1  10   2        302.00        316.18         5.19 o                         
   0  10   2       1749.12       2058.69        47.51 o                         
   1  10   2          4.23          3.48         1.49 o                         
   2  10   2        430.73        467.40         6.00 o                         
   3  10   2        303.78        297.26         4.08 o                         
   4  10   2       1026.13        978.36        11.81 o                         
   5  10   2         26.11         24.99         2.00 o                         
   6  10   2        632.41        597.36         7.76 o                         
   7  10   2          9.31          7.40         1.96 o                         
   8  10   2         30.66         26.90         2.38 o                         
  -9  11   2        110.90        115.62         7.72 o                         
  -8  11   2         64.80         73.02         2.88 o                         
  -7  11   2        147.73        157.02         4.00 o                         
  -6  11   2         41.27         35.30         2.30 o                         
  -5  11   2        344.80        343.66         5.68 o                         
  -4  11   2       1124.22       1193.95        11.91 o                         
  -3  11   2        261.00        188.16         4.50 o                         
  -2  11   2        484.14        594.99         9.26 o                         
  -1  11   2        215.19        195.20         3.79 o                         
   0  11   2       1352.38       1641.88        22.98 o                         
   1  11   2        688.93        795.48        13.55 o                         
   2  11   2        495.33        540.48         5.82 o                         
   3  11   2          3.27          1.63         1.60 o                         
   4  11   2          2.75          5.87         1.83 o                         
   5  11   2         85.77         71.54         2.88 o                         
   6  11   2        157.34        176.31         4.26 o                         
   7  11   2         65.70         62.20         2.79 o                         
   8  11   2          0.38          1.89         2.07 o                         
  -9  12   2         10.95         15.34         4.52 o                         
  -8  12   2         55.55         62.69         4.48 o                         
  -7  12   2         25.15         24.66         2.25 o                         
  -6  12   2          5.79         14.91         2.30 o                         
  -5  12   2         90.40         95.74         3.40 o                         
  -4  12   2       1373.67       1278.60        12.58 o                         
  -3  12   2       1101.09       1030.83         9.96 o                         
  -2  12   2         70.69         75.67         4.15 o                         
  -1  12   2        730.44        692.74         9.48 o                         
   0  12   2        992.97       1238.05        21.26 o                         
   1  12   2        158.99        167.24         3.32 o                         
   2  12   2          0.26          4.01         1.52 o                         
   3  12   2        818.66        870.17         8.84 o                         
   4  12   2        378.34        387.60         5.46 o                         
   5  12   2         33.76         34.67         2.44 o                         
   6  12   2         11.11         14.60         3.19 o                         
   7  12   2          2.13          0.20         1.75 o                         
  -8  13   2         55.96         52.15         3.36 o                         
  -7  13   2         64.27         71.16         3.31 o                         
  -6  13   2        967.49        948.45        13.47 o                         
  -5  13   2        168.43        181.30         4.26 o                         
  -4  13   2       1189.18       1089.84        13.53 o                         
  -3  13   2        694.81        645.21         8.28 o                         
  -2  13   2        141.97        178.24         3.50 o                         
  -1  13   2        140.64        147.45         2.88 o                         
   0  13   2       1558.96       1802.55        16.39 o                         
   1  13   2          5.00         10.52         1.59 o                         
   2  13   2          1.24          6.18         1.52 o                         
   3  13   2        392.56        389.72         6.87 o                         
   4  13   2         26.97         31.20         2.16 o                         
   5  13   2          4.52          1.25         1.74 o                         
   6  13   2        358.70        359.98         5.50 o                         
   7  13   2         42.28         44.26         2.42 o                         
  -8  14   2         51.46         44.71         2.54 o                         
  -7  14   2         10.40         13.16         2.33 o                         
  -6  14   2         38.28         30.78         2.72 o                         
  -5  14   2          1.81          2.62         1.92 o                         
  -4  14   2        142.02        131.34         3.59 o                         
  -3  14   2        316.86        293.44         7.51 o                         
  -2  14   2        587.61        646.62         7.47 o                         
  -1  14   2        335.44        368.23         4.48 o                         
   0  14   2         23.73          8.79         1.49 o                         
   1  14   2         21.89         18.62         1.77 o                         
   2  14   2         95.86         94.56         2.90 o                         
   3  14   2         22.33         13.71         1.74 o                         
   4  14   2         99.90         97.64         3.23 o                         
   5  14   2         71.41         72.03         2.71 o                         
   6  14   2        271.71        271.85         4.74 o                         
   7  14   2         49.57         57.17         3.73 o                         
  -8  15   2         22.53         19.17         1.79 o                         
  -7  15   2        166.07        168.04         5.37 o                         
  -6  15   2          7.20          5.50         2.51 o                         
  -5  15   2         13.47         10.38         2.31 o                         
  -4  15   2         28.29         30.86         2.32 o                         
  -3  15   2         19.76         35.81         3.01 o                         
  -2  15   2         42.35         67.20         2.79 o                         
  -1  15   2         15.87         29.06         1.96 o                         
   0  15   2        521.51        472.13         5.92 o                         
   1  15   2        651.08        561.74         6.83 o                         
   2  15   2        196.61        170.61         3.72 o                         
   3  15   2        108.56        120.07         3.10 o                         
   4  15   2          0.01         -0.19         1.77 o                         
   5  15   2        164.84        145.81         3.42 o                         
   6  15   2         46.95         55.37         2.95 o                         
   7  15   2         30.08         24.31         2.87 o                         
  -8  16   2         26.70         22.80         2.53 o                         
  -7  16   2         75.32         83.54         3.88 o                         
  -6  16   2        152.50        157.55        10.02 o                         
  -5  16   2       1214.35       1153.49        14.76 o                         
  -4  16   2         24.85         24.31         2.52 o                         
  -3  16   2        982.29        947.12        13.14 o                         
  -2  16   2          1.23         -2.08         2.08 o                         
  -1  16   2          1.80          3.23         1.66 o                         
   0  16   2          1.23         -0.40         2.16 o                         
   1  16   2          0.01          5.68         3.01 o                         
   2  16   2        108.52        115.92         3.48 o                         
   3  16   2       3051.77       2991.51        27.42 o                         
   4  16   2        149.54        138.76         4.17 o                         
   5  16   2        328.44        311.76         7.57 o                         
   6  16   2        102.14        102.92         3.62 o                         
   7  16   2        126.03        121.17         6.09 o                         
  -8  17   2         18.48         19.18         2.05 o                         
  -7  17   2        250.86        215.53         5.24 o                         
  -6  17   2        164.68        169.59         5.55 o                         
  -5  17   2        717.03        718.10        10.29 o                         
  -4  17   2        297.33        286.02         5.78 o                         
  -3  17   2         25.72         37.00         2.47 o                         
  -2  17   2        228.18        246.42         4.56 o                         
  -1  17   2        168.33        149.29         3.94 o                         
   0  17   2        733.06        672.07         8.24 o                         
   1  17   2         96.78         97.60         3.44 o                         
   2  17   2        508.07        487.99         6.45 o                         
   3  17   2         54.40         49.20         3.24 o                         
   4  17   2         42.22         47.26         3.00 o                         
   5  17   2         32.69         34.97         2.02 o                         
   6  17   2        178.98        173.30         4.83 o                         
   7  17   2         66.15         64.39         4.80 o                         
  -7  18   2          1.40          4.70         1.96 o                         
  -6  18   2        301.22        290.95         6.96 o                         
  -5  18   2          2.11          1.72         3.78 o                         
  -4  18   2          0.89          0.62         2.27 o                         
  -3  18   2         55.87         59.62         3.10 o                         
  -2  18   2       3254.37       3087.12        32.81 o                         
  -1  18   2          2.72          1.97         1.83 o                         
   0  18   2        232.55        273.41         4.85 o                         
   1  18   2          0.07          1.61         2.00 o                         
   2  18   2        309.30        297.46         4.72 o                         
   3  18   2        256.81        240.51         4.58 o                         
   4  18   2        160.44        155.35         3.83 o                         
   5  18   2          0.42          0.65         1.60 o                         
   6  18   2        345.46        348.56         6.12 o                         
  -7  19   2          0.68          4.71         1.77 o                         
  -6  19   2          0.84          2.50         1.92 o                         
  -5  19   2        310.33        306.38         6.85 o                         
  -4  19   2       1510.57       1495.34        18.09 o                         
  -3  19   2        441.43        429.75         6.88 o                         
  -2  19   2          5.34          4.87         1.90 o                         
  -1  19   2        220.01        240.46         4.65 o                         
   0  19   2        815.48        762.21         8.31 o                         
   1  19   2          4.30          6.63         1.94 o                         
   2  19   2        188.31        210.24         4.29 o                         
   3  19   2         72.31         73.25         3.00 o                         
   4  19   2          0.07          1.44         2.92 o                         
   5  19   2          2.14          1.69         1.53 o                         
   6  19   2        104.29        119.04         5.33 o                         
  -7  20   2         87.12         81.31         5.11 o                         
  -6  20   2         75.03         70.89         3.28 o                         
  -5  20   2          2.08          1.88         2.50 o                         
  -4  20   2          0.56          2.47         1.96 o                         
  -3  20   2        503.82        533.11         7.91 o                         
  -2  20   2        604.96        568.46         7.80 o                         
  -1  20   2         72.74         65.65         3.14 o                         
   0  20   2        132.09        151.96         3.73 o                         
   1  20   2         70.17         59.08         2.79 o                         
   2  20   2        367.25        383.17         6.10 o                         
   3  20   2        221.61        236.78         4.77 o                         
   4  20   2         37.15         37.88         2.44 o                         
   5  20   2        250.04        241.12         3.92 o                         
   6  20   2          3.59         13.01         2.82 o                         
  -7  21   2         17.38         10.49         2.89 o                         
  -6  21   2          7.92          8.06         1.84 o                         
  -5  21   2        174.65        180.68         4.59 o                         
  -4  21   2         27.49         24.20         2.56 o                         
  -3  21   2        362.03        352.03         5.99 o                         
  -2  21   2        413.33        413.80         6.28 o                         
  -1  21   2        189.97        175.43         4.15 o                         
   0  21   2        134.65        122.39         3.76 o                         
   1  21   2       1246.82       1228.43        16.50 o                         
   2  21   2         89.25         84.38         3.64 o                         
   3  21   2        296.51        295.21        23.00 o                         
   4  21   2         77.06         70.96         2.98 o                         
   5  21   2         15.75         13.97         1.94 o                         
  -6  22   2         26.65         30.56         2.41 o                         
  -5  22   2         11.33          9.24         1.98 o                         
  -4  22   2         11.73         12.91         2.04 o                         
  -3  22   2         14.44         19.21         2.39 o                         
  -2  22   2        132.64        144.47         3.92 o                         
  -1  22   2        864.56        843.83        10.45 o                         
   0  22   2        832.04        853.14        10.56 o                         
   1  22   2         14.40         13.07         2.22 o                         
   2  22   2         19.19         14.44         2.10 o                         
   3  22   2        217.91        194.46         4.77 o                         
   4  22   2        252.68        256.95         4.71 o                         
   5  22   2         63.20         58.76         2.99 o                         
  -6  23   2         45.74         48.52         5.67 o                         
  -5  23   2          9.01         12.23         2.03 o                         
  -4  23   2        290.01        307.35         7.37 o                         
  -3  23   2         14.82         17.51         2.03 o                         
  -2  23   2         34.40         28.04         2.42 o                         
  -1  23   2          2.44          1.39         1.78 o                         
   0  23   2         25.94         20.99         2.36 o                         
   1  23   2        111.79         95.40         3.81 o                         
   2  23   2        353.05        368.19         6.05 o                         
   3  23   2        305.86        295.31         5.61 o                         
   4  23   2         60.97         71.34         3.10 o                         
   5  23   2         39.06         37.60         4.58 o                         
  -5  24   2          7.50          9.33         2.98 o                         
  -4  24   2          1.02          3.56         1.80 o                         
  -3  24   2        391.60        406.08         6.69 o                         
  -2  24   2          0.76          2.86         1.75 o                         
  -1  24   2          3.97          8.52         1.80 o                         
   0  24   2         57.03         56.95         3.12 o                         
   1  24   2         73.41         59.93         3.15 o                         
   2  24   2        254.46        256.43         5.18 o                         
   3  24   2         68.75         84.59         4.15 o                         
   4  24   2         37.28         39.77         2.17 o                         
  -5  25   2        113.93        146.61         8.64 o                         
  -4  25   2         11.01         11.01         1.86 o                         
  -3  25   2         65.11         70.41         3.00 o                         
  -2  25   2         11.02          9.82         1.75 o                         
  -1  25   2         11.71          6.74         1.71 o                         
   0  25   2         19.08         25.77         2.14 o                         
   1  25   2        211.55        235.15         5.79 o                         
   2  25   2          4.15          4.78         1.83 o                         
   3  25   2         57.77         57.37         2.79 o                         
   4  25   2        114.64        113.34         3.69 o                         
  -4  26   2          0.76         -0.27         1.65 o                         
  -3  26   2          9.35          9.98         1.68 o                         
  -2  26   2          0.97          2.87         1.74 o                         
  -1  26   2        199.79        202.85         4.08 o                         
   0  26   2          0.28         -0.06         1.64 o                         
   1  26   2          1.29          2.13         1.60 o                         
   2  26   2         10.88         10.54         1.66 o                         
   3  26   2          2.61          1.16         2.12 o                         
  -4  27   2         83.77         81.08         3.34 o                         
  -3  27   2         24.86         31.39         2.14 o                         
  -2  27   2        102.96        108.25         3.21 o                         
  -1  27   2          6.59          6.28         1.60 o                         
   0  27   2        151.79        175.79         3.93 o                         
   1  27   2          7.28         11.28         1.77 o                         
   2  27   2          3.11          0.32         1.94 o                         
  -3  28   2         54.00         42.78         2.96 o                         
  -2  28   2        255.83        255.60         5.54 o                         
  -1  28   2         11.30         13.95         1.88 o                         
   0  28   2         25.20         24.07         1.81 o                         
   1  28   2        111.73        119.77         3.37 o                         
   2  28   2        105.67        107.49         2.78 o                         
  -1  29   2          0.96          5.88         2.56 o                         
   0  29   2         41.10         45.91         3.23 o                         
  -9   0   3         69.98         77.16         4.03 o                         
  -7   0   3       2387.65       2402.86        33.32 o                         
  -5   0   3        377.75        371.27         7.73 o                         
  -3   0   3        249.62        199.15        26.04 o                         
  -1   0   3        500.16        568.35        26.95 o                         
   1   0   3        127.84        163.21         9.20 o                         
   3   0   3       1751.32       1906.26        24.10 o                         
   5   0   3        114.49        125.40         4.96 o                         
   7   0   3         25.75         27.06         3.33 o                         
  -9   1   3         10.01         12.35         1.94 o                         
  -8   1   3         96.43         98.32         3.61 o                         
  -7   1   3          4.24         10.95         2.01 o                         
  -6   1   3        815.87        768.94        11.18 o                         
  -5   1   3        234.40        226.61         4.18 o                         
  -4   1   3         79.96         72.36         4.53 o                         
  -3   1   3          0.38          0.03         1.49 o                         
  -2   1   3       3854.92       3565.82        42.84 o                         
  -1   1   3       2114.72       1948.70        28.46 o                         
   0   1   3         82.87        102.55         2.33 o                         
   1   1   3       1226.39       1299.81        26.04 o                         
   2   1   3       1581.92       1567.52        20.88 o                         
   3   1   3        144.24        156.09         3.55 o                         
   4   1   3          4.39          2.43         1.80 o                         
   5   1   3         15.15         21.13         2.12 o                         
   6   1   3         30.74         31.56         2.59 o                         
   7   1   3         38.37         42.59         3.02 o                         
   8   1   3          1.50          5.01         1.79 o                         
  -9   2   3          1.47          1.99         1.54 o                         
  -8   2   3        105.16        106.13         3.64 o                         
  -7   2   3        324.05        300.87         4.98 o                         
  -6   2   3         82.22         64.65         2.87 o                         
  -5   2   3          4.09          2.01         1.77 o                         
  -4   2   3          9.11         17.64         3.76 o                         
  -3   2   3        220.88        254.81         7.90 o                         
  -2   2   3        148.94        180.85         3.83 o                         
  -1   2   3        668.59        630.65         9.82 o                         
   0   2   3        907.78        961.18        15.56 o                         
   1   2   3        269.31        282.18         4.73 o                         
   2   2   3        922.48        961.02        13.31 o                         
   3   2   3        782.31        721.82         8.56 o                         
   4   2   3        187.51        220.88         4.13 o                         
   5   2   3          5.59          5.44         2.05 o                         
   6   2   3        103.27         91.06         3.66 o                         
   7   2   3          3.91          1.24         1.98 o                         
   8   2   3        198.32        203.92         4.97 o                         
  -9   3   3          9.93          8.71         1.65 o                         
  -8   3   3        530.29        509.47         7.64 o                         
  -7   3   3         64.03         74.90         3.31 o                         
  -6   3   3        695.01        702.64         8.63 o                         
  -5   3   3        240.42        197.96         3.84 o                         
  -4   3   3       1173.72       1330.93        33.91 o                         
  -3   3   3        291.81        295.37         7.51 o                         
  -2   3   3        202.30        207.44         4.29 o                         
  -1   3   3       3253.87       2990.18        43.80 o                         
   1   3   3        187.55        157.82         3.09 o                         
   2   3   3       1335.77       1351.54        21.60 o                         
   3   3   3         65.05         66.45         2.49 o                         
   4   3   3        335.52        368.80         5.10 o                         
   5   3   3         72.05         60.16         2.86 o                         
   6   3   3         31.02         40.69         2.63 o                         
   7   3   3          0.18          2.12         1.90 o                         
   8   3   3          5.07          3.99         1.84 o                         
  -9   4   3        215.21        219.22         3.97 o                         
  -8   4   3        150.78        155.86         3.97 o                         
  -7   4   3        700.72        711.89         8.80 o                         
  -6   4   3         11.99         12.23         2.05 o                         
  -5   4   3          0.22          1.14         1.77 o                         
  -4   4   3         10.71         18.18         2.58 o                         
  -3   4   3        224.40        173.70         4.68 o                         
  -2   4   3         52.73         59.11         2.45 o                         
   0   4   3       1864.43       1893.29        32.02 o                         
   1   4   3        275.95        235.67         5.52 o                         
   2   4   3        301.58        354.92         7.80 o                         
   3   4   3        804.52        725.17         7.13 o                         
   4   4   3         81.68         80.44         2.93 o                         
   5   4   3         43.00         39.85         2.49 o                         
   6   4   3         42.28         48.33         2.95 o                         
   7   4   3         22.37         21.37         2.36 o                         
   8   4   3         27.79         26.61         2.49 o                         
  -9   5   3          1.17          4.92         1.45 o                         
  -8   5   3         69.85         69.82         3.39 o                         
  -7   5   3         25.59         26.54         2.28 o                         
  -6   5   3        123.34        112.15         3.56 o                         
  -5   5   3        544.99        454.73         6.70 o                         
  -4   5   3       1573.93       1456.78        24.45 o                         
  -3   5   3       1747.72       1706.17        25.25 o                         
  -2   5   3         39.66         43.46         1.95 o                         
  -1   5   3        556.63        529.48         7.85 o                         
   0   5   3       5485.32       4825.82       186.78 o                         
   1   5   3        400.99        493.99         8.71 o                         
   2   5   3       1826.90       1979.94        64.38 o                         
   3   5   3        831.41        883.80         7.99 o                         
   4   5   3          1.34          5.36         1.84 o                         
   5   5   3         93.50         70.11         3.14 o                         
   6   5   3         65.53         70.11         3.39 o                         
   7   5   3         81.42         75.50         3.12 o                         
   8   5   3         12.94         12.51         1.88 o                         
  -9   6   3         47.86         59.40         3.33 o                         
  -8   6   3        446.97        403.39        20.74 o                         
  -7   6   3        143.68        139.81         4.46 o                         
  -6   6   3        885.73        832.51        10.28 o                         
  -5   6   3        208.15        232.28         4.18 o                         
  -4   6   3        613.11        764.06        12.81 o                         
  -3   6   3       4589.74       4430.06        54.92 o                         
  -2   6   3         45.61         41.61         1.88 o                         
  -1   6   3        101.99        108.19         3.54 o                         
   0   6   3        713.07        671.16        15.50 o                         
   1   6   3         89.11        109.39         5.24 o                         
   2   6   3        244.12        203.33         6.32 o                         
   3   6   3          0.81          9.35         1.77 o                         
   4   6   3          3.96         15.14         2.77 o                         
   5   6   3        182.04        204.11         4.36 o                         
   6   6   3         16.83         12.82         2.28 o                         
   7   6   3          9.73          5.91         1.90 o                         
   8   6   3        101.06         94.56         4.42 o                         
  -9   7   3          1.38          2.23         1.44 o                         
  -8   7   3          0.51          2.10         1.82 o                         
  -7   7   3        266.86        271.40         4.93 o                         
  -6   7   3       1696.59       1613.73        17.70 o                         
  -5   7   3        150.13        142.69         3.53 o                         
  -4   7   3       2125.10       2002.55        20.33 o                         
  -3   7   3       1868.53       2104.54        25.58 o                         
  -2   7   3        111.21         90.42         3.34 o                         
  -1   7   3         32.02         59.54         2.18 o                         
   0   7   3        347.79        326.69         4.78 o                         
   1   7   3        592.08        653.05        12.43 o                         
   2   7   3       1134.66       1211.06        20.11 o                         
   3   7   3        660.59        555.13         5.57 o                         
   4   7   3          4.45          2.48         1.74 o                         
   5   7   3        178.71        177.04         4.19 o                         
   6   7   3         32.19         42.11         2.59 o                         
   7   7   3          0.93          2.34         1.92 o                         
   8   7   3         62.26         71.51         3.10 o                         
  -9   8   3         31.24         38.37         3.09 o                         
  -8   8   3         69.30         70.73         3.22 o                         
  -7   8   3        749.88        768.83         9.25 o                         
  -6   8   3          6.89         12.30         2.26 o                         
  -5   8   3         30.20         24.53         2.03 o                         
  -4   8   3        834.59        778.49         8.06 o                         
  -3   8   3        273.18        290.18         6.89 o                         
  -2   8   3        476.60        464.32         8.69 o                         
  -1   8   3       3236.95       3155.13        55.54 o                         
   0   8   3       1209.35       1182.99        19.17 o                         
   1   8   3       1101.02       1066.66        16.90 o                         
   2   8   3        351.31        339.15         4.85 o                         
   3   8   3        299.73        291.07         4.36 o                         
   4   8   3        184.41        204.87         3.78 o                         
   5   8   3        183.86        184.59         4.24 o                         
   6   8   3          6.37          3.36         2.40 o                         
   7   8   3          3.90          6.12         1.87 o                         
   8   8   3         10.30          8.70         2.03 o                         
  -9   9   3          5.11          4.06         1.64 o                         
  -8   9   3         91.14         89.47         3.78 o                         
  -7   9   3         23.96         22.37         2.18 o                         
  -6   9   3        662.91        622.92         7.93 o                         
  -5   9   3        438.98        489.93         8.37 o                         
  -4   9   3        196.74        201.88         3.73 o                         
  -3   9   3         84.00        112.11         3.34 o                         
  -2   9   3       2001.65       2177.75        33.82 o                         
  -1   9   3        178.06        152.92         4.69 o                         
   0   9   3         23.86         13.36         1.76 o                         
   1   9   3        602.76        588.66        10.53 o                         
   2   9   3        285.17        309.84         3.93 o                         
   3   9   3        313.17        271.65         4.41 o                         
   4   9   3         23.66         25.65         2.17 o                         
   5   9   3       1035.93       1052.31        11.05 o                         
   6   9   3         54.78         54.04         3.00 o                         
   7   9   3        100.07        103.11         3.46 o                         
  -9  10   3        226.05        236.46         4.80 o                         
  -8  10   3         85.73         86.22         3.31 o                         
  -7  10   3         43.81         51.64         2.78 o                         
  -6  10   3         40.92         36.96         2.26 o                         
  -5  10   3         21.80         42.30         2.71 o                         
  -4  10   3        364.89        379.31         5.71 o                         
  -3  10   3        527.67        509.98         7.44 o                         
  -2  10   3       1340.35       1518.10        21.96 o                         
  -1  10   3       1668.28       1712.36        24.85 o                         
   0  10   3        914.46        935.42        14.04 o                         
   1  10   3         61.01         68.93         4.62 o                         
   2  10   3        404.63        423.66         5.29 o                         
   3  10   3        401.92        410.02         5.73 o                         
   4  10   3         41.34         46.93         2.31 o                         
   5  10   3         79.64         89.78         3.41 o                         
   6  10   3        153.61        139.44         4.58 o                         
   7  10   3         28.48         27.35         2.16 o                         
  -9  11   3         43.73         55.85         2.77 o                         
  -8  11   3          2.22          2.73         2.06 o                         
  -7  11   3         77.20         78.47         3.65 o                         
  -6  11   3        100.64        104.82         3.69 o                         
  -5  11   3        140.64        174.11         4.74 o                         
  -4  11   3        810.90        799.92        10.52 o                         
  -3  11   3        334.31        364.88         6.16 o                         
  -2  11   3         14.33         11.45         1.58 o                         
  -1  11   3        505.71        642.53        10.35 o                         
   0  11   3        810.71        642.67         7.97 o                         
   1  11   3        259.80        289.39         3.77 o                         
   2  11   3         80.86         85.25         2.93 o                         
   3  11   3        144.65        167.94         5.31 o                         
   4  11   3         10.52          9.18         1.88 o                         
   5  11   3          0.09          0.26         1.94 o                         
   6  11   3         25.13         33.38         2.51 o                         
   7  11   3          7.79          6.12         1.76 o                         
  -9  12   3          2.96          6.65         1.61 o                         
  -8  12   3        202.79        210.03         4.24 o                         
  -7  12   3         42.10         31.43         2.62 o                         
  -6  12   3         27.14         30.29         2.37 o                         
  -5  12   3         72.47         73.87         3.12 o                         
  -4  12   3         71.99         84.16         3.33 o                         
  -3  12   3         51.13         56.87         2.62 o                         
  -2  12   3       1557.38       1505.78        15.25 o                         
  -1  12   3        250.03        252.12         4.28 o                         
   0  12   3       1211.34       1346.56        12.14 o                         
   1  12   3        893.07        872.64         8.63 o                         
   2  12   3          7.54          8.25         1.56 o                         
   3  12   3        106.86         77.96         2.75 o                         
   4  12   3          2.99          2.97         1.77 o                         
   5  12   3          1.05          1.20         1.90 o                         
   6  12   3         72.30         57.77         2.98 o                         
   7  12   3          0.41          2.26         1.76 o                         
  -8  13   3         74.39         71.10         4.41 o                         
  -7  13   3          8.28          4.77         6.35 o                         
  -6  13   3        123.79        137.28         3.96 o                         
  -5  13   3         42.60         29.43         2.27 o                         
  -4  13   3        103.77         95.01         3.28 o                         
  -3  13   3          0.08          4.19         2.41 o                         
  -2  13   3        254.89        247.35         3.73 o                         
  -1  13   3        292.38        354.79         4.78 o                         
   0  13   3        701.88        718.06         7.20 o                         
   1  13   3        218.18        212.17         3.62 o                         
   2  13   3         45.89         70.01         2.44 o                         
   3  13   3        355.48        312.42         4.79 o                         
   4  13   3        112.22        102.54         3.04 o                         
   5  13   3        234.48        231.73         5.26 o                         
   6  13   3         24.89         28.92         2.23 o                         
   7  13   3          5.29          4.68         1.94 o                         
  -8  14   3        189.85        190.04         5.13 o                         
  -7  14   3        181.72        180.83         4.64 o                         
  -6  14   3         44.05         40.58         2.50 o                         
  -5  14   3         95.89        100.73         3.53 o                         
  -4  14   3         66.95         82.94         3.48 o                         
  -3  14   3       1980.39       1941.14        24.44 o                         
  -2  14   3         26.29         43.36         2.07 o                         
  -1  14   3          6.40          8.61         1.65 o                         
   0  14   3         18.61         36.31         1.79 o                         
   1  14   3         22.02         12.23         1.61 o                         
   2  14   3        296.56        288.91         4.67 o                         
   3  14   3         42.43         40.37         2.13 o                         
   4  14   3         18.68         25.63         1.94 o                         
   5  14   3        109.01        120.96         3.58 o                         
   6  14   3         98.20        104.73         3.40 o                         
   7  14   3         27.89         25.52         2.42 o                         
  -8  15   3         17.65         17.80         4.39 o                         
  -7  15   3         12.29          9.49         2.22 o                         
  -6  15   3          2.52          3.04         2.04 o                         
  -5  15   3        744.00        714.84        10.02 o                         
  -4  15   3        124.16        139.80         4.12 o                         
  -3  15   3         40.75         42.20         2.99 o                         
  -2  15   3         54.18         44.51         2.49 o                         
  -1  15   3          1.77          1.06         1.58 o                         
   0  15   3          2.31          2.39         1.45 o                         
   1  15   3         40.86         47.75         2.54 o                         
   2  15   3        278.98        262.16         4.16 o                         
   3  15   3          6.17         10.89         1.80 o                         
   4  15   3        106.08        109.78         3.03 o                         
   5  15   3          0.77          5.10         1.69 o                         
   6  15   3        339.52        343.10         5.64 o                         
   7  15   3         86.13         83.92         4.08 o                         
  -8  16   3         19.32         18.66         1.80 o                         
  -7  16   3         72.04         69.60         4.90 o                         
  -6  16   3         75.82         74.57         7.42 o                         
  -5  16   3       1075.20       1041.31        12.68 o                         
  -4  16   3          3.26          7.78         2.20 o                         
  -3  16   3         54.51         56.46         2.92 o                         
  -2  16   3          2.25          4.41         2.16 o                         
  -1  16   3         57.46         70.37         4.05 o                         
   0  16   3       1010.26       1048.80        11.70 o                         
   1  16   3        112.91        100.91         2.85 o                         
   2  16   3        501.28        495.49         6.12 o                         
   3  16   3        370.35        366.44         5.25 o                         
   4  16   3        179.85        168.45         3.40 o                         
   5  16   3          7.53         10.89         1.88 o                         
   6  16   3         17.50         18.79         1.95 o                         
  -8  17   3         14.03         16.98         1.89 o                         
  -7  17   3         64.24         58.18         3.28 o                         
  -6  17   3        112.59         96.37         5.41 o                         
  -5  17   3        311.14        310.74         5.87 o                         
  -4  17   3          5.91          7.30         2.08 o                         
  -3  17   3         94.49         94.62         3.43 o                         
  -2  17   3       1716.04       1788.13        19.79 o                         
  -1  17   3        496.14        457.05         6.08 o                         
   0  17   3        116.97         90.65         3.15 o                         
   1  17   3          9.93          7.55         1.66 o                         
   2  17   3         49.27         33.74         1.97 o                         
   3  17   3        283.45        293.69         4.67 o                         
   4  17   3        187.57        180.95         4.23 o                         
   5  17   3        327.97        292.95         4.77 o                         
   6  17   3         16.98         17.16         1.74 o                         
  -7  18   3         19.89         18.55         1.89 o                         
  -6  18   3          0.10         -2.42         2.42 o                         
  -5  18   3         49.22         50.70         2.77 o                         
  -4  18   3        126.36        138.02         4.00 o                         
  -3  18   3       1305.08       1258.41        15.56 o                         
  -2  18   3        148.72        138.12         3.77 o                         
  -1  18   3        241.50        236.90         4.10 o                         
   0  18   3         70.57         66.11         2.81 o                         
   1  18   3        324.77        289.23         5.14 o                         
   2  18   3        119.86         93.98         2.90 o                         
   3  18   3         47.73         42.42         2.08 o                         
   4  18   3        166.92        157.66         3.69 o                         
   5  18   3          6.39          7.73         1.63 o                         
   6  18   3         29.27         39.50         2.58 o                         
  -7  19   3         57.59         54.13         4.89 o                         
  -6  19   3         50.05         51.19         2.93 o                         
  -5  19   3        256.80        243.47         5.59 o                         
  -4  19   3         72.78         73.62         3.28 o                         
  -3  19   3        291.33        303.33         5.61 o                         
  -2  19   3         63.19         63.84         3.35 o                         
  -1  19   3        649.67        582.47         7.12 o                         
   0  19   3         11.04         21.06         2.02 o                         
   1  19   3          1.97          0.90         1.76 o                         
   2  19   3         11.47         12.47         1.67 o                         
   3  19   3        104.41         92.76         2.92 o                         
   4  19   3          8.35          7.62         1.56 o                         
   5  19   3         93.90         83.01         2.72 o                         
   6  19   3         20.44         29.02         4.38 o                         
  -7  20   3          9.49         14.59         2.28 o                         
  -6  20   3         21.53         19.78         3.42 o                         
  -5  20   3          9.33          9.61         1.97 o                         
  -4  20   3        865.16        870.61        11.33 o                         
  -3  20   3          0.71          6.99         2.02 o                         
  -2  20   3        331.01        345.45         6.04 o                         
  -1  20   3       1175.20       1241.41        14.45 o                         
   0  20   3        131.62        123.96         3.58 o                         
   1  20   3         17.29         10.16         1.84 o                         
   2  20   3        960.90        915.22        10.88 o                         
   3  20   3         94.84         89.91         4.20 o                         
   4  20   3         59.54         59.60         2.30 o                         
   5  20   3          3.44          2.64         2.01 o                         
  -7  21   3          1.04          2.16         1.50 o                         
  -6  21   3        197.49        203.70         5.41 o                         
  -5  21   3          0.09          6.33         2.88 o                         
  -4  21   3         69.48         75.35         4.10 o                         
  -3  21   3          9.54         10.82         2.06 o                         
  -2  21   3        306.12        319.60         5.72 o                         
  -1  21   3        425.63        514.88         7.30 o                         
   0  21   3        277.46        283.13         5.53 o                         
   1  21   3         66.54         72.48         3.15 o                         
   2  21   3        169.85        166.35         4.86 o                         
   3  21   3         68.27         58.10         2.72 o                         
   4  21   3         88.09         84.96         2.71 o                         
   5  21   3        128.97        129.08         4.94 o                         
  -6  22   3         25.77         24.47         4.11 o                         
  -5  22   3          8.51         10.59         1.90 o                         
  -4  22   3         56.05         56.55         3.43 o                         
  -3  22   3         92.19        114.38         7.48 o                         
  -2  22   3         31.31         32.88         2.91 o                         
  -1  22   3         56.82         57.24         3.11 o                         
   0  22   3        122.22        122.36         4.57 o                         
   1  22   3         17.78         25.01         2.33 o                         
   2  22   3          4.31          4.68         1.72 o                         
   3  22   3        128.32        148.34         3.79 o                         
   4  22   3         23.46         20.45         2.45 o                         
   5  22   3         65.04         80.28         6.54 o                         
  -6  23   3         11.48         15.84         2.45 o                         
  -5  23   3         48.85         52.25         3.22 o                         
  -4  23   3         72.10         73.41         3.37 o                         
  -3  23   3          0.11         -1.32         1.72 o                         
  -2  23   3         10.59         13.64         4.19 o                         
  -1  23   3         62.60         56.90         3.15 o                         
   0  23   3          5.01          7.58         2.45 o                         
   1  23   3        436.66        474.33         7.57 o                         
   2  23   3        115.88        106.06         3.67 o                         
   3  23   3         51.93         51.77         2.77 o                         
   4  23   3          3.03          2.71         2.53 o                         
  -5  24   3         94.64        103.15         3.68 o                         
  -4  24   3        143.68        139.25         3.51 o                         
  -3  24   3          7.93          8.78         1.98 o                         
  -2  24   3         71.86         73.55         3.06 o                         
  -1  24   3         25.60         37.20         2.81 o                         
   0  24   3        152.05        144.24         4.25 o                         
   1  24   3          9.16          7.56         1.74 o                         
   2  24   3         52.57         61.62         2.93 o                         
   3  24   3        123.67        127.63         4.06 o                         
   4  24   3        147.13        133.41         3.65 o                         
  -5  25   3         70.55         70.17         3.69 o                         
  -4  25   3         85.00         83.52         3.57 o                         
  -3  25   3         63.11         81.89         3.05 o                         
  -2  25   3          0.69         -0.33         2.23 o                         
  -1  25   3          3.13          5.39         1.89 o                         
   0  25   3        268.61        295.07         5.82 o                         
   1  25   3         26.63         30.77         2.10 o                         
   2  25   3         31.91         38.53         2.37 o                         
   3  25   3         11.38         12.01         1.66 o                         
  -4  26   3          1.83          9.30         2.05 o                         
  -3  26   3        206.99        207.15         4.58 o                         
  -2  26   3        172.50        174.23         3.93 o                         
  -1  26   3         89.68         78.63         3.14 o                         
   0  26   3         10.85          8.57         1.71 o                         
   1  26   3         91.41         98.28         3.41 o                         
   2  26   3        137.03        162.70         4.21 o                         
   3  26   3         36.82         33.01         3.52 o                         
  -3  27   3          7.44         14.18         2.16 o                         
  -2  27   3         32.77         31.35         1.96 o                         
  -1  27   3        233.84        235.76         5.81 o                         
   0  27   3          4.02          5.56         1.49 o                         
   1  27   3        233.05        207.84         5.97 o                         
   2  27   3        113.42         98.21         3.14 o                         
  -2  28   3         54.40         53.15         2.71 o                         
  -1  28   3         28.73         30.83         3.56 o                         
   0  28   3          0.97          3.95         2.75 o                         
   1  28   3          4.13          9.06         2.16 o                         
 -10   0   4         16.58          9.87         2.14 o                         
  -8   0   4        227.59        223.22         9.57 o                         
  -6   0   4         15.98         22.73         3.09 o                         
  -4   0   4        342.48        433.68        14.22 o                         
  -2   0   4        707.96        762.76        36.65 o                         
   0   0   4        908.59        855.33        64.80 o                         
   2   0   4        707.26        662.35        14.65 o                         
   4   0   4        507.14        570.83        18.63 o                         
   6   0   4        295.54        294.18         8.93 o                         
 -10   1   4          0.41          3.66         2.33 o                         
  -9   1   4          1.22          3.76         1.55 o                         
  -8   1   4         24.41         23.52         2.30 o                         
  -7   1   4        344.15        335.92         5.91 o                         
  -6   1   4        494.68        509.32         6.77 o                         
  -5   1   4        573.42        504.82         6.36 o                         
  -4   1   4        150.66        188.83         5.70 o                         
  -3   1   4        366.43        395.78        14.29 o                         
  -2   1   4          5.22          6.11         0.89 o                         
  -1   1   4        444.41        493.49         7.88 o                         
   0   1   4          3.92          2.60         0.75 o                         
   1   1   4        312.93        285.48         7.58 o                         
   2   1   4        707.84        886.32        13.74 o                         
   3   1   4        113.72        118.54         3.32 o                         
   4   1   4        269.44        276.76         5.05 o                         
   5   1   4        129.33        132.61         4.02 o                         
   6   1   4         32.63         43.58         2.87 o                         
   7   1   4          6.38          8.48         1.99 o                         
 -10   2   4         10.74          7.82         1.49 o                         
  -9   2   4        121.50        133.63         3.39 o                         
  -8   2   4         41.13         37.14         2.56 o                         
  -7   2   4          0.10          1.95         2.11 o                         
  -6   2   4          9.00          7.47         1.83 o                         
  -5   2   4          3.80          7.15         1.79 o                         
  -4   2   4        187.37        209.95         5.95 o                         
  -3   2   4       1028.07       1083.73        24.34 o                         
  -2   2   4         64.19         65.51         2.05 o                         
  -1   2   4         58.71         92.70         2.83 o                         
   0   2   4         69.69         74.97         2.03 o                         
   1   2   4       3207.05       3202.01        57.55 o                         
   2   2   4         18.18         15.98         1.91 o                         
   3   2   4         37.51         35.17         1.97 o                         
   4   2   4         54.10         73.73         2.93 o                         
   5   2   4        121.66        133.17         4.21 o                         
   6   2   4          5.48          3.80         3.01 o                         
   7   2   4        116.77        127.66         3.74 o                         
  -9   3   4         35.51         32.44         2.27 o                         
  -8   3   4         18.83         17.55         2.28 o                         
  -7   3   4        206.42        209.03         4.55 o                         
  -6   3   4          4.75          3.65         1.81 o                         
  -5   3   4          8.83         11.41         1.87 o                         
  -4   3   4        867.85        862.11        16.12 o                         
  -3   3   4          6.41         -0.67         1.67 o                         
  -2   3   4        211.32        233.14         4.64 o                         
  -1   3   4       4810.88       4706.69        68.54 o                         
   0   3   4       1021.87        967.85        20.97 o                         
   1   3   4         52.80         58.30         2.31 o                         
   2   3   4        145.99        135.10         4.50 o                         
   3   3   4       1270.27       1303.58        10.87 o                         
   4   3   4         14.37         18.43         2.20 o                         
   5   3   4          1.04          0.54         2.17 o                         
   6   3   4         88.25         94.64         5.59 o                         
   7   3   4          8.33          8.96         2.08 o                         
  -9   4   4          8.69         11.48         1.70 o                         
  -8   4   4         93.44         85.95         3.82 o                         
  -7   4   4          3.14          1.97         1.96 o                         
  -6   4   4        218.87        273.22         5.16 o                         
  -5   4   4         43.97         71.04         2.95 o                         
  -4   4   4        338.83        394.63         8.71 o                         
  -3   4   4         56.97         78.50         4.71 o                         
  -2   4   4        176.74        187.00         3.60 o                         
  -1   4   4         51.99         57.68         2.26 o                         
   0   4   4       1049.54       1055.52        18.63 o                         
   1   4   4       2316.99       2447.42        32.78 o                         
   2   4   4          2.37         15.65         1.43 o                         
   3   4   4         13.76         17.90         1.90 o                         
   4   4   4        189.19        174.10         4.16 o                         
   5   4   4         52.57         54.00         3.00 o                         
   6   4   4         14.78         21.75         3.11 o                         
   7   4   4          6.99          5.46         1.92 o                         
  -9   5   4          0.31          1.77         1.50 o                         
  -8   5   4         69.92         83.31         3.69 o                         
  -7   5   4       1504.02       1555.23        16.06 o                         
  -6   5   4       1027.53       1024.57        11.17 o                         
  -5   5   4        107.30         72.67         2.83 o                         
  -4   5   4       1078.88       1263.35        13.73 o                         
  -3   5   4       1801.61       1952.38        49.92 o                         
  -2   5   4       1781.89       1705.82        36.58 o                         
  -1   5   4        141.82        145.34         3.73 o                         
   0   5   4       1802.47       2050.25        43.15 o                         
   1   5   4         28.92         35.65         1.17 o                         
   2   5   4        107.23         97.95         2.76 o                         
   3   5   4         43.57         64.48         2.54 o                         
   4   5   4        349.02        316.68         5.03 o                         
   5   5   4          7.88         10.70         2.32 o                         
   6   5   4        163.44        169.13         6.35 o                         
   7   5   4          2.86          5.61         1.95 o                         
  -9   6   4        332.68        333.25         6.39 o                         
  -8   6   4         34.56         30.36         8.20 o                         
  -7   6   4         31.81         44.24         2.80 o                         
  -6   6   4        181.02        198.30         4.03 o                         
  -5   6   4        670.94        717.68        10.68 o                         
  -4   6   4        905.02        958.39        11.24 o                         
  -3   6   4          4.78          4.34         1.74 o                         
  -2   6   4        546.42        689.06        18.53 o                         
  -1   6   4       2344.78       2452.50        37.18 o                         
   0   6   4        307.40        258.20         7.27 o                         
   1   6   4       4295.71       4110.10        90.83 o                         
   2   6   4          1.12          2.20         1.51 o                         
   3   6   4        306.95        272.64         4.25 o                         
   4   6   4          7.18          8.42         2.02 o                         
   5   6   4        110.05        104.45         3.73 o                         
   6   6   4        126.01        127.34         3.92 o                         
   7   6   4        252.65        244.73         5.75 o                         
  -9   7   4         66.74         67.70         2.68 o                         
  -8   7   4          5.60          3.99         2.17 o                         
  -7   7   4         14.14         10.88         2.18 o                         
  -6   7   4         91.73         77.79         3.18 o                         
  -5   7   4         10.95         11.18         1.99 o                         
  -4   7   4        310.76        422.17         6.00 o                         
  -3   7   4          3.38          1.56         1.68 o                         
  -2   7   4         98.46        103.31         5.26 o                         
  -1   7   4        834.31        845.18        16.94 o                         
   0   7   4        380.63        395.93        11.03 o                         
   1   7   4        933.12        831.48         8.80 o                         
   2   7   4        137.30        135.23         2.88 o                         
   3   7   4        652.82        622.37         6.93 o                         
   4   7   4        158.55        184.94         4.19 o                         
   5   7   4        195.04        210.97         4.46 o                         
   6   7   4          3.92          5.62         2.09 o                         
   7   7   4          5.66          7.82         1.74 o                         
  -9   8   4         99.43         92.25         2.75 o                         
  -8   8   4          4.02          4.16         1.92 o                         
  -7   8   4         98.89         90.07         3.68 o                         
  -6   8   4          0.71         14.46         2.17 o                         
  -5   8   4         19.27         18.57         2.59 o                         
  -4   8   4         15.59          8.26         2.11 o                         
  -3   8   4         15.63         10.90         1.53 o                         
  -2   8   4       1137.64       1271.53        22.93 o                         
  -1   8   4        673.45        658.99        11.99 o                         
   0   8   4       1095.10       1195.92        18.86 o                         
   1   8   4       1884.24       1897.50        16.83 o                         
   2   8   4        359.11        423.39         4.68 o                         
   3   8   4          2.39          4.21         1.88 o                         
   4   8   4          3.32          5.66         2.08 o                         
   5   8   4         83.80         89.20         3.60 o                         
   6   8   4         80.83         89.96         4.01 o                         
   7   8   4         18.80         25.10         2.82 o                         
  -9   9   4         40.14         33.72         2.41 o                         
  -8   9   4         14.00         10.76         1.88 o                         
  -7   9   4          2.69          2.50         1.94 o                         
  -6   9   4       1133.37       1116.27        13.64 o                         
  -5   9   4        273.99        303.52         5.23 o                         
  -4   9   4         46.53         80.48         3.42 o                         
  -3   9   4        360.94        376.53         5.99 o                         
  -2   9   4        723.93        702.67         9.06 o                         
  -1   9   4       1159.12       1155.65        19.49 o                         
   0   9   4         45.29         54.32         3.23 o                         
   1   9   4        979.19       1001.78         9.67 o                         
   2   9   4         55.39         57.96         2.33 o                         
   3   9   4         55.19         67.64         2.83 o                         
   4   9   4        351.94        380.58         5.64 o                         
   5   9   4         78.73         86.97         3.37 o                         
   6   9   4          2.49          6.48         1.98 o                         
   7   9   4         13.46         13.60         1.75 o                         
  -9  10   4         70.22         68.78         2.59 o                         
  -8  10   4         14.99         18.18         1.99 o                         
  -7  10   4        195.28        190.15         4.20 o                         
  -6  10   4         18.71         32.38         2.59 o                         
  -5  10   4          1.96          4.62         1.92 o                         
  -4  10   4        452.01        492.20         8.59 o                         
  -3  10   4        452.13        466.82         6.94 o                         
  -2  10   4       1289.25       1233.55        16.87 o                         
  -1  10   4         94.42        102.76         2.76 o                         
   0  10   4        606.34        588.63         8.55 o                         
   1  10   4         66.06         47.99         2.09 o                         
   2  10   4        768.96        857.78         8.31 o                         
   3  10   4        257.86        268.21         4.08 o                         
   4  10   4         60.05         71.32         3.03 o                         
   5  10   4          2.30          3.30         2.03 o                         
   6  10   4        251.38        255.81         4.72 o                         
   7  10   4         60.41         59.53         3.78 o                         
  -9  11   4         15.88         13.33         1.69 o                         
  -8  11   4         21.59         19.23         2.00 o                         
  -7  11   4        105.04        101.33         4.53 o                         
  -6  11   4        354.15        339.45         6.19 o                         
  -5  11   4        115.03        134.50         3.78 o                         
  -4  11   4        515.79        543.01         8.39 o                         
  -3  11   4          1.32          1.92         2.64 o                         
  -2  11   4         49.83         58.96         2.90 o                         
  -1  11   4        468.53        448.76         5.55 o                         
   0  11   4       3161.87       3027.72        28.72 o                         
   1  11   4        149.73        190.94         3.34 o                         
   2  11   4        979.54        986.90        11.49 o                         
   3  11   4        609.63        567.53         6.14 o                         
   4  11   4        201.59        239.52         4.45 o                         
   5  11   4        211.60        211.66         4.61 o                         
   6  11   4          0.49          2.95         1.87 o                         
   7  11   4         41.67         40.09         3.32 o                         
  -9  12   4        188.63        222.89         5.55 o                         
  -8  12   4         57.01         61.00         2.91 o                         
  -7  12   4         28.32         24.69         2.42 o                         
  -6  12   4        321.94        339.74         5.47 o                         
  -5  12   4        107.10        108.43         3.65 o                         
  -4  12   4        210.23        190.16         6.13 o                         
  -3  12   4        582.44        577.56         9.48 o                         
  -2  12   4         41.27         58.30         2.86 o                         
  -1  12   4        599.83        601.67         6.89 o                         
   0  12   4        140.00        128.38         2.85 o                         
   1  12   4        148.96        129.79         2.86 o                         
   2  12   4        159.69        187.15         3.54 o                         
   3  12   4         21.78         20.61         1.79 o                         
   4  12   4         29.08         25.48         2.13 o                         
   5  12   4          1.12          4.05         3.81 o                         
   6  12   4         31.86         34.71         2.28 o                         
   7  12   4         22.85         22.41         2.07 o                         
  -9  13   4          1.66          1.54         1.53 o                         
  -8  13   4         92.01         98.50         4.40 o                         
  -7  13   4         11.72         15.77         2.89 o                         
  -6  13   4        329.18        322.51         5.79 o                         
  -5  13   4         23.32         26.40         2.35 o                         
  -4  13   4        102.40        122.41         4.00 o                         
  -3  13   4        260.47        260.59         4.98 o                         
  -2  13   4         82.88         74.63         3.23 o                         
  -1  13   4          2.59          7.89         1.59 o                         
   0  13   4         44.33         57.35         2.08 o                         
   1  13   4          0.13          1.15         1.39 o                         
   2  13   4        174.28        189.38         3.29 o                         
   3  13   4          2.91          2.71         1.65 o                         
   4  13   4         15.20         10.35         1.95 o                         
   5  13   4        157.84        165.28         4.00 o                         
   6  13   4        161.86        160.11         3.89 o                         
  -8  14   4        174.23        167.84         4.98 o                         
  -7  14   4          7.73          8.94         2.65 o                         
  -6  14   4        134.28        142.34         3.79 o                         
  -5  14   4        120.03        108.68         3.85 o                         
  -4  14   4       1637.87       1524.86        19.81 o                         
  -3  14   4        318.22        302.37         5.68 o                         
  -2  14   4         43.76         30.56         2.55 o                         
  -1  14   4         14.73         27.29         1.80 o                         
   0  14   4         18.27         21.05         1.57 o                         
   1  14   4          8.60         12.83         1.69 o                         
   2  14   4        143.20        126.59         2.88 o                         
   3  14   4          0.93          0.50         1.64 o                         
   4  14   4        321.75        315.68         4.87 o                         
   5  14   4         10.62         11.86         1.89 o                         
   6  14   4        182.74        199.97         4.48 o                         
  -8  15   4         51.06         52.30         4.95 o                         
  -7  15   4         10.44          7.42         2.87 o                         
  -6  15   4         68.19         70.46         3.29 o                         
  -5  15   4        256.14        259.93         5.37 o                         
  -4  15   4         68.20         69.27         3.31 o                         
  -3  15   4        182.25        167.41         4.50 o                         
  -2  15   4        127.17        120.76         3.30 o                         
  -1  15   4         94.58         91.38         3.77 o                         
   0  15   4         68.78         60.17         2.49 o                         
   1  15   4        258.27        224.04         3.53 o                         
   2  15   4         87.34         94.61         2.87 o                         
   3  15   4        173.25        180.11         3.46 o                         
   4  15   4        117.85        110.68         3.32 o                         
   5  15   4         86.43         89.76         3.49 o                         
   6  15   4        103.73         99.83         3.10 o                         
  -8  16   4          1.41          2.87         1.59 o                         
  -7  16   4          4.25          1.64         1.82 o                         
  -6  16   4         28.59         30.96         3.60 o                         
  -5  16   4        122.79        136.32         4.16 o                         
  -4  16   4        171.06        173.32         4.61 o                         
  -3  16   4        667.49        622.89         8.85 o                         
  -2  16   4       1339.30       1230.92        15.11 o                         
  -1  16   4        936.70        902.25        12.92 o                         
   0  16   4         13.45         10.26         1.56 o                         
   1  16   4        396.58        379.86         4.69 o                         
   2  16   4        173.27        163.12         3.11 o                         
   3  16   4          6.48         11.05         1.73 o                         
   4  16   4         34.16         26.91         4.13 o                         
   5  16   4          8.20          7.70         2.08 o                         
   6  16   4          0.30          3.11         2.55 o                         
  -8  17   4          0.38          6.11         2.47 o                         
  -7  17   4          3.37          2.84         1.85 o                         
  -6  17   4         89.63         78.47         3.27 o                         
  -5  17   4          1.79          3.31         1.94 o                         
  -4  17   4         34.92         35.05         2.47 o                         
  -3  17   4          0.25          2.76         2.05 o                         
  -2  17   4        507.56        491.88         7.10 o                         
  -1  17   4        575.85        518.95         6.20 o                         
   0  17   4        351.88        308.30         4.24 o                         
   1  17   4          9.37          7.99         1.56 o                         
   2  17   4        225.85        215.05         3.60 o                         
   3  17   4        137.61        129.86         2.91 o                         
   4  17   4        433.53        403.64         5.20 o                         
   5  17   4         35.63         41.83         2.25 o                         
   6  17   4          0.17          2.87         3.34 o                         
  -7  18   4         12.20          6.06         1.85 o                         
  -6  18   4         66.81         64.10         4.39 o                         
  -5  18   4         58.70         61.03         4.23 o                         
  -4  18   4       1825.70       1812.63        20.15 o                         
  -3  18   4          0.52          2.24         2.56 o                         
  -2  18   4          1.36          1.35         2.01 o                         
  -1  18   4         56.11         59.20         2.93 o                         
   0  18   4        332.46        343.34         5.29 o                         
   1  18   4        134.98        137.02         3.19 o                         
   2  18   4         86.84         95.02         2.79 o                         
   3  18   4          5.69          4.12         1.98 o                         
   4  18   4         15.69         16.37         1.60 o                         
   5  18   4         40.47         37.97         2.52 o                         
  -7  19   4         44.79         47.67         3.01 o                         
  -6  19   4        199.57        208.91         6.42 o                         
  -5  19   4          4.56          6.77         1.90 o                         
  -4  19   4        208.47        226.54         4.53 o                         
  -3  19   4        565.22        598.32         8.64 o                         
  -2  19   4         29.04         30.17         2.52 o                         
  -1  19   4         43.70         27.68         2.28 o                         
   0  19   4         78.92         83.00         3.35 o                         
   1  19   4         26.15         25.77         1.88 o                         
   2  19   4          1.12          0.26         1.51 o                         
   3  19   4         63.47         56.36         2.17 o                         
   4  19   4          0.86          4.73         1.57 o                         
   5  19   4        112.98        102.43         4.47 o                         
  -7  20   4          0.15          0.93         1.63 o                         
  -6  20   4        188.70        182.63         4.72 o                         
  -5  20   4          7.00          3.56         1.78 o                         
  -4  20   4          0.47          4.19         2.80 o                         
  -3  20   4         23.33         26.48         2.25 o                         
  -2  20   4         44.81         41.49         3.11 o                         
  -1  20   4        705.54        740.15         9.44 o                         
   0  20   4         84.15        101.41         3.31 o                         
   1  20   4          0.92         -0.73         1.61 o                         
   2  20   4         64.32         63.64         3.54 o                         
   3  20   4          1.16          0.90         1.33 o                         
   4  20   4          1.25          2.56         1.61 o                         
   5  20   4         48.82         52.26         5.38 o                         
  -7  21   4        113.38        103.47         8.38 o                         
  -6  21   4          0.50         -1.20         2.48 o                         
  -5  21   4         16.55         16.03         1.91 o                         
  -4  21   4          4.40          7.45         1.86 o                         
  -3  21   4          0.77          1.91         2.01 o                         
  -2  21   4         23.08         19.49         2.17 o                         
  -1  21   4         52.44         52.72         3.52 o                         
   0  21   4         44.63         54.77         2.57 o                         
   1  21   4         10.78         10.75         2.64 o                         
   2  21   4         14.51         15.60         1.73 o                         
   3  21   4         15.40         11.19         1.61 o                         
   4  21   4         10.85         11.49         2.02 o                         
  -6  22   4          0.12          0.01         1.89 o                         
  -5  22   4        138.25        140.30         3.66 o                         
  -4  22   4        227.24        236.76         4.77 o                         
  -3  22   4          4.15          4.67         1.91 o                         
  -2  22   4        138.25        149.18         4.41 o                         
  -1  22   4         83.77         77.10         4.10 o                         
   0  22   4          3.83          7.50         2.23 o                         
   1  22   4         54.44         58.74         3.66 o                         
   2  22   4        110.08        112.86         5.39 o                         
   3  22   4         42.80         43.25         2.81 o                         
   4  22   4         25.47         22.72         2.56 o                         
  -6  23   4         81.42         99.33         4.90 o                         
  -5  23   4         16.46         20.65         2.12 o                         
  -4  23   4         51.37         59.25         2.86 o                         
  -3  23   4        131.17        124.56         3.47 o                         
  -2  23   4         24.74         25.93         2.45 o                         
  -1  23   4         50.53         48.26         3.01 o                         
   0  23   4        142.53        140.24         4.22 o                         
   1  23   4          2.37          2.77         1.68 o                         
   2  23   4         24.14         19.38         2.35 o                         
   3  23   4        107.68         95.61         5.39 o                         
   4  23   4          7.48          5.43         8.04 o                         
  -5  24   4         42.47         45.67         2.71 o                         
  -4  24   4          3.32          8.08         1.82 o                         
  -3  24   4        220.17        219.04         4.71 o                         
  -2  24   4         17.29         17.22         2.03 o                         
  -1  24   4         31.24         32.54         2.48 o                         
   0  24   4          1.25         -0.54         1.74 o                         
   1  24   4         76.07         71.04         2.78 o                         
   2  24   4         83.83         85.38         4.24 o                         
   3  24   4         53.37         55.52         3.32 o                         
  -5  25   4        105.13        100.51         4.94 o                         
  -4  25   4        111.47        112.01         3.91 o                         
  -3  25   4          6.69          6.87         2.60 o                         
  -2  25   4         64.01         64.44         3.02 o                         
  -1  25   4        318.55        320.53         7.31 o                         
   0  25   4         26.74         27.23         2.24 o                         
   1  25   4         34.22         31.77         2.49 o                         
   2  25   4         21.65         22.60         3.03 o                         
   3  25   4         49.45         51.84         4.45 o                         
  -4  26   4        196.78        189.80         9.72 o                         
  -3  26   4         51.09         43.11         2.84 o                         
  -2  26   4          0.87          0.05         1.43 o                         
  -1  26   4          0.46          2.94         1.61 o                         
   0  26   4        249.42        241.29         4.62 o                         
   1  26   4         61.15         62.33         2.78 o                         
   2  26   4        167.41        151.52         4.17 o                         
  -3  27   4         94.22         91.66         5.15 o                         
  -2  27   4         51.26         49.31         2.64 o                         
  -1  27   4         38.76         38.85         2.39 o                         
   0  27   4         26.17         21.54         1.72 o                         
   1  27   4          0.90          1.28         1.40 o                         
  -1  28   4          3.58          3.80         1.38 o                         
  -9   0   5         63.08         62.57         3.85 o                         
  -7   0   5        138.59        156.48         5.78 o                         
  -5   0   5        716.00        628.82        15.03 o                         
  -3   0   5         20.07         23.64         3.18 o                         
   1   0   5         18.97         14.97         2.62 o                         
   3   0   5         61.25         66.78         3.67 o                         
   5   0   5        524.85        459.01         8.86 o                         
   7   0   5         92.76        100.29         6.63 o                         
 -10   1   5          1.59          0.48         1.16 o                         
  -9   1   5        110.79        103.80         3.11 o                         
  -8   1   5         88.37         86.08         3.43 o                         
  -7   1   5       1421.90       1427.53        16.46 o                         
  -6   1   5        244.12        235.67         4.60 o                         
  -5   1   5        413.64        427.09         6.17 o                         
  -4   1   5         50.51         77.45         2.84 o                         
  -3   1   5       2114.68       2116.77        48.95 o                         
  -2   1   5        225.90        215.15         4.47 o                         
  -1   1   5         55.40         49.32         2.96 o                         
   0   1   5        830.65        881.05        30.59 o                         
   1   1   5        779.51        777.57        11.45 o                         
   2   1   5       1035.84       1059.71         8.02 o                         
   3   1   5        927.31        863.72         8.23 o                         
   4   1   5         15.63         18.33         2.27 o                         
   5   1   5          7.44         16.14         2.56 o                         
   6   1   5         17.30         16.33         2.27 o                         
   7   1   5         58.76         51.21         3.71 o                         
 -10   2   5         14.80         11.95         1.25 o                         
  -9   2   5        125.91        117.09         3.26 o                         
  -8   2   5         19.22         22.56         2.17 o                         
  -7   2   5        198.17        199.77         4.57 o                         
  -6   2   5        317.03        299.15         5.23 o                         
  -5   2   5        232.23        245.38         4.60 o                         
  -4   2   5       1132.10       1122.39        11.39 o                         
  -3   2   5       1271.89       1341.28        19.26 o                         
  -2   2   5       1918.14       2048.78        30.87 o                         
  -1   2   5        394.73        526.12        10.48 o                         
   0   2   5       2221.14       2049.24       243.78 o                         
   1   2   5        409.72        405.98         5.54 o                         
   2   2   5        514.81        502.44         4.72 o                         
   3   2   5        335.46        295.94         6.08 o                         
   4   2   5         11.46         10.04         2.18 o                         
   5   2   5        352.80        357.07         5.85 o                         
   6   2   5         69.61         77.52         4.22 o                         
   7   2   5          5.64          6.25         2.06 o                         
  -9   3   5          0.38          0.75         1.51 o                         
  -8   3   5          2.37          3.10         1.92 o                         
  -7   3   5        163.52        166.30         4.19 o                         
  -6   3   5        267.25        254.69         4.79 o                         
  -5   3   5        110.19        111.90         3.42 o                         
  -4   3   5         35.30         27.19         1.79 o                         
  -3   3   5          1.75         -0.24         2.59 o                         
  -2   3   5        426.70        431.70        12.92 o                         
  -1   3   5        913.61        897.96        14.66 o                         
   0   3   5        366.26        497.71        17.00 o                         
   1   3   5        687.27        711.68         9.62 o                         
   2   3   5       1883.75       1901.39        13.71 o                         
   3   3   5          5.90          8.74         1.96 o                         
   4   3   5          3.86          5.34         2.10 o                         
   5   3   5        361.22        356.14         6.04 o                         
   6   3   5          6.95          8.47         2.10 o                         
   7   3   5          8.61          4.01         2.10 o                         
  -9   4   5          1.68         -0.77         1.50 o                         
  -8   4   5          2.60          1.43         1.85 o                         
  -7   4   5         37.57         39.75         2.50 o                         
  -6   4   5         47.32         61.48         3.24 o                         
  -5   4   5         96.08        118.24         3.47 o                         
  -4   4   5          0.84          4.58         1.60 o                         
  -3   4   5          7.77          6.20         1.17 o                         
  -2   4   5         42.40         51.51         3.64 o                         
  -1   4   5        133.02        127.76         3.86 o                         
   0   4   5        198.26        240.30        10.01 o                         
   1   4   5       1639.17       1533.22        13.26 o                         
   2   4   5        283.97        283.24         3.81 o                         
   3   4   5        377.37        360.05         5.26 o                         
   4   4   5        152.23        146.90         3.96 o                         
   5   4   5        612.27        627.33         8.25 o                         
   6   4   5         41.83         53.98         2.81 o                         
   7   4   5        280.23        271.00         4.88 o                         
  -9   5   5         18.94         14.58         1.69 o                         
  -8   5   5          6.00          8.38         8.50 o                         
  -7   5   5        724.91        715.28         9.39 o                         
  -6   5   5        242.75        229.10         4.61 o                         
  -5   5   5         11.64          8.98         1.93 o                         
  -4   5   5        517.78        481.01         7.32 o                         
  -3   5   5        952.36       1007.12        11.00 o                         
  -2   5   5       3664.65       3903.67       101.88 o                         
  -1   5   5        224.68        177.58         5.96 o                         
   0   5   5        255.82        246.80         7.98 o                         
   1   5   5        602.11        622.46         6.74 o                         
   2   5   5        110.45        105.69         2.83 o                         
   3   5   5       1311.57       1286.13        12.14 o                         
   4   5   5         13.00         17.87         2.28 o                         
   5   5   5        192.97        201.18         4.47 o                         
   6   5   5         34.62         37.49         2.36 o                         
   7   5   5         37.74         39.34         2.45 o                         
  -9   6   5          0.86          0.91         1.47 o                         
  -8   6   5          3.58          0.46         2.08 o                         
  -7   6   5         75.36         83.68         3.61 o                         
  -6   6   5         14.19         10.33         1.97 o                         
  -5   6   5          0.58          4.86         2.79 o                         
  -4   6   5         15.45         12.23         1.97 o                         
  -3   6   5        114.90        153.54         3.01 o                         
  -2   6   5        413.96        463.85        12.64 o                         
  -1   6   5          1.90         -0.75         2.28 o                         
   0   6   5        362.33        440.57         5.18 o                         
   1   6   5        784.39        846.25         8.24 o                         
   2   6   5        298.13        246.37         3.90 o                         
   3   6   5         48.63         47.34         2.46 o                         
   4   6   5        104.83        124.08         3.84 o                         
   5   6   5         69.50         72.52         3.26 o                         
   6   6   5         14.13         12.32         2.08 o                         
   7   6   5         83.84         71.96         4.99 o                         
  -9   7   5          0.36          1.29         1.45 o                         
  -8   7   5          4.80          7.01         2.23 o                         
  -7   7   5       1731.05       1646.82        18.60 o                         
  -6   7   5         30.11         29.75         2.26 o                         
  -5   7   5        376.31        367.86        11.89 o                         
  -4   7   5          2.50          0.15         2.00 o                         
  -3   7   5         30.66         29.34         1.89 o                         
  -2   7   5        462.23        398.66         5.69 o                         
  -1   7   5        269.59        352.17         5.18 o                         
   0   7   5        312.61        316.98         4.00 o                         
   1   7   5        136.94        150.95         3.04 o                         
   2   7   5          2.16          4.93         1.58 o                         
   3   7   5         27.75         22.38         2.08 o                         
   4   7   5          8.24          6.89         2.18 o                         
   5   7   5         35.85         34.35         3.03 o                         
   6   7   5         80.11         81.46         3.36 o                         
   7   7   5          9.42          9.24         1.88 o                         
  -9   8   5         81.25         74.93         3.11 o                         
  -8   8   5          0.81          3.47         1.79 o                         
  -7   8   5         56.59         58.04         4.00 o                         
  -6   8   5         19.15         26.32         2.41 o                         
  -5   8   5        849.55        767.94        10.54 o                         
  -4   8   5        226.23        210.70         4.77 o                         
  -3   8   5        328.39        327.55         4.97 o                         
  -2   8   5         21.54         31.09         1.86 o                         
  -1   8   5       5062.26       5354.59        45.29 o                         
   0   8   5       1139.38       1119.38        10.36 o                         
   1   8   5        134.34        116.12         2.84 o                         
   2   8   5        216.70        202.88         5.08 o                         
   3   8   5          1.57         -0.82         1.70 o                         
   4   8   5         89.08        100.28         3.71 o                         
   5   8   5         23.36         23.54         2.79 o                         
   6   8   5        199.48        201.32         4.52 o                         
   7   8   5          4.39          5.62         1.74 o                         
  -9   9   5          1.64          1.62         1.43 o                         
  -8   9   5        104.36         97.74         3.18 o                         
  -7   9   5        732.47        717.45         9.33 o                         
  -6   9   5          5.22          5.91         2.11 o                         
  -5   9   5          1.13         -0.64         1.95 o                         
  -4   9   5          3.03          4.13         1.85 o                         
  -3   9   5       1571.69       1518.13        15.74 o                         
  -2   9   5        122.12        134.13         3.22 o                         
  -1   9   5        846.17        803.57         7.82 o                         
   0   9   5       1138.89       1274.53        12.28 o                         
   1   9   5        259.57        280.85         3.70 o                         
   2   9   5        120.97        131.48         3.86 o                         
   3   9   5        317.55        347.39         4.93 o                         
   4   9   5        235.34        254.57         5.07 o                         
   5   9   5          0.66         -0.51         2.23 o                         
   6   9   5         20.59         24.49         2.16 o                         
  -9  10   5        154.53        160.88         4.44 o                         
  -8  10   5         37.60         36.74         2.15 o                         
  -7  10   5        128.65        146.50         3.90 o                         
  -6  10   5        111.69        111.24         3.93 o                         
  -5  10   5        404.27        355.38         6.15 o                         
  -4  10   5        932.18        933.09        11.91 o                         
  -3  10   5          2.46          4.91         1.67 o                         
  -2  10   5          0.01          0.33         1.50 o                         
  -1  10   5          0.72          0.78         1.56 o                         
   0  10   5        564.11        576.64         6.43 o                         
   1  10   5          1.60          2.95         1.50 o                         
   2  10   5        936.92        901.96         9.30 o                         
   3  10   5        154.68        144.03         3.45 o                         
   4  10   5         48.10         50.99         2.85 o                         
   5  10   5         19.39         22.89         2.18 o                         
   6  10   5         32.41         32.24         2.43 o                         
  -9  11   5         59.70         49.09         2.93 o                         
  -8  11   5        220.08        207.64         4.20 o                         
  -7  11   5         88.04         78.16         4.18 o                         
  -6  11   5         17.19         21.88         2.41 o                         
  -5  11   5         50.64         48.66         2.85 o                         
  -4  11   5         42.94         46.29         2.88 o                         
  -3  11   5        452.23        433.85         6.59 o                         
  -2  11   5         23.10         31.22         1.92 o                         
  -1  11   5        118.70        134.40         3.50 o                         
   0  11   5       1043.84       1020.65         9.45 o                         
   1  11   5        418.26        432.45         8.44 o                         
   2  11   5        345.44        344.10         4.88 o                         
   3  11   5        252.69        242.22         4.20 o                         
   4  11   5        380.85        384.73         5.78 o                         
   5  11   5          6.97          3.52         2.07 o                         
   6  11   5         39.68         40.32         3.17 o                         
  -9  12   5          4.35          3.38         2.08 o                         
  -8  12   5         11.46         12.70         2.18 o                         
  -7  12   5        181.21        165.52        10.30 o                         
  -6  12   5         19.84         22.85         2.39 o                         
  -5  12   5          0.52          0.66         2.12 o                         
  -4  12   5        203.68        200.43         5.30 o                         
  -3  12   5         40.86         45.73         3.44 o                         
  -2  12   5        231.09        211.29         4.03 o                         
  -1  12   5         51.84         39.11         1.96 o                         
   0  12   5        265.97        248.34         3.57 o                         
   1  12   5        188.38        173.09         3.85 o                         
   2  12   5        101.17         93.04         2.77 o                         
   3  12   5        160.35        158.84         3.60 o                         
   4  12   5          3.52         10.29         2.07 o                         
   5  12   5        153.34        151.59         3.62 o                         
   6  12   5        188.45        194.65         5.51 o                         
  -8  13   5          7.51          9.36         1.93 o                         
  -7  13   5         32.72         31.03         2.10 o                         
  -6  13   5         15.01         19.11         2.33 o                         
  -5  13   5        360.25        366.24         6.75 o                         
  -4  13   5          0.08          1.14         2.26 o                         
  -3  13   5        185.69        145.74         4.45 o                         
  -2  13   5        268.37        257.87         6.85 o                         
  -1  13   5       1282.92       1237.24        13.52 o                         
   0  13   5         39.69         36.14         2.57 o                         
   1  13   5        152.76        148.02         3.15 o                         
   2  13   5         27.09         22.84         1.78 o                         
   3  13   5        365.50        356.84         4.97 o                         
   4  13   5        160.73        165.81         3.99 o                         
   5  13   5        224.80        230.98         4.66 o                         
   6  13   5         10.60         10.18         2.00 o                         
  -8  14   5          4.11          7.60         2.05 o                         
  -7  14   5         40.72         38.30         2.95 o                         
  -6  14   5        143.79        146.57         4.30 o                         
  -5  14   5         13.49         12.74         2.52 o                         
  -4  14   5        157.09        143.27         4.80 o                         
  -3  14   5        161.03        144.93         4.66 o                         
  -2  14   5         19.45         20.62         1.92 o                         
  -1  14   5          4.47         11.12         1.78 o                         
   0  14   5        109.95        124.08         2.96 o                         
   1  14   5         24.17         19.81         1.70 o                         
   2  14   5        229.40        229.74         3.84 o                         
   3  14   5         70.94         67.44         3.01 o                         
   4  14   5         13.07         15.47         2.00 o                         
   5  14   5        252.14        253.42         4.50 o                         
   6  14   5          6.92          5.61         1.83 o                         
  -8  15   5         73.40         69.60         4.61 o                         
  -7  15   5         70.53         64.51         2.93 o                         
  -6  15   5         62.50         70.24         4.08 o                         
  -5  15   5         10.12         11.61         2.20 o                         
  -4  15   5        550.70        539.57         8.69 o                         
  -3  15   5          0.46          1.95         1.89 o                         
  -2  15   5        838.41        808.29         9.77 o                         
  -1  15   5        394.19        395.58         5.42 o                         
   0  15   5         22.90         16.82         1.86 o                         
   1  15   5         25.11         29.73         1.83 o                         
   2  15   5        871.81        844.03         7.93 o                         
   3  15   5         16.53         17.45         1.96 o                         
   4  15   5        102.48        100.49         3.24 o                         
   5  15   5        181.70        174.95         3.83 o                         
  -8  16   5         26.98         27.84         2.23 o                         
  -7  16   5          0.20          0.84         1.79 o                         
  -6  16   5         57.53         60.00         4.32 o                         
  -5  16   5         17.48         13.07         2.17 o                         
  -4  16   5       1989.34       2016.65        25.56 o                         
  -3  16   5          1.24          1.04         2.22 o                         
  -2  16   5         41.10         40.20         2.85 o                         
  -1  16   5       1419.10       1499.79        15.08 o                         
   0  16   5       1408.61       1379.79        12.93 o                         
   1  16   5        179.70        184.61         3.39 o                         
   2  16   5         61.37         63.42         2.32 o                         
   3  16   5        134.97        117.89         3.64 o                         
   4  16   5         33.54         32.50         1.98 o                         
   5  16   5          0.44         -0.14         1.56 o                         
  -8  17   5         51.82         56.11         3.33 o                         
  -7  17   5         69.25         66.79         2.99 o                         
  -6  17   5        154.85        145.68         4.52 o                         
  -5  17   5         35.93         31.18         2.39 o                         
  -4  17   5         22.86         21.81         2.41 o                         
  -3  17   5        380.73        408.40         7.35 o                         
  -2  17   5       1307.65       1297.18        15.95 o                         
  -1  17   5          7.67          9.36         1.74 o                         
   0  17   5        180.83        183.89         3.54 o                         
   1  17   5         31.40         29.58         1.75 o                         
   2  17   5        318.08        309.73         4.19 o                         
   3  17   5         41.98         40.01         2.04 o                         
   4  17   5          6.99          9.90         1.77 o                         
   5  17   5         29.12         35.63         2.30 o                         
  -7  18   5         20.96         19.60         2.26 o                         
  -6  18   5         30.79         29.30         2.13 o                         
  -5  18   5        300.01        295.40        10.67 o                         
  -4  18   5         77.52         94.00         3.87 o                         
  -3  18   5         13.92         13.91         3.05 o                         
  -2  18   5        110.66        121.27         4.90 o                         
  -1  18   5        102.75         91.77         3.14 o                         
   0  18   5        378.99        389.17         5.15 o                         
   1  18   5        155.66        144.16         3.17 o                         
   2  18   5         59.02         56.42         2.47 o                         
   3  18   5         22.40         22.41         1.68 o                         
   4  18   5         68.38         66.57         2.74 o                         
   5  18   5         79.58         75.48         2.90 o                         
  -7  19   5        108.29         98.58         3.61 o                         
  -6  19   5          0.06          1.72         1.78 o                         
  -5  19   5        119.93        110.76         3.54 o                         
  -4  19   5          0.23         -1.98         1.98 o                         
  -3  19   5        635.37        633.32         9.66 o                         
  -2  19   5         29.77         35.55         2.78 o                         
  -1  19   5         51.68         46.40         2.60 o                         
   0  19   5       1127.59       1127.48        11.82 o                         
   1  19   5         36.20         38.78         2.46 o                         
   2  19   5         19.66         17.19         1.62 o                         
   3  19   5        450.27        419.96         5.22 o                         
   4  19   5        148.31        135.27         3.54 o                         
  -7  20   5          1.22          1.56         2.46 o                         
  -6  20   5         53.03         53.63         2.72 o                         
  -5  20   5        463.86        458.86         7.35 o                         
  -4  20   5         74.06         70.81         3.88 o                         
  -3  20   5          0.16          1.72         2.36 o                         
  -2  20   5         35.17         36.62         3.98 o                         
  -1  20   5        312.52        296.26         5.33 o                         
   0  20   5        230.11        246.13         4.49 o                         
   1  20   5        103.55         96.54         4.30 o                         
   2  20   5        197.73        196.69         3.47 o                         
   3  20   5         15.53         14.35         1.58 o                         
   4  20   5          7.74          8.42         1.96 o                         
  -6  21   5          5.19          6.46         2.00 o                         
  -5  21   5         57.71         64.12         2.98 o                         
  -4  21   5          5.54          6.83         1.88 o                         
  -3  21   5          1.67          3.39         2.26 o                         
  -2  21   5        103.30        103.81         4.27 o                         
  -1  21   5        127.64        135.37         4.53 o                         
   0  21   5         38.45         39.58         2.90 o                         
   1  21   5          6.56          3.49         1.47 o                         
   2  21   5          3.01          4.06         1.80 o                         
   3  21   5         21.87         26.39         2.02 o                         
   4  21   5        138.84        114.72         6.92 o                         
  -6  22   5         10.17         11.06         2.23 o                         
  -5  22   5        226.63        235.49         5.17 o                         
  -4  22   5        103.16        110.39         3.34 o                         
  -3  22   5        168.19        165.38         3.96 o                         
  -2  22   5         23.36         24.99         2.35 o                         
  -1  22   5         28.35         29.83         3.21 o                         
   0  22   5         20.70         23.37         1.90 o                         
   1  22   5         75.94         78.77         2.63 o                         
   2  22   5         74.26         77.73         2.82 o                         
   3  22   5          8.91         11.42         2.23 o                         
  -5  23   5        105.50        110.69         4.15 o                         
  -4  23   5         33.95         38.19         2.48 o                         
  -3  23   5        214.88        220.34         4.45 o                         
  -2  23   5         53.38         63.23         3.60 o                         
  -1  23   5        141.99        134.14         4.08 o                         
   0  23   5          1.89         -0.04         2.65 o                         
   1  23   5          8.41         12.27         2.55 o                         
   2  23   5          0.29          0.06         1.89 o                         
   3  23   5         19.18         17.39         2.43 o                         
  -5  24   5         89.42        106.42         5.45 o                         
  -4  24   5        203.12        218.94         5.52 o                         
  -3  24   5          7.36         10.28         1.80 o                         
  -2  24   5          0.30          3.63         2.34 o                         
  -1  24   5          3.19          2.75         1.58 o                         
   0  24   5         47.04         59.61         2.64 o                         
   1  24   5         98.33        100.82         3.19 o                         
   2  24   5         14.30         18.40         2.69 o                         
  -4  25   5         22.89         26.09         2.16 o                         
  -3  25   5          0.28          4.09         1.63 o                         
  -2  25   5         77.35         85.56         3.07 o                         
  -1  25   5          4.90          5.49         1.54 o                         
   0  25   5         34.38         42.27         2.65 o                         
   1  25   5         13.56         10.07         1.75 o                         
   2  25   5         36.70         39.31         3.38 o                         
  -3  26   5          2.75          4.40         1.90 o                         
  -2  26   5          5.44          7.34         1.61 o                         
  -1  26   5          3.58          2.85         1.73 o                         
   0  26   5        136.25        159.87         6.98 o                         
   1  26   5         12.53         12.03         2.08 o                         
  -2  27   5         68.80         60.02         2.69 o                         
  -1  27   5        100.36        103.97         2.76 o                         
  -8   0   6        179.00        165.58         7.86 o                         
  -6   0   6       1631.99       1625.89        25.95 o                         
  -4   0   6         48.73         35.66         4.00 o                         
  -2   0   6        962.00       1031.41        14.69 o                         
   0   0   6          2.19         10.60         3.16 o                         
   2   0   6        260.02        232.95         4.63 o                         
   4   0   6        224.68        217.35         6.40 o                         
   6   0   6         80.41         92.09         9.36 o                         
  -9   1   6        219.98        248.18         4.30 o                         
  -8   1   6        147.50        135.56         8.30 o                         
  -7   1   6        206.99        223.42         4.65 o                         
  -6   1   6        123.37        130.79         3.72 o                         
  -5   1   6         49.82         52.40         2.43 o                         
  -4   1   6        178.20        193.13         3.47 o                         
  -3   1   6        135.02        157.35         3.03 o                         
  -2   1   6          1.07          6.28         1.37 o                         
  -1   1   6          3.35         12.03         2.36 o                         
   0   1   6       1403.03       1487.17        12.49 o                         
   1   1   6        721.11        690.63         6.12 o                         
   2   1   6        179.92        144.70         2.78 o                         
   3   1   6        137.03        136.90         3.02 o                         
   4   1   6          1.15          4.45         2.19 o                         
   5   1   6          0.61          2.70         2.19 o                         
   6   1   6         17.58         17.96         2.42 o                         
  -9   2   6         98.26         99.27         2.95 o                         
  -8   2   6          4.65          0.57        10.25 o                         
  -7   2   6         11.59         15.67         2.17 o                         
  -6   2   6        169.86        183.82         4.18 o                         
  -5   2   6         50.58         43.55         2.93 o                         
  -4   2   6        108.23        128.92         3.21 o                         
  -3   2   6         19.96         25.89         1.93 o                         
  -2   2   6        492.21        517.53         5.73 o                         
  -1   2   6        675.86        677.27         7.84 o                         
   0   2   6          2.99         11.59         1.55 o                         
   1   2   6        153.65        147.43         3.49 o                         
   2   2   6        121.75        140.65         3.15 o                         
   3   2   6        200.75        201.20         3.53 o                         
   4   2   6          1.64          5.54         2.17 o                         
   5   2   6          6.28          5.78         2.22 o                         
   6   2   6         55.26         47.96         3.51 o                         
  -9   3   6         53.58         60.48         3.88 o                         
  -8   3   6         12.97          6.93         2.43 o                         
  -7   3   6        305.65        310.50         5.46 o                         
  -6   3   6        108.37        123.03         3.64 o                         
  -5   3   6          1.86         -0.85         2.38 o                         
  -4   3   6         88.31         82.21         2.91 o                         
  -3   3   6       1394.81       1362.77        13.04 o                         
  -2   3   6        445.98        491.86         5.58 o                         
  -1   3   6         38.65         23.09         1.49 o                         
   0   3   6         94.12         80.01         2.28 o                         
   1   3   6         31.86         26.37         1.65 o                         
   2   3   6        148.63        174.37         3.36 o                         
   3   3   6         60.47         58.46         2.71 o                         
   4   3   6        145.43        157.76         4.04 o                         
   5   3   6         55.14         59.66         3.05 o                         
   6   3   6          1.54          0.55         2.25 o                         
  -9   4   6          0.64         -0.69         2.39 o                         
  -8   4   6          6.12          3.86         1.85 o                         
  -7   4   6         89.21         84.56         3.51 o                         
  -6   4   6       2029.20       2034.21        22.43 o                         
  -5   4   6         44.36         34.43         2.85 o                         
  -4   4   6        571.87        656.60         8.34 o                         
  -3   4   6        213.16        210.16         3.38 o                         
  -2   4   6         60.10         51.14         2.25 o                         
  -1   4   6          1.07          5.24         1.43 o                         
   0   4   6        398.72        384.34         4.47 o                         
   1   4   6          0.45         -1.44         1.44 o                         
   2   4   6       1925.31       1973.34        18.68 o                         
   3   4   6         21.18         17.14         1.97 o                         
   4   4   6         88.08         88.67         3.67 o                         
   5   4   6        104.03        120.91         3.92 o                         
   6   4   6        112.06        124.15         3.79 o                         
  -9   5   6         94.67         92.77         3.01 o                         
  -8   5   6        155.13        162.70         3.85 o                         
  -7   5   6        294.71        272.33         5.08 o                         
  -6   5   6        279.69        251.05         4.88 o                         
  -5   5   6          0.11          1.07         1.79 o                         
  -4   5   6         11.30         15.27         1.85 o                         
  -3   5   6        179.71        197.71         3.34 o                         
  -2   5   6        349.70        362.27         4.49 o                         
  -1   5   6         26.43         31.26         1.52 o                         
   0   5   6         98.11         96.40         2.41 o                         
   1   5   6         16.97         22.72         1.65 o                         
   2   5   6       1425.59       1497.54        13.18 o                         
   3   5   6        203.90        191.72         3.95 o                         
   4   5   6        305.29        308.89         5.27 o                         
   5   5   6         99.74        104.27         3.67 o                         
   6   5   6         51.69         38.91         2.53 o                         
  -9   6   6          0.05         -0.57         1.62 o                         
  -8   6   6          0.95          0.66         1.73 o                         
  -7   6   6        455.47        455.79         6.78 o                         
  -6   6   6        186.17        154.70         4.02 o                         
  -5   6   6        938.79        995.83        19.68 o                         
  -4   6   6         45.67         52.59         2.58 o                         
  -3   6   6        274.11        287.36         4.38 o                         
  -2   6   6        282.97        310.46         5.15 o                         
  -1   6   6        758.68        772.45         7.25 o                         
   0   6   6        736.44        723.63         7.24 o                         
   1   6   6        440.41        418.92         5.14 o                         
   2   6   6         88.08         92.76         3.05 o                         
   3   6   6         45.43         50.59         2.45 o                         
   4   6   6         81.97         88.24         3.45 o                         
   5   6   6         78.90         86.41         3.46 o                         
   6   6   6         32.98         38.36         2.52 o                         
  -9   7   6        262.46        279.08         6.48 o                         
  -8   7   6         59.35         53.55         2.60 o                         
  -7   7   6        133.68        156.19         3.94 o                         
  -6   7   6         55.45         58.35         2.99 o                         
  -5   7   6         17.56         21.36         2.34 o                         
  -4   7   6          0.18          1.76         1.65 o                         
  -3   7   6       3722.17       3788.20        37.14 o                         
  -2   7   6         61.87         76.04         2.43 o                         
  -1   7   6        109.66        100.86         2.95 o                         
   0   7   6        890.41        890.33         7.85 o                         
   1   7   6        639.12        671.40         8.96 o                         
   2   7   6        345.20        333.12         5.04 o                         
   3   7   6         69.68         61.64         2.67 o                         
   4   7   6         16.35         21.09         2.26 o                         
   5   7   6        117.35        121.69         3.80 o                         
   6   7   6          0.09         -0.57         1.83 o                         
  -9   8   6         40.58         34.94         2.36 o                         
  -8   8   6          1.05          1.20         1.67 o                         
  -7   8   6         89.35         94.11         3.98 o                         
  -6   8   6        510.83        478.52         7.08 o                         
  -5   8   6        237.29        254.34         6.31 o                         
  -4   8   6        986.03        942.28        23.42 o                         
  -3   8   6         47.01         45.12         2.15 o                         
  -2   8   6        183.97        186.73         3.27 o                         
  -1   8   6        705.89        703.87         7.38 o                         
   0   8   6       1863.41       1842.83        16.41 o                         
   1   8   6         46.34         57.86         2.49 o                         
   2   8   6        828.33        844.38         9.19 o                         
   3   8   6          0.34          1.38         1.79 o                         
   4   8   6         36.90         33.99         3.55 o                         
   5   8   6         55.76         64.94         3.02 o                         
   6   8   6         83.75         87.65         4.10 o                         
  -9   9   6         16.27         13.53         1.85 o                         
  -8   9   6        384.31        342.70         5.07 o                         
  -7   9   6         88.48        104.56         3.44 o                         
  -6   9   6         13.72         21.32         2.19 o                         
  -5   9   6         18.34         17.75         2.32 o                         
  -4   9   6        143.26        116.41         3.73 o                         
  -3   9   6         15.27         24.91         1.87 o                         
  -2   9   6        830.24        911.48         9.54 o                         
  -1   9   6        117.17        141.62         3.50 o                         
   0   9   6         18.13         22.69         1.51 o                         
   1   9   6         10.45         10.29         1.62 o                         
   2   9   6        575.88        566.34         7.06 o                         
   3   9   6         38.28         40.62         2.34 o                         
   4   9   6        432.89        452.39         7.72 o                         
   5   9   6          0.07          1.54         1.79 o                         
   6   9   6          0.01          3.62         1.76 o                         
  -9  10   6         65.76         54.55         5.08 o                         
  -8  10   6         71.61         70.93         2.71 o                         
  -7  10   6        102.48        101.44         3.84 o                         
  -6  10   6        773.77        750.12         9.68 o                         
  -5  10   6         33.26         42.17         2.73 o                         
  -4  10   6         26.20         16.66         2.25 o                         
  -3  10   6        292.89        272.21         6.34 o                         
  -2  10   6        404.34        404.07         5.11 o                         
  -1  10   6          3.21          3.14         1.43 o                         
   0  10   6         42.44         43.75         2.02 o                         
   1  10   6         78.63         73.98         2.74 o                         
   2  10   6          9.66          7.62         1.82 o                         
   3  10   6        140.51        132.29         3.52 o                         
   4  10   6        103.89         95.28        11.64 o                         
   5  10   6         89.35         99.55         3.21 o                         
   6  10   6         76.06         70.24         4.78 o                         
  -9  11   6         66.31         78.15         3.76 o                         
  -8  11   6         64.97         67.29         4.08 o                         
  -7  11   6          8.32          8.41         2.50 o                         
  -6  11   6        144.10        136.39         4.13 o                         
  -5  11   6          0.33         -0.92         2.08 o                         
  -4  11   6       1950.99       1943.33        22.74 o                         
  -3  11   6        656.54        652.80        11.11 o                         
  -2  11   6        103.26        108.89         3.98 o                         
  -1  11   6        292.99        267.67         4.56 o                         
   0  11   6         24.66         28.48         1.91 o                         
   1  11   6        512.68        484.76         5.53 o                         
   2  11   6          4.10          8.22         1.81 o                         
   3  11   6        245.74        235.94         4.27 o                         
   4  11   6         57.84         62.82         2.94 o                         
   5  11   6         13.00         18.51         1.77 o                         
   6  11   6          4.35          5.60         1.97 o                         
  -9  12   6          1.68          0.86         1.87 o                         
  -8  12   6          5.11          4.56         2.50 o                         
  -7  12   6          1.82         -0.31         1.77 o                         
  -6  12   6         61.10         55.24         3.28 o                         
  -5  12   6         99.77        108.94         4.48 o                         
  -4  12   6          0.66          3.52         2.03 o                         
  -3  12   6         35.44         42.51         2.31 o                         
  -2  12   6        401.49        359.71         5.39 o                         
  -1  12   6        686.70        710.56         8.08 o                         
   0  12   6         31.24         39.15         1.86 o                         
   1  12   6       1486.89       1400.34        12.59 o                         
   2  12   6          4.91          3.64         1.74 o                         
   3  12   6          2.37          0.75         2.08 o                         
   4  12   6         93.07         96.62         3.28 o                         
   5  12   6        623.90        625.55         8.64 o                         
  -8  13   6         12.65         12.15         1.86 o                         
  -7  13   6         17.16         15.05         1.95 o                         
  -6  13   6        397.03        356.29         7.21 o                         
  -5  13   6         37.18         39.62         3.13 o                         
  -4  13   6        546.07        530.02         7.96 o                         
  -3  13   6         12.26         17.15         2.73 o                         
  -2  13   6         24.67         21.36         1.81 o                         
  -1  13   6       2020.98       1912.71        18.70 o                         
   0  13   6        297.41        287.33         4.10 o                         
   1  13   6          5.68          5.61         1.47 o                         
   2  13   6        142.95        144.79         3.47 o                         
   3  13   6        608.11        615.99         7.67 o                         
   4  13   6         45.49         47.97         2.59 o                         
   5  13   6         69.31         74.02         3.55 o                         
  -8  14   6         91.01         82.89         3.18 o                         
  -7  14   6         20.81         20.35         2.32 o                         
  -6  14   6        112.62        141.09         4.64 o                         
  -5  14   6         25.99         21.91         2.61 o                         
  -4  14   6        129.90        109.72         6.71 o                         
  -3  14   6        797.73        799.75        11.36 o                         
  -2  14   6          3.29          4.48         1.69 o                         
  -1  14   6         34.81         41.06         2.17 o                         
   0  14   6        165.81        155.19         3.11 o                         
   1  14   6         70.00         65.77         2.34 o                         
   2  14   6          1.14          0.19         1.66 o                         
   3  14   6         93.29         93.42         5.97 o                         
   4  14   6        133.82        137.15         3.59 o                         
   5  14   6         30.07         29.65         2.07 o                         
  -8  15   6          4.33          6.67         2.09 o                         
  -7  15   6          7.84          6.83         2.01 o                         
  -6  15   6          1.86          2.82         2.06 o                         
  -5  15   6         19.04         28.37         2.52 o                         
  -4  15   6        678.88        698.96        10.49 o                         
  -3  15   6        235.35        229.76         5.11 o                         
  -2  15   6        352.63        331.68         5.18 o                         
  -1  15   6        135.90        137.78         3.30 o                         
   0  15   6         10.75          4.17         1.47 o                         
   1  15   6        180.26        186.68         3.24 o                         
   2  15   6        219.06        223.16         4.56 o                         
   3  15   6          3.23          0.77         1.69 o                         
   4  15   6         69.36         60.82         2.72 o                         
   5  15   6          0.10          4.25         1.65 o                         
  -8  16   6         19.79         24.89         2.20 o                         
  -7  16   6         22.58         21.92         2.18 o                         
  -6  16   6          3.55          5.92         1.95 o                         
  -5  16   6        446.08        412.27         7.23 o                         
  -4  16   6        142.72        144.90         4.58 o                         
  -3  16   6        442.12        440.26         7.39 o                         
  -2  16   6        221.78        206.25         4.53 o                         
  -1  16   6       1803.90       1825.63        17.23 o                         
   0  16   6         62.99         61.88         2.33 o                         
   1  16   6         80.78         72.46         2.41 o                         
   2  16   6         50.88         53.14         2.45 o                         
   3  16   6        193.05        173.88         3.92 o                         
   4  16   6         11.98          9.47         1.75 o                         
   5  16   6        148.75        144.53         3.97 o                         
  -7  17   6          8.48          7.67         1.88 o                         
  -6  17   6          0.56          0.37         1.82 o                         
  -5  17   6        619.45        605.34        16.30 o                         
  -4  17   6          7.73          3.60         2.18 o                         
  -3  17   6        382.81        380.06        11.83 o                         
  -2  17   6        298.04        336.34         5.51 o                         
  -1  17   6        677.20        672.64         7.47 o                         
   0  17   6          2.19          0.29         1.39 o                         
   1  17   6        445.94        423.67         4.76 o                         
   2  17   6         13.13         13.51         1.81 o                         
   3  17   6          2.37         -1.00         1.53 o                         
   4  17   6         24.43         25.55         1.86 o                         
  -7  18   6         96.46         94.09         4.82 o                         
  -6  18   6          5.44          8.69         1.95 o                         
  -5  18   6         16.79         18.43         2.26 o                         
  -4  18   6        218.26        201.13         5.07 o                         
  -3  18   6         73.56         62.52         3.48 o                         
  -2  18   6          1.04          1.61         1.76 o                         
  -1  18   6         90.16         84.17         2.82 o                         
   0  18   6        112.16        106.66         2.70 o                         
   1  18   6        102.51         83.43         2.94 o                         
   2  18   6         17.40         20.09         1.67 o                         
   3  18   6          0.02          0.82         1.46 o                         
   4  18   6        130.08        129.61         3.44 o                         
  -7  19   6          5.26          8.33         2.36 o                         
  -6  19   6          7.65          7.98         1.89 o                         
  -5  19   6          0.30          0.26         1.88 o                         
  -4  19   6         90.08         90.88         4.16 o                         
  -3  19   6         30.55         35.94         3.03 o                         
  -2  19   6          3.95          2.19         1.86 o                         
  -1  19   6        235.51        218.31         4.46 o                         
   0  19   6         17.53         19.90         1.83 o                         
   1  19   6         10.80          6.47         1.40 o                         
   2  19   6        330.43        324.91         4.65 o                         
   3  19   6         86.71         84.82         2.80 o                         
   4  19   6         92.34         92.74         4.01 o                         
  -7  20   6         49.01         48.59         5.55 o                         
  -6  20   6         11.91          9.22         2.07 o                         
  -5  20   6        166.27        160.64         4.24 o                         
  -4  20   6         12.64          6.75         2.91 o                         
  -3  20   6         50.98         56.61         2.86 o                         
  -2  20   6          7.16          3.02         2.80 o                         
  -1  20   6         60.58         62.09         3.99 o                         
   0  20   6          8.14         10.27         1.44 o                         
   1  20   6        171.29        173.20         3.19 o                         
   2  20   6          2.79          4.23         1.50 o                         
   3  20   6          6.48          3.05         1.96 o                         
  -6  21   6         14.86         13.31         2.35 o                         
  -5  21   6        170.40        176.74         4.14 o                         
  -4  21   6         32.87         27.93         2.16 o                         
  -3  21   6          0.89         -0.62         1.61 o                         
  -2  21   6        109.13         96.92         3.45 o                         
  -1  21   6        215.21        227.90         4.37 o                         
   0  21   6         27.50         27.75         1.65 o                         
   1  21   6          6.35          8.74         1.45 o                         
   2  21   6         14.93         13.89         1.73 o                         
   3  21   6         58.97         45.83         5.27 o                         
  -6  22   6         69.11         78.27         5.51 o                         
  -5  22   6         65.81         62.54         3.55 o                         
  -4  22   6          0.15          1.41         1.79 o                         
  -3  22   6        143.88        152.01         4.32 o                         
  -2  22   6          1.01          3.39         1.81 o                         
  -1  22   6         42.93         44.66         2.62 o                         
   0  22   6          0.87          1.65         2.14 o                         
   1  22   6         77.49         80.32         3.03 o                         
   2  22   6          5.62          5.90         1.92 o                         
  -5  23   6         72.79         82.16         4.32 o                         
  -4  23   6        306.94        319.94         7.52 o                         
  -3  23   6         12.19         15.81         2.47 o                         
  -2  23   6         30.57         21.04         2.06 o                         
  -1  23   6         53.43         51.18         2.62 o                         
   0  23   6          0.05          0.21         1.47 o                         
   1  23   6         11.37         15.81         2.21 o                         
   2  23   6         59.05         55.73         3.52 o                         
  -4  24   6        113.59        104.38         3.62 o                         
  -3  24   6         12.08         11.77         1.73 o                         
  -2  24   6         62.92         71.49         4.11 o                         
  -1  24   6        146.48        149.73         4.11 o                         
   0  24   6         51.27         48.27         3.30 o                         
   1  24   6         81.96         81.50         4.12 o                         
  -4  25   6          7.07         13.40         1.76 o                         
  -3  25   6        101.18         96.58         3.45 o                         
  -2  25   6         47.63         51.85         3.73 o                         
  -1  25   6         17.77         15.64         1.58 o                         
   0  25   6          7.79          9.02         2.75 o                         
  -2  26   6          2.43          2.49         1.31 o                         
  -1  26   6         29.04         34.91         3.65 o                         
  -9   0   7        120.18        116.00         4.26 o                         
  -7   0   7       2285.58       2332.05        35.93 o                         
  -5   0   7         69.66         68.41         4.11 o                         
  -3   0   7         61.31         59.40         3.15 o                         
  -1   0   7       2375.95       2312.28        26.46 o                         
   1   0   7        129.64        123.28         4.13 o                         
   3   0   7        529.31        565.11         7.89 o                         
   5   0   7          1.94          6.47         3.49 o                         
  -9   1   7         95.74        101.04         2.88 o                         
  -8   1   7          0.31          0.07         1.69 o                         
  -7   1   7        275.61        297.03         5.32 o                         
  -6   1   7        155.06        169.14         4.22 o                         
  -5   1   7        677.35        684.83         7.71 o                         
  -4   1   7        741.09        722.91         9.17 o                         
  -3   1   7         84.79         71.82         2.29 o                         
  -2   1   7       1376.19       1430.03        14.06 o                         
  -1   1   7        604.93        613.59         5.93 o                         
   0   1   7        101.29         89.42         2.38 o                         
   1   1   7        685.20        700.63         7.50 o                         
   2   1   7         35.38         33.93         1.79 o                         
   3   1   7        184.36        174.87         3.29 o                         
   4   1   7        155.31        156.08         4.45 o                         
   5   1   7         65.48         67.52         3.54 o                         
   6   1   7         58.27         48.13         3.50 o                         
  -9   2   7         11.98         14.21         1.58 o                         
  -8   2   7         73.73         85.54         3.13 o                         
  -7   2   7          0.98          7.03         2.18 o                         
  -6   2   7        329.11        332.44         5.74 o                         
  -5   2   7        409.68        425.06         9.36 o                         
  -4   2   7         30.55         23.58         2.18 o                         
  -3   2   7        340.01        337.87         4.48 o                         
  -2   2   7        688.06        685.64         7.19 o                         
  -1   2   7         78.75         86.19         2.19 o                         
   0   2   7        555.24        519.36         5.73 o                         
   1   2   7         11.54         10.35         1.61 o                         
   2   2   7          8.47         12.47         1.65 o                         
   3   2   7         12.71         17.39         1.81 o                         
   4   2   7         48.60         54.63         3.51 o                         
   5   2   7         12.06         10.21         3.30 o                         
   6   2   7        241.60        217.87         5.99 o                         
  -9   3   7         21.74         19.23         1.59 o                         
  -8   3   7          8.53          3.75         1.70 o                         
  -7   3   7         55.84         60.58         2.88 o                         
  -6   3   7         61.36         75.51         3.08 o                         
  -5   3   7        155.67        139.78         3.73 o                         
  -4   3   7       1654.33       1596.54        22.35 o                         
  -3   3   7         64.77         54.14         2.29 o                         
  -2   3   7        134.41        150.50         2.87 o                         
  -1   3   7        357.80        417.27         4.45 o                         
   0   3   7        293.62        294.17         3.97 o                         
   1   3   7        326.21        333.45         4.30 o                         
   2   3   7        896.85        876.37         7.99 o                         
   3   3   7        321.64        340.74         4.68 o                         
   4   3   7        172.00        187.35         4.59 o                         
   5   3   7         13.69         17.05         2.45 o                         
   6   3   7         27.66         26.01         2.93 o                         
  -9   4   7         25.15         28.89         2.02 o                         
  -8   4   7          4.02          6.14         1.70 o                         
  -7   4   7        581.28        559.38         7.76 o                         
  -6   4   7        116.96        122.31         3.81 o                         
  -5   4   7          9.87          5.92         2.22 o                         
  -4   4   7         10.07         10.88         1.72 o                         
  -3   4   7         56.24         65.36         2.35 o                         
  -2   4   7        559.96        562.79         6.46 o                         
  -1   4   7        223.38        208.69         3.08 o                         
   0   4   7         13.18         12.15         2.09 o                         
   1   4   7        536.59        561.97         6.64 o                         
   2   4   7        102.58        111.81         3.05 o                         
   3   4   7        195.05        190.47         4.02 o                         
   4   4   7          8.20         14.90         2.21 o                         
   5   4   7         95.21        105.50         3.92 o                         
   6   4   7          0.18          0.08         2.51 o                         
  -9   5   7         18.01         17.52         1.74 o                         
  -8   5   7          6.00          5.36         1.72 o                         
  -7   5   7         50.30         47.88         3.11 o                         
  -6   5   7         19.19         23.73         2.32 o                         
  -5   5   7         56.50         54.00         2.78 o                         
  -4   5   7         84.50         88.04         3.04 o                         
  -3   5   7        632.21        655.95         7.32 o                         
  -2   5   7         13.47         18.31         1.47 o                         
  -1   5   7          0.00         -0.56         1.22 o                         
   0   5   7         51.25         57.97         2.90 o                         
   1   5   7        262.98        267.81         4.12 o                         
   2   5   7        573.25        586.91         6.62 o                         
   3   5   7        232.35        239.43         4.31 o                         
   4   5   7         80.82         82.61         4.52 o                         
   5   5   7         20.50         24.73         2.51 o                         
  -9   6   7         24.29         27.09         1.80 o                         
  -8   6   7        198.90        201.13         4.02 o                         
  -7   6   7         59.14         55.28         2.94 o                         
  -6   6   7        536.27        546.14         7.75 o                         
  -5   6   7         12.87          8.83         2.19 o                         
  -4   6   7        185.91        167.44         3.71 o                         
  -3   6   7         11.90         10.28         1.68 o                         
  -2   6   7         96.55        105.29         2.52 o                         
  -1   6   7        830.90        790.08         7.77 o                         
   0   6   7       1032.29       1001.13        10.27 o                         
   1   6   7        529.26        529.27         6.15 o                         
   2   6   7          5.67          5.95         1.79 o                         
   3   6   7          2.35          1.79         1.81 o                         
   4   6   7        289.00        300.42         6.03 o                         
   5   6   7        194.79        202.20         4.49 o                         
  -9   7   7          0.76          3.51         1.50 o                         
  -8   7   7        133.08        128.02         3.78 o                         
  -7   7   7         15.84         14.07         2.00 o                         
  -6   7   7         74.34         67.55         3.26 o                         
  -5   7   7         10.01         11.28         2.24 o                         
  -4   7   7       1169.35       1176.16        28.18 o                         
  -3   7   7         12.95         13.94         1.66 o                         
  -2   7   7        316.45        280.25         4.31 o                         
  -1   7   7       1035.90       1025.34        11.22 o                         
   0   7   7         97.05        100.73         2.84 o                         
   1   7   7          0.74          6.51         1.61 o                         
   2   7   7        989.51       1010.23        10.34 o                         
   3   7   7        135.21        148.45         3.56 o                         
   4   7   7        285.92        295.86         5.00 o                         
   5   7   7          8.41          9.80         2.04 o                         
  -9   8   7          6.72          9.57         1.80 o                         
  -8   8   7         65.83         72.38         2.84 o                         
  -7   8   7        709.67        705.82        15.09 o                         
  -6   8   7         51.06         56.73         2.95 o                         
  -5   8   7          3.54         -0.70         2.11 o                         
  -4   8   7         16.18         15.31         2.05 o                         
  -3   8   7        329.80        329.90         4.87 o                         
  -2   8   7        976.78        978.47        14.72 o                         
  -1   8   7        550.63        552.51         6.48 o                         
   0   8   7        589.80        586.22         6.65 o                         
   1   8   7         55.00         57.43         2.40 o                         
   2   8   7         12.56         16.43         1.89 o                         
   3   8   7         79.36         76.96         3.11 o                         
   4   8   7        174.24        191.28         4.14 o                         
   5   8   7          0.54          0.63         2.59 o                         
  -9   9   7        210.86        220.38         6.19 o                         
  -8   9   7         12.80          9.08         1.93 o                         
  -7   9   7         26.62         27.05         2.93 o                         
  -6   9   7        156.84        148.91         4.20 o                         
  -5   9   7        329.85        323.41         6.16 o                         
  -4   9   7        268.65        268.66         4.92 o                         
  -3   9   7       1213.66       1228.47        12.60 o                         
  -2   9   7        254.41        243.79         3.76 o                         
  -1   9   7        280.51        292.05         4.03 o                         
   0   9   7         33.02         29.48         1.79 o                         
   1   9   7        898.70        869.48         8.96 o                         
   2   9   7         21.48         24.76         2.10 o                         
   3   9   7         39.01         35.73         2.32 o                         
   4   9   7         33.42         37.86         2.21 o                         
   5   9   7         20.22         18.63         1.87 o                         
  -9  10   7          9.71         10.44         1.79 o                         
  -8  10   7         15.57         15.04         1.78 o                         
  -7  10   7        607.47        647.32         8.43 o                         
  -6  10   7          0.61          0.46         1.89 o                         
  -5  10   7        406.50        388.08         6.75 o                         
  -4  10   7        188.00        184.69         6.26 o                         
  -3  10   7        202.86        191.03         3.48 o                         
  -2  10   7          2.26          4.94         1.42 o                         
  -1  10   7       1065.76       1092.57        10.76 o                         
   0  10   7         13.29         12.47         1.55 o                         
   1  10   7        808.64        817.92         8.96 o                         
   2  10   7        316.03        328.48         5.14 o                         
   3  10   7         85.86         75.67         3.31 o                         
   4  10   7          0.77         -0.35         1.94 o                         
   5  10   7        256.27        255.75         4.50 o                         
  -9  11   7        145.61        123.22         4.54 o                         
  -8  11   7          9.63         15.47         1.80 o                         
  -7  11   7        544.73        524.84         8.23 o                         
  -6  11   7          0.91         -2.01         2.01 o                         
  -5  11   7        587.27        608.26         9.66 o                         
  -4  11   7       1033.80        992.84        13.47 o                         
  -3  11   7        229.51        208.32         3.68 o                         
  -2  11   7        117.82        130.04         2.98 o                         
  -1  11   7        394.93        426.69         5.07 o                         
   0  11   7         11.19         15.45         1.51 o                         
   1  11   7         33.62         37.76         2.15 o                         
   2  11   7        102.35        107.76         3.52 o                         
   3  11   7        236.45        231.04         5.60 o                         
   4  11   7         11.47         11.83         2.13 o                         
   5  11   7          3.19          3.14         1.81 o                         
  -8  12   7          5.54          8.62         1.76 o                         
  -7  12   7         56.90         60.32         3.01 o                         
  -6  12   7        125.08        120.90         5.08 o                         
  -5  12   7        253.83        221.94         6.40 o                         
  -4  12   7        173.67        191.34         4.73 o                         
  -3  12   7        235.76        213.75         4.03 o                         
  -2  12   7       1011.04       1038.66        10.86 o                         
  -1  12   7        634.89        611.41         6.55 o                         
   0  12   7        118.97        127.81         2.75 o                         
   1  12   7        429.06        414.96         5.59 o                         
   2  12   7         26.02         24.31         1.98 o                         
   3  12   7         23.40         25.71         1.90 o                         
   4  12   7         65.64         64.63         2.77 o                         
   5  12   7          4.51          3.78         2.09 o                         
  -8  13   7         28.27         26.84         3.11 o                         
  -7  13   7          0.33          1.90         1.70 o                         
  -6  13   7         40.69         43.43         4.21 o                         
  -5  13   7         10.85          7.60         2.43 o                         
  -4  13   7         99.26         89.74         3.80 o                         
  -3  13   7         87.79         86.98         3.23 o                         
  -2  13   7         39.77         31.57         1.92 o                         
  -1  13   7        127.98        110.44         2.74 o                         
   0  13   7       1095.23       1141.39        10.54 o                         
   1  13   7         59.89         52.80         2.50 o                         
   2  13   7          4.45          4.78         1.72 o                         
   3  13   7        187.87        185.47         3.84 o                         
   4  13   7          3.61         -1.01         1.51 o                         
  -8  14   7          1.55          2.59         2.74 o                         
  -7  14   7          1.06          1.71         1.68 o                         
  -6  14   7          8.84          6.32         2.02 o                         
  -5  14   7        115.24        101.75         4.32 o                         
  -4  14   7         23.11         24.31         2.42 o                         
  -3  14   7          0.21          1.06         1.84 o                         
  -2  14   7         74.78         67.68         2.59 o                         
  -1  14   7        386.35        339.56         4.62 o                         
   0  14   7          0.40          3.25         1.46 o                         
   1  14   7         29.07         25.05         1.90 o                         
   2  14   7         62.74         47.71         3.97 o                         
   3  14   7        101.42        105.99         3.11 o                         
   4  14   7          5.81          3.92         1.48 o                         
  -8  15   7         12.50         13.74         1.92 o                         
  -7  15   7          1.73         -0.15         1.66 o                         
  -6  15   7         23.26         20.61         2.13 o                         
  -5  15   7         13.88         13.28         2.26 o                         
  -4  15   7        243.49        234.87         5.75 o                         
  -3  15   7         59.40         61.74         3.00 o                         
  -2  15   7         44.68         36.60         1.92 o                         
  -1  15   7        339.66        316.68         4.43 o                         
   0  15   7        553.58        530.30         5.72 o                         
   1  15   7          0.56          1.60         1.71 o                         
   2  15   7         16.52         18.97         1.75 o                         
   3  15   7         55.86         60.09         2.64 o                         
   4  15   7         13.34         11.46         1.53 o                         
  -7  16   7         38.60         30.75         2.48 o                         
  -6  16   7          9.22          9.40         1.86 o                         
  -5  16   7         12.11         15.50         4.08 o                         
  -4  16   7        200.97        186.04         6.12 o                         
  -3  16   7          3.17          2.36         1.84 o                         
  -2  16   7          3.89          5.52         1.49 o                         
  -1  16   7         81.92         90.38         2.83 o                         
   0  16   7         59.02         48.58         1.96 o                         
   1  16   7         35.03         38.59         4.94 o                         
   2  16   7          0.85         -1.51         1.51 o                         
   3  16   7         32.05         36.68         1.89 o                         
   4  16   7         13.36         15.64         2.46 o                         
  -7  17   7        164.26        167.91         8.56 o                         
  -6  17   7          3.38          3.13         2.26 o                         
  -5  17   7         24.93         19.65         3.07 o                         
  -4  17   7         47.31         52.78         3.69 o                         
  -3  17   7        330.97        355.64         7.51 o                         
  -2  17   7          3.32          5.32         1.50 o                         
  -1  17   7          2.17          5.03         1.37 o                         
   0  17   7          6.33          2.11         1.49 o                         
   1  17   7         36.30         32.87         1.93 o                         
   2  17   7          0.41         -1.47         1.47 o                         
   3  17   7          2.84          1.22         1.47 o                         
  -7  18   7         25.21         27.05         2.10 o                         
  -6  18   7          2.27          2.58         1.74 o                         
  -5  18   7        200.34        198.94         5.07 o                         
  -4  18   7         28.25         31.40         2.62 o                         
  -3  18   7         12.96         10.76         3.30 o                         
  -2  18   7         19.21         16.53         1.76 o                         
  -1  18   7        925.68        877.11        11.60 o                         
   0  18   7         32.89         28.92         1.68 o                         
   1  18   7         29.50         31.74         1.94 o                         
   2  18   7          0.05          0.90         1.44 o                         
   3  18   7         72.19         63.16         2.74 o                         
  -7  19   7         58.98         57.46         2.85 o                         
  -6  19   7          8.91          7.75         1.85 o                         
  -5  19   7         24.26         23.01         3.20 o                         
  -4  19   7         71.74         73.52         3.46 o                         
  -3  19   7         27.46         22.30         2.02 o                         
  -2  19   7         46.53         39.73         2.89 o                         
  -1  19   7         62.17         65.47         2.74 o                         
   0  19   7          0.57         -0.08         1.29 o                         
   1  19   7         84.07         91.81         2.85 o                         
   2  19   7         73.00         76.45         2.61 o                         
   3  19   7          5.19          7.44         1.65 o                         
  -6  20   7        142.06        151.90         6.36 o                         
  -5  20   7         11.57         19.01         2.31 o                         
  -4  20   7         28.34         27.51         2.35 o                         
  -3  20   7         11.83          4.33         1.75 o                         
  -2  20   7         24.03         24.46         1.97 o                         
  -1  20   7          0.21         -0.85         1.29 o                         
   0  20   7        100.25        106.81         2.99 o                         
   1  20   7          0.40          1.15         1.49 o                         
   2  20   7          0.31         -0.69         1.42 o                         
  -6  21   7         19.02         18.64         1.91 o                         
  -5  21   7          2.18          2.88         1.56 o                         
  -4  21   7        481.14        475.56         9.38 o                         
  -3  21   7          9.65          8.99         1.91 o                         
  -2  21   7        182.78        179.42         4.12 o                         
  -1  21   7          8.18          7.87         1.44 o                         
   0  21   7        143.72        152.14         3.84 o                         
   1  21   7         51.19         55.42         2.38 o                         
   2  21   7        117.51        102.71         4.79 o                         
  -5  22   7         39.56         46.12         2.72 o                         
  -4  22   7        248.87        241.92        16.75 o                         
  -3  22   7         31.94         41.18         2.83 o                         
  -2  22   7         91.76         94.79         3.02 o                         
  -1  22   7        258.98        251.93         5.36 o                         
   0  22   7         59.23         38.80         2.47 o                         
   1  22   7         72.33         76.85         3.72 o                         
  -4  23   7        108.94        114.53         3.50 o                         
  -3  23   7         72.35         80.22         5.10 o                         
  -2  23   7          3.01          3.00         1.36 o                         
  -1  23   7         81.80         81.84         4.01 o                         
   0  23   7         80.73         76.84         3.79 o                         
   1  23   7        115.43        109.19         7.23 o                         
  -4  24   7          5.92          9.28         3.14 o                         
  -3  24   7         35.40         29.98         2.84 o                         
  -2  24   7         65.29         65.73         3.07 o                         
  -1  24   7         11.66         12.37         2.71 o                         
   0  24   7         74.08         78.84         4.21 o                         
  -8   0   8          0.83         -1.78         2.67 o                         
  -6   0   8       1191.04       1180.09        19.87 o                         
  -4   0   8        765.47        747.94        10.78 o                         
  -2   0   8          6.83          6.77         1.90 o                         
   0   0   8        267.43        238.93         5.18 o                         
   2   0   8       1242.23       1308.31        15.59 o                         
   4   0   8         65.78         74.03         6.25 o                         
  -9   1   8          3.94          1.68         1.52 o                         
  -8   1   8         17.91         19.98         1.90 o                         
  -7   1   8        191.38        204.02         4.81 o                         
  -6   1   8         56.65         56.48         3.12 o                         
  -5   1   8        169.35        185.65         4.10 o                         
  -4   1   8        197.22        188.76         3.27 o                         
  -3   1   8        159.80        168.76         3.09 o                         
  -2   1   8        419.59        402.26         4.85 o                         
  -1   1   8         31.56         31.08         1.77 o                         
   0   1   8        200.90        195.09         3.37 o                         
   1   1   8        264.52        251.44         3.79 o                         
   2   1   8        279.73        284.34         3.86 o                         
   3   1   8          7.55          9.17         1.71 o                         
   4   1   8         13.99         22.10         2.94 o                         
   5   1   8         33.42         36.88         6.14 o                         
  -9   2   8          4.72          5.93         1.59 o                         
  -8   2   8        198.14        212.87         4.09 o                         
  -7   2   8        449.00        441.11         7.87 o                         
  -6   2   8        362.04        363.85         5.88 o                         
  -5   2   8        190.73        178.43         4.05 o                         
  -4   2   8        270.16        256.88         3.76 o                         
  -3   2   8        619.87        644.89         7.21 o                         
  -2   2   8        422.65        401.21         6.36 o                         
  -1   2   8          1.16          1.50         1.36 o                         
   0   2   8         18.57         19.42         1.63 o                         
   1   2   8         49.19         47.95         2.14 o                         
   2   2   8          0.96          2.12         1.62 o                         
   3   2   8          2.92          3.19         1.84 o                         
   4   2   8          0.03          0.29         2.99 o                         
   5   2   8        183.68        165.94        14.81 o                         
  -9   3   8          0.26          1.05         1.64 o                         
  -8   3   8          8.54          8.85         1.70 o                         
  -7   3   8          3.88          3.50         2.99 o                         
  -6   3   8        675.54        672.36         8.56 o                         
  -5   3   8        252.53        244.84         4.66 o                         
  -4   3   8        110.98        117.54         2.91 o                         
  -3   3   8        117.46        131.29         2.84 o                         
  -2   3   8         94.32         91.13         2.67 o                         
  -1   3   8         86.73         96.23         2.62 o                         
   0   3   8          0.62          0.17         1.40 o                         
   1   3   8          0.84         -0.58         1.54 o                         
   2   3   8        210.80        219.51         3.75 o                         
   3   3   8         55.75         54.37         2.60 o                         
   4   3   8         90.87        110.68         4.03 o                         
   5   3   8          2.53          2.31         3.41 o                         
  -9   4   8          0.84          3.60         1.68 o                         
  -8   4   8        460.16        431.52         6.09 o                         
  -7   4   8         76.86         70.13         3.41 o                         
  -6   4   8          4.16          5.60         1.99 o                         
  -5   4   8         71.98         67.25         3.05 o                         
  -4   4   8         47.67         44.98         2.44 o                         
  -3   4   8        107.04        107.74         2.71 o                         
  -2   4   8        654.96        726.47         7.59 o                         
  -1   4   8         90.62         95.86         2.60 o                         
   0   4   8          5.70          9.27         1.54 o                         
   1   4   8         30.73         32.09         1.91 o                         
   2   4   8        142.34        148.17         3.32 o                         
   3   4   8         31.63         32.00         2.16 o                         
   4   4   8        118.86        118.74         4.00 o                         
   5   4   8          7.11         10.07         3.21 o                         
  -9   5   8         31.10         30.22         2.62 o                         
  -8   5   8          6.50          6.26         2.07 o                         
  -7   5   8          9.10         12.49         2.62 o                         
  -6   5   8        568.64        525.86         7.20 o                         
  -5   5   8        420.47        402.78         7.59 o                         
  -4   5   8        630.98        618.02         7.51 o                         
  -3   5   8        400.59        392.43         4.68 o                         
  -2   5   8         10.60          8.34         1.35 o                         
  -1   5   8        325.68        339.90         4.48 o                         
   0   5   8         59.67         63.09         2.49 o                         
   1   5   8        608.91        635.71         7.12 o                         
   2   5   8        185.27        193.12         3.62 o                         
   3   5   8         28.78         29.76         2.44 o                         
   4   5   8          9.70         11.62         2.42 o                         
   5   5   8         24.92         22.10         3.99 o                         
  -9   6   8        149.50        155.21         3.64 o                         
  -8   6   8        127.17        126.48         4.51 o                         
  -7   6   8        160.88        155.82         4.60 o                         
  -6   6   8         34.02         35.42         2.42 o                         
  -5   6   8        643.48        666.55        10.00 o                         
  -4   6   8        407.98        384.54         5.64 o                         
  -3   6   8        512.84        486.09         5.90 o                         
  -2   6   8          8.00         11.87         1.39 o                         
  -1   6   8       1392.81       1368.05        13.26 o                         
   0   6   8          6.31          5.52         1.54 o                         
   1   6   8          2.81          7.43         1.64 o                         
   2   6   8          0.05          2.09         1.62 o                         
   3   6   8        220.93        230.17         4.16 o                         
   4   6   8         23.75         28.18         2.33 o                         
   5   6   8         35.25         40.80         3.14 o                         
  -9   7   8         29.13         27.02         3.42 o                         
  -8   7   8         53.08         61.13         2.62 o                         
  -7   7   8         19.72         18.34         2.01 o                         
  -6   7   8         57.27         56.55         3.57 o                         
  -5   7   8        504.30        510.61        10.09 o                         
  -4   7   8        856.63        877.15         9.86 o                         
  -3   7   8        282.88        270.06         4.06 o                         
  -2   7   8          1.05          1.54         1.31 o                         
  -1   7   8        138.88        150.08         3.13 o                         
   0   7   8          0.03         -1.27         1.60 o                         
   1   7   8       2025.10       2077.03        18.77 o                         
   2   7   8         77.21         80.63         2.87 o                         
   3   7   8         52.32         61.08         2.85 o                         
   4   7   8          7.65          2.25         1.86 o                         
   5   7   8        152.00        141.59         5.87 o                         
  -9   8   8         58.81         58.59         3.12 o                         
  -8   8   8        497.89        480.22         7.42 o                         
  -7   8   8         75.19         84.46         3.77 o                         
  -6   8   8          3.23          6.77         2.20 o                         
  -5   8   8        117.33        115.57         5.34 o                         
  -4   8   8         97.14        107.03         3.09 o                         
  -3   8   8        376.51        407.08         5.26 o                         
  -2   8   8        417.92        403.67         4.97 o                         
  -1   8   8       1854.12       1727.67        15.01 o                         
   0   8   8         43.11         44.80         2.17 o                         
   1   8   8          0.10          4.81         1.60 o                         
   2   8   8        200.86        199.24         3.98 o                         
   3   8   8        411.61        417.73         5.60 o                         
   4   8   8        110.71        114.44         3.81 o                         
  -9   9   8          9.73         14.91         1.80 o                         
  -8   9   8         27.72         30.94         2.45 o                         
  -7   9   8        192.31        209.78         4.26 o                         
  -6   9   8        632.93        666.01        12.09 o                         
  -5   9   8        120.69        113.83         4.26 o                         
  -4   9   8        796.07        770.38         8.96 o                         
  -3   9   8        391.08        376.80         5.02 o                         
  -2   9   8        122.83        127.56         2.98 o                         
  -1   9   8        474.82        490.14         5.39 o                         
   0   9   8        437.34        390.48         5.23 o                         
   1   9   8          1.12          3.62         1.60 o                         
   2   9   8        509.86        516.51         7.50 o                         
   3   9   8         17.70         19.41         2.07 o                         
   4   9   8          0.41          4.34         1.74 o                         
  -8  10   8        202.83        215.59         4.23 o                         
  -7  10   8         78.48         72.20         3.35 o                         
  -6  10   8        214.11        219.87         5.42 o                         
  -5  10   8         71.60         61.56         3.43 o                         
  -4  10   8        355.20        348.17         5.74 o                         
  -3  10   8         11.17         13.43         1.61 o                         
  -2  10   8       1495.23       1441.25        13.92 o                         
  -1  10   8        143.20        153.60         2.92 o                         
   0  10   8        120.27        119.79         3.08 o                         
   1  10   8        347.88        337.85         4.89 o                         
   2  10   8         60.01         66.69         4.93 o                         
   3  10   8         23.21         22.84         1.82 o                         
   4  10   8        163.28        174.96         3.64 o                         
  -8  11   8         41.67         45.45         3.04 o                         
  -7  11   8          1.83          4.59         2.35 o                         
  -6  11   8        108.80        119.82         9.74 o                         
  -5  11   8        714.05        672.55        10.83 o                         
  -4  11   8          4.58          4.81         1.90 o                         
  -3  11   8         65.19         59.57         2.42 o                         
  -2  11   8          2.77          1.67         1.43 o                         
  -1  11   8        284.53        308.54         4.01 o                         
   0  11   8        257.50        263.92         4.13 o                         
   1  11   8          5.59          6.04         1.63 o                         
   2  11   8         67.72         55.84         2.54 o                         
   3  11   8         82.11         80.19         3.24 o                         
   4  11   8          7.24          8.61         1.71 o                         
  -8  12   8         13.91         12.42         1.76 o                         
  -7  12   8        165.13        172.80         5.33 o                         
  -6  12   8         71.87         68.62         3.76 o                         
  -5  12   8         49.82         37.86         3.35 o                         
  -4  12   8          4.44          1.15         1.80 o                         
  -3  12   8        499.88        489.11         6.68 o                         
  -2  12   8         96.42        107.17         2.72 o                         
  -1  12   8          7.51          7.51         1.38 o                         
   0  12   8        137.58        141.12         3.16 o                         
   1  12   8         28.81         26.18         1.89 o                         
   2  12   8         63.42         55.36         2.73 o                         
   3  12   8          2.37          4.02         1.49 o                         
   4  12   8         16.21         18.10         1.64 o                         
  -8  13   8         15.76         21.78         1.86 o                         
  -7  13   8         13.96         13.03         2.75 o                         
  -6  13   8          2.24          3.88         2.13 o                         
  -5  13   8         55.63         49.55         3.53 o                         
  -4  13   8         52.17         59.25         3.18 o                         
  -3  13   8        174.16        174.25         3.77 o                         
  -2  13   8        332.99        297.57         4.24 o                         
  -1  13   8        111.04        113.60         2.64 o                         
   0  13   8        108.83         98.14         2.92 o                         
   1  13   8          0.75         14.98         4.67 o                         
   2  13   8        278.18        260.99         4.28 o                         
   3  13   8        234.84        229.71         4.39 o                         
   4  13   8          0.90          2.56         1.40 o                         
  -8  14   8         49.84         59.86         5.48 o                         
  -7  14   8          3.48          5.21         2.91 o                         
  -6  14   8         24.40         19.82         2.16 o                         
  -5  14   8         51.47         48.74         3.87 o                         
  -4  14   8        181.66        160.78         5.03 o                         
  -3  14   8          5.49          5.92         1.64 o                         
  -2  14   8        261.91        254.31         3.83 o                         
  -1  14   8         17.10         19.86         1.89 o                         
   0  14   8       1041.86       1022.63        11.54 o                         
   1  14   8         16.74         16.56         1.63 o                         
   2  14   8          0.16          1.77         1.40 o                         
   3  14   8          1.06          0.45         1.58 o                         
  -7  15   8         33.29         33.65         2.23 o                         
  -6  15   8         10.34         10.91         3.39 o                         
  -5  15   8        127.75        129.37         4.49 o                         
  -4  15   8         28.19         18.79         2.30 o                         
  -3  15   8          2.74          1.50         1.67 o                         
  -2  15   8        306.45        269.82         3.94 o                         
  -1  15   8          0.12         -1.46         1.46 o                         
   0  15   8         40.23         46.17         3.07 o                         
   1  15   8          4.96          5.70         1.44 o                         
   2  15   8         28.95         23.07         1.77 o                         
   3  15   8          0.62          2.09         1.35 o                         
  -7  16   8        225.33        250.83         7.61 o                         
  -6  16   8         57.15         44.46         3.57 o                         
  -5  16   8         16.42         21.03         2.70 o                         
  -4  16   8          6.05          4.70         2.01 o                         
  -3  16   8        188.84        196.24         6.18 o                         
  -2  16   8          3.26          1.28         1.88 o                         
  -1  16   8        373.23        371.56         5.53 o                         
   0  16   8         49.21         43.57         2.02 o                         
   1  16   8         18.83         22.06         1.61 o                         
   2  16   8          8.85          8.99         1.67 o                         
   3  16   8          4.61          2.51         1.82 o                         
  -7  17   8         60.24         51.94         2.56 o                         
  -6  17   8        167.45        166.69         4.46 o                         
  -5  17   8        137.51        159.99         4.94 o                         
  -4  17   8          3.34          4.97         2.59 o                         
  -3  17   8        292.77        300.82         5.46 o                         
  -2  17   8          4.13          3.02         1.35 o                         
  -1  17   8         44.94         40.41         1.68 o                         
   0  17   8          1.52          3.15         1.35 o                         
   1  17   8         70.01         68.75         2.90 o                         
   2  17   8          5.55          8.00         1.48 o                         
   3  17   8         86.75         76.80         6.27 o                         
  -6  18   8         18.08         28.25         2.51 o                         
  -5  18   8         75.95         75.98         3.42 o                         
  -4  18   8         97.40         86.34         3.12 o                         
  -3  18   8         26.64         19.43         1.96 o                         
  -2  18   8        285.47        305.92         4.57 o                         
  -1  18   8          0.12         -1.11         1.11 o                         
   0  18   8          5.62          6.55         1.49 o                         
   1  18   8          1.68          1.84         1.41 o                         
   2  18   8          5.30          7.35         1.63 o                         
  -6  19   8         61.37         58.58         2.69 o                         
  -5  19   8          1.68          1.43         1.42 o                         
  -4  19   8        119.97        125.48         3.55 o                         
  -3  19   8         26.98         23.86         2.31 o                         
  -2  19   8         13.57         14.89         1.48 o                         
  -1  19   8         95.03         83.31         2.72 o                         
   0  19   8         57.62         60.48         2.53 o                         
   1  19   8         78.35         75.74         2.76 o                         
   2  19   8         11.67         10.00         1.33 o                         
  -5  20   8         22.19         18.55         1.64 o                         
  -4  20   8          0.98          0.33         1.54 o                         
  -3  20   8        140.49        142.31         3.56 o                         
  -2  20   8         25.32         25.64         2.07 o                         
  -1  20   8         88.69         78.07         4.80 o                         
   0  20   8        138.66        138.71         5.18 o                         
   1  20   8         15.07         17.19         1.61 o                         
  -5  21   8        100.83        111.00         5.04 o                         
  -4  21   8        157.43        176.93         4.73 o                         
  -3  21   8         14.02         15.68         1.69 o                         
  -2  21   8         36.87         45.13         2.28 o                         
  -1  21   8          0.19          2.08         2.31 o                         
   0  21   8         31.35         28.99         2.30 o                         
   1  21   8         19.40         18.03         2.84 o                         
  -4  22   8        111.22        131.72         4.61 o                         
  -3  22   8          0.11          0.41         1.57 o                         
  -2  22   8        172.27        155.89         6.59 o                         
  -1  22   8          7.24          4.09         2.45 o                         
   0  22   8         42.50         45.99         3.32 o                         
  -3  23   8        126.60        132.85         4.84 o                         
  -2  23   8          3.11          4.42         2.13 o                         
  -1  23   8          9.35          8.26         4.08 o                         
  -9   0   9          2.66         -0.84         2.38 o                         
  -7   0   9       1003.02        993.21        25.92 o                         
  -5   0   9       1149.83       1152.52        18.87 o                         
  -3   0   9       1474.50       1434.86        18.54 o                         
  -1   0   9        469.20        449.38         9.44 o                         
   1   0   9          0.84          5.22         2.15 o                         
   3   0   9         68.26         63.91         4.54 o                         
  -9   1   9        280.22        252.72         5.01 o                         
  -8   1   9          6.82         12.69         2.22 o                         
  -7   1   9          6.22          9.41         2.86 o                         
  -6   1   9        839.78        818.56        12.86 o                         
  -5   1   9        588.07        566.64         7.61 o                         
  -4   1   9        429.90        431.63         5.31 o                         
  -3   1   9        721.86        704.64         7.50 o                         
  -2   1   9          0.98          0.58         1.37 o                         
  -1   1   9        121.13        125.51         3.04 o                         
   0   1   9        114.16        106.13         2.89 o                         
   1   1   9        117.42        129.37         2.97 o                         
   2   1   9         50.67         52.96         2.83 o                         
   3   1   9          3.41          2.12         2.26 o                         
  -9   2   9          0.02          4.13         1.61 o                         
  -8   2   9        240.93        229.23         4.78 o                         
  -7   2   9        286.49        304.74         6.19 o                         
  -6   2   9         76.98         80.42         4.68 o                         
  -5   2   9        108.57        101.37         4.09 o                         
  -4   2   9        195.97        216.22         3.68 o                         
  -3   2   9        245.86        233.60         3.54 o                         
  -2   2   9         17.92         12.02         1.43 o                         
  -1   2   9         24.65         27.59         1.76 o                         
   0   2   9        186.28        175.73         3.36 o                         
   1   2   9        111.17        119.53         2.94 o                         
   2   2   9        245.14        244.36         3.90 o                         
   3   2   9          3.93          3.43         2.07 o                         
  -9   3   9        181.80        164.09         3.98 o                         
  -8   3   9          0.12          4.98         2.60 o                         
  -7   3   9        167.93        167.97         5.07 o                         
  -6   3   9         75.73         87.55         4.23 o                         
  -5   3   9        718.22        756.32         9.98 o                         
  -4   3   9        251.15        239.90         3.90 o                         
  -3   3   9          0.01          1.15         1.42 o                         
  -2   3   9        206.05        185.77         2.99 o                         
  -1   3   9        340.64        325.37         4.43 o                         
   0   3   9         28.13         29.76         1.96 o                         
   1   3   9         50.58         49.63         2.15 o                         
   2   3   9        192.94        196.42         3.83 o                         
   3   3   9         16.63         28.61         2.25 o                         
  -9   4   9        166.33        166.09         3.92 o                         
  -8   4   9         22.40         26.22         2.12 o                         
  -7   4   9        223.60        233.26         6.67 o                         
  -6   4   9        132.37        142.59         4.83 o                         
  -5   4   9         17.98         16.48         2.00 o                         
  -4   4   9          8.57          5.01         1.51 o                         
  -3   4   9          5.75          3.83         1.37 o                         
  -2   4   9        108.94        110.49         2.53 o                         
  -1   4   9          1.13         -0.20         1.45 o                         
   0   4   9        331.38        320.03         4.45 o                         
   1   4   9         68.54         71.32         2.56 o                         
   2   4   9        218.54        220.57         3.75 o                         
   3   4   9         40.82         40.79         3.05 o                         
   4   4   9         49.51         39.75         5.07 o                         
  -9   5   9         12.47         19.57         2.15 o                         
  -8   5   9         35.14         35.22         2.51 o                         
  -7   5   9        295.10        301.07         6.13 o                         
  -6   5   9        233.85        229.25         6.76 o                         
  -5   5   9         19.14         19.00         1.95 o                         
  -4   5   9        151.15        159.42         3.10 o                         
  -3   5   9         87.60         80.14         2.57 o                         
  -2   5   9        498.74        474.37         5.02 o                         
  -1   5   9          9.44          5.73         1.51 o                         
   0   5   9        196.52        200.44         3.59 o                         
   1   5   9        273.83        262.17         4.16 o                         
   2   5   9         85.28         90.27         2.89 o                         
   3   5   9         98.07        102.19         3.59 o                         
   4   5   9         22.32         16.44         3.45 o                         
  -8   6   9         18.99         21.13         2.11 o                         
  -7   6   9         22.72         21.88         2.43 o                         
  -6   6   9         54.90         72.78         5.83 o                         
  -5   6   9         18.69         18.95         1.87 o                         
  -4   6   9       1465.33       1441.07        13.79 o                         
  -3   6   9         89.32         87.42         2.61 o                         
  -2   6   9        339.73        341.50         4.07 o                         
  -1   6   9        431.66        419.07         5.33 o                         
   0   6   9        184.57        178.97         3.53 o                         
   1   6   9         99.84        109.73         3.07 o                         
   2   6   9        207.10        212.51         3.80 o                         
   3   6   9         37.04         43.81         3.17 o                         
   4   6   9         11.81         12.57         2.67 o                         
  -8   7   9          0.18         -0.54         2.99 o                         
  -7   7   9        101.02        111.67         3.58 o                         
  -6   7   9        392.48        367.51         9.53 o                         
  -5   7   9         39.51         50.63         2.78 o                         
  -4   7   9         93.90         83.54         2.56 o                         
  -3   7   9         94.40         90.92         2.97 o                         
  -2   7   9        194.31        187.04         3.37 o                         
  -1   7   9         97.64         90.41         2.80 o                         
   0   7   9        398.53        382.96         5.22 o                         
   1   7   9         17.16         22.32         1.92 o                         
   2   7   9         23.49         21.19         1.77 o                         
   3   7   9         48.17         48.52         2.55 o                         
   4   7   9         16.25          9.64         2.49 o                         
  -8   8   9         72.10         66.51         3.01 o                         
  -7   8   9         24.25         30.63         2.16 o                         
  -6   8   9        109.99        109.54         3.79 o                         
  -5   8   9          3.88          5.38         1.82 o                         
  -4   8   9        227.93        207.47         3.56 o                         
  -3   8   9        276.73        270.86         4.06 o                         
  -2   8   9         59.65         52.36         2.06 o                         
  -1   8   9          1.78          3.36         1.53 o                         
   0   8   9         55.49         60.14         2.48 o                         
   1   8   9        248.75        249.72         8.85 o                         
   2   8   9          1.59          0.70         1.49 o                         
   3   8   9         96.96         96.68         3.05 o                         
  -8   9   9        153.35        151.07         3.74 o                         
  -7   9   9        213.87        215.96         4.60 o                         
  -6   9   9          0.84          1.23         1.82 o                         
  -5   9   9        202.26        221.22         5.25 o                         
  -4   9   9         50.25         44.58         3.00 o                         
  -3   9   9         10.09         11.56         1.49 o                         
  -2   9   9         12.11         16.24         1.53 o                         
  -1   9   9        607.10        604.37         7.15 o                         
   0   9   9        109.20        117.81         3.00 o                         
   1   9   9         84.42         87.66         2.77 o                         
   2   9   9         16.08         15.02         1.56 o                         
   3   9   9         83.27         80.35         3.33 o                         
  -8  10   9          0.50          0.89         2.09 o                         
  -7  10   9         76.52         88.81         7.43 o                         
  -6  10   9         82.67         76.16         3.36 o                         
  -5  10   9         62.54         66.56         3.04 o                         
  -4  10   9        313.48        306.14         4.59 o                         
  -3  10   9        538.29        511.44         6.06 o                         
  -2  10   9         87.65         69.18         2.27 o                         
  -1  10   9        169.61        170.84         3.38 o                         
   0  10   9         71.47         80.61         3.23 o                         
   1  10   9        103.94        102.42         3.05 o                         
   2  10   9         66.08         62.88         2.74 o                         
   3  10   9         37.06         37.05         2.33 o                         
  -8  11   9         70.78         63.10         3.62 o                         
  -7  11   9        100.77        104.53         3.57 o                         
  -6  11   9         55.48         68.45         3.59 o                         
  -5  11   9         91.85         86.67         3.80 o                         
  -4  11   9          7.71          4.02         1.80 o                         
  -3  11   9          4.17          4.13         1.29 o                         
  -2  11   9         73.15         72.33         2.18 o                         
  -1  11   9        442.85        424.77         5.50 o                         
   0  11   9         41.43         40.95         4.32 o                         
   1  11   9         38.93         37.96         2.46 o                         
   2  11   9        231.86        221.23         4.61 o                         
   3  11   9         27.47         26.61         2.67 o                         
  -8  12   9         29.76         22.39         2.32 o                         
  -7  12   9         21.57         17.23         1.74 o                         
  -6  12   9          0.05         -1.64         1.64 o                         
  -5  12   9        153.55        131.47         4.48 o                         
  -4  12   9         18.42         24.54         2.94 o                         
  -3  12   9         23.04         24.09         1.71 o                         
  -2  12   9        134.22        142.58         3.10 o                         
  -1  12   9        111.72        116.54         2.98 o                         
   0  12   9        225.33        218.90         3.79 o                         
   1  12   9         39.92         43.82         3.14 o                         
   2  12   9          3.16          5.63         1.36 o                         
   3  12   9         17.74         19.44         2.07 o                         
  -7  13   9         42.94         42.05         3.66 o                         
  -6  13   9          0.81         -1.37         1.59 o                         
  -5  13   9         48.72         43.62         3.07 o                         
  -4  13   9         14.70         10.98         1.73 o                         
  -3  13   9         19.93         21.32         1.99 o                         
  -2  13   9         45.55         44.34         2.29 o                         
  -1  13   9        476.29        455.42         8.74 o                         
   0  13   9         26.02         25.19         1.65 o                         
   1  13   9        108.13        113.62         2.84 o                         
   2  13   9          2.12          2.56         1.29 o                         
   3  13   9          1.55          3.30         1.35 o                         
  -7  14   9         81.12         80.39         3.59 o                         
  -6  14   9         48.27         55.18         2.91 o                         
  -5  14   9         23.30         17.37         2.12 o                         
  -4  14   9         34.17         29.80         2.27 o                         
  -3  14   9        267.94        253.00         3.67 o                         
  -2  14   9          0.91          4.79         1.26 o                         
  -1  14   9         13.90         17.79         1.51 o                         
   0  14   9          0.80          3.61         1.31 o                         
   1  14   9         45.02         33.13         1.82 o                         
   2  14   9          4.34          9.00         1.35 o                         
  -7  15   9         18.64         22.80         2.55 o                         
  -6  15   9         87.58         85.47         3.35 o                         
  -5  15   9         18.60         13.41         1.98 o                         
  -4  15   9         15.87         15.66         1.80 o                         
  -3  15   9         71.13         69.52         2.30 o                         
  -2  15   9          3.07          2.62         1.18 o                         
  -1  15   9         21.24         14.20         1.43 o                         
   0  15   9         48.70         52.07         2.41 o                         
   1  15   9        148.09        136.24         2.85 o                         
   2  15   9         14.43         15.37         1.52 o                         
  -6  16   9          5.70          4.55         1.42 o                         
  -5  16   9          2.15          0.68         1.42 o                         
  -4  16   9        127.35        122.92         3.08 o                         
  -3  16   9        110.86        116.53         2.67 o                         
  -2  16   9        373.37        351.68         4.51 o                         
  -1  16   9         41.09         42.15         1.97 o                         
   0  16   9         61.55         56.21         2.25 o                         
   1  16   9         51.59         45.96         2.56 o                         
   2  16   9         52.02         46.06         2.06 o                         
  -6  17   9         24.46         22.34         1.56 o                         
  -5  17   9          4.51          6.43         1.43 o                         
  -4  17   9         37.67         36.84         2.32 o                         
  -3  17   9          2.99          5.84         1.53 o                         
  -2  17   9          3.40          3.84         1.62 o                         
  -1  17   9        218.93        217.75         3.33 o                         
   0  17   9          2.79          4.43         1.40 o                         
   1  17   9        159.46        141.42         2.95 o                         
  -6  18   9         61.21         68.16         2.23 o                         
  -5  18   9         26.49         27.87         2.42 o                         
  -4  18   9         14.88         15.93         2.27 o                         
  -3  18   9        100.09        114.18         3.95 o                         
  -2  18   9         16.26         13.98         1.89 o                         
  -1  18   9         43.25         51.60         2.29 o                         
   0  18   9         20.46         27.21         2.22 o                         
   1  18   9          4.50          7.11         1.38 o                         
  -5  19   9        110.30        109.16         3.16 o                         
  -4  19   9         19.21         20.32         1.94 o                         
  -3  19   9         67.86         60.22         2.86 o                         
  -2  19   9         47.49         57.49         2.88 o                         
  -1  19   9        131.45        130.26         5.42 o                         
   0  19   9          0.30         -0.40         1.57 o                         
  -4  20   9         41.65         45.47         4.49 o                         
  -3  20   9          6.06          7.55         2.00 o                         
  -2  20   9         78.57         74.88         6.57 o                         
  -1  20   9        112.02        102.96         4.31 o                         
   0  20   9          5.66          7.88         1.91 o                         
  -3  21   9         54.89         57.14         3.05 o                         
  -2  21   9          3.01          6.65         2.03 o                         
  -8   0  10        182.08        155.90        11.70 o                         
  -6   0  10         15.43         18.16         3.07 o                         
  -4   0  10        969.38        979.14        13.21 o                         
  -2   0  10         49.08         44.46         3.51 o                         
   0   0  10          1.48          0.10         2.30 o                         
   2   0  10         40.98         34.91         6.67 o                         
  -8   1  10        198.38        193.13         6.49 o                         
  -7   1  10         12.02         14.88         2.25 o                         
  -6   1  10        146.55        139.79         4.43 o                         
  -5   1  10          4.75          6.40         1.68 o                         
  -4   1  10         23.65         17.78         1.53 o                         
  -3   1  10          3.38          2.57         1.24 o                         
  -2   1  10        152.86        161.56         3.24 o                         
  -1   1  10         19.81         23.11         1.67 o                         
   0   1  10         47.50         39.29         2.79 o                         
   1   1  10         53.04         57.29         2.39 o                         
   2   1  10          0.02          0.45         1.66 o                         
  -8   2  10          9.88         10.84         1.68 o                         
  -7   2  10         10.66          9.80         2.62 o                         
  -6   2  10          0.67          5.30         2.16 o                         
  -5   2  10        299.09        304.63         8.20 o                         
  -4   2  10          1.21          4.80         1.30 o                         
  -3   2  10          0.56          0.36         1.21 o                         
  -2   2  10         48.39         38.23         1.86 o                         
  -1   2  10         69.71         61.04         2.40 o                         
   0   2  10          0.02          0.01         1.76 o                         
   1   2  10        140.23        146.35         4.83 o                         
   2   2  10          3.54          1.45         1.90 o                         
  -8   3  10         48.69         45.74         2.75 o                         
  -7   3  10        144.22        135.36         5.99 o                         
  -6   3  10         40.25         49.41         6.25 o                         
  -5   3  10        510.29        478.63         7.00 o                         
  -4   3  10         62.75         62.56         2.23 o                         
  -3   3  10          6.18          2.81         1.24 o                         
  -2   3  10        104.32        112.53         2.81 o                         
  -1   3  10        250.97        235.43         3.75 o                         
   0   3  10         46.00         46.91         3.84 o                         
   1   3  10         84.17         82.50         2.67 o                         
   2   3  10         14.55         15.57         2.57 o                         
  -8   4  10          3.77          4.42         1.83 o                         
  -7   4  10         50.40         49.59         4.32 o                         
  -6   4  10         92.75         95.53         3.49 o                         
  -5   4  10         31.68         36.49         2.24 o                         
  -4   4  10        255.11        257.93         3.69 o                         
  -3   4  10        124.72        106.76         2.42 o                         
  -2   4  10        433.84        427.22         5.27 o                         
  -1   4  10          1.29          1.59         1.42 o                         
   0   4  10         13.73         12.85         2.42 o                         
   1   4  10          2.40          2.10         1.38 o                         
   2   4  10         32.83         39.74         2.25 o                         
  -8   5  10         24.67         20.46         3.39 o                         
  -7   5  10         11.09         14.94         1.90 o                         
  -6   5  10         16.07         14.82         1.87 o                         
  -5   5  10        107.44        109.55         4.64 o                         
  -4   5  10        137.58        142.97         2.82 o                         
  -3   5  10         13.92         20.39         1.34 o                         
  -2   5  10         59.04         66.22         2.56 o                         
  -1   5  10         12.90         19.16         1.65 o                         
   0   5  10        130.57        126.96         3.08 o                         
   1   5  10         21.25         16.75         1.72 o                         
   2   5  10         19.04         20.99         1.89 o                         
   3   5  10          0.60          4.41        11.76 o                         
  -8   6  10         27.90         31.56         2.50 o                         
  -7   6  10          5.10          5.62         2.41 o                         
  -6   6  10          7.97         13.47         1.86 o                         
  -5   6  10        224.95        209.24         3.77 o                         
  -4   6  10          7.79          5.67         1.42 o                         
  -3   6  10          4.81          2.22         1.17 o                         
  -2   6  10         72.24         78.71         2.49 o                         
  -1   6  10         21.68         17.02         1.82 o                         
   0   6  10          4.72          6.24         1.41 o                         
   1   6  10         57.02         61.08         2.89 o                         
   2   6  10         55.75         53.22         2.67 o                         
   3   6  10          2.04         -0.01         3.57 o                         
  -8   7  10         37.02         36.38         2.57 o                         
  -7   7  10        243.73        245.09         5.39 o                         
  -6   7  10         77.24         73.90         3.11 o                         
  -5   7  10        118.19        112.41         3.25 o                         
  -4   7  10         24.43         22.74         2.13 o                         
  -3   7  10         33.88         30.46         2.09 o                         
  -2   7  10         31.31         27.51         1.87 o                         
  -1   7  10          5.77          2.75         2.42 o                         
   0   7  10         35.22         32.15         1.70 o                         
   1   7  10         58.08         68.25         2.48 o                         
   2   7  10         24.67         20.28         1.68 o                         
   3   7  10         12.83         19.20         3.41 o                         
  -8   8  10         54.40         70.57         3.32 o                         
  -7   8  10         72.90         73.14         3.11 o                         
  -6   8  10         14.44         14.74         1.81 o                         
  -5   8  10         73.12         62.71         2.66 o                         
  -4   8  10          8.84         11.66         1.61 o                         
  -3   8  10         79.18         74.94         2.67 o                         
  -2   8  10          0.07          3.16         1.44 o                         
  -1   8  10         48.88         56.47         2.48 o                         
   0   8  10         56.48         56.81         2.27 o                         
   1   8  10          2.38          3.44         1.37 o                         
   2   8  10         20.12         27.03         2.29 o                         
  -8   9  10        101.31        101.27         3.87 o                         
  -7   9  10         21.39         20.61         2.51 o                         
  -6   9  10         29.61         28.29         2.58 o                         
  -5   9  10         20.51         19.69         2.42 o                         
  -4   9  10         39.32         33.38         1.65 o                         
  -3   9  10          0.94          0.06         1.55 o                         
  -2   9  10         98.19        106.84         4.30 o                         
  -1   9  10         84.43         84.26         2.54 o                         
   0   9  10         79.89         79.31         2.43 o                         
   1   9  10         21.31         16.64         1.49 o                         
   2   9  10          0.02          2.48         1.64 o                         
  -7  10  10         16.15         13.82         1.76 o                         
  -6  10  10         18.68         18.19         1.84 o                         
  -5  10  10         78.73         84.53         3.21 o                         
  -4  10  10         39.71         43.62         2.20 o                         
  -3  10  10          6.08          5.31         1.19 o                         
  -2  10  10         34.74         31.86         1.74 o                         
  -1  10  10          4.29          4.32         1.30 o                         
   0  10  10         20.34         24.14         1.51 o                         
   1  10  10         43.17         42.51         2.62 o                         
   2  10  10          4.16          3.61         1.34 o                         
  -7  11  10         44.73         45.85         2.71 o                         
  -6  11  10          4.25          3.58         1.41 o                         
  -5  11  10         73.39         81.08         3.47 o                         
  -4  11  10          9.62         10.81         1.28 o                         
  -3  11  10          0.19         -0.80         1.16 o                         
  -2  11  10          0.01          0.49         1.25 o                         
  -1  11  10        149.44        147.06         3.07 o                         
   0  11  10         58.37         59.37         2.24 o                         
   1  11  10         31.56         31.11         1.74 o                         
   2  11  10          2.66          5.58         1.53 o                         
  -7  12  10         71.79         66.91         2.99 o                         
  -6  12  10          5.22          5.60         1.47 o                         
  -5  12  10          2.89          2.30         1.52 o                         
  -4  12  10         49.18         51.27         2.25 o                         
  -3  12  10         48.76         50.24         2.36 o                         
  -2  12  10          1.28          1.04         1.32 o                         
  -1  12  10         15.10         14.26         1.57 o                         
   0  12  10         10.39         11.38         1.82 o                         
   1  12  10         17.94         17.66         1.33 o                         
   2  12  10          8.44         10.50         2.19 o                         
  -7  13  10         36.53         44.95         3.85 o                         
  -6  13  10          0.63          0.01         1.32 o                         
  -5  13  10         22.54         21.91         1.58 o                         
  -4  13  10         39.39         40.72         2.18 o                         
  -3  13  10          9.44          6.91         1.41 o                         
  -2  13  10        129.78        136.83         2.96 o                         
  -1  13  10          2.30          3.93         1.25 o                         
   0  13  10          1.21          3.22         1.34 o                         
   1  13  10         77.20         65.36         2.47 o                         
  -6  14  10          4.05          2.05         1.53 o                         
  -5  14  10          6.80          5.77         1.35 o                         
  -4  14  10         54.49         49.37         2.07 o                         
  -3  14  10          0.01         -1.03         1.80 o                         
  -2  14  10        124.91        126.57         2.86 o                         
  -1  14  10          3.70          3.53         1.20 o                         
   0  14  10          6.60          7.34         1.37 o                         
   1  14  10        175.69        161.40         3.66 o                         
  -6  15  10         41.67         42.71         2.65 o                         
  -5  15  10         22.72         21.42         1.70 o                         
  -4  15  10         38.44         31.93         2.42 o                         
  -3  15  10          0.10         -0.50         1.38 o                         
  -2  15  10          6.57         11.43         1.65 o                         
  -1  15  10         43.07         47.30         2.36 o                         
   0  15  10         34.13         38.46         1.86 o                         
   1  15  10        113.39         96.14         2.80 o                         
  -5  16  10         20.26         21.18         1.64 o                         
  -4  16  10         46.19         58.11         2.79 o                         
  -3  16  10          1.23          3.21         1.89 o                         
  -2  16  10        111.37        119.13         2.82 o                         
  -1  16  10         16.39         22.12         1.47 o                         
   0  16  10          1.97          2.01         1.49 o                         
  -5  17  10         48.57         58.15         2.68 o                         
  -4  17  10         46.09         54.37         4.12 o                         
  -3  17  10          5.83          5.48         1.81 o                         
  -2  17  10        136.22        127.42         4.01 o                         
  -1  17  10         33.68         35.32         2.06 o                         
   0  17  10          2.35          4.25         1.30 o                         
  -4  18  10         32.91         28.45         3.67 o                         
  -3  18  10         84.33         95.50         6.81 o                         
  -2  18  10         63.03         60.80         3.33 o                         
  -1  18  10         20.39         15.42         1.84 o                         
  -3  19  10          3.70          1.37         2.16 o                         
  -7   0  11          0.05         -1.74         2.89 o                         
  -5   0  11        324.12        345.04         6.42 o                         
  -3   0  11         32.04         27.63         2.26 o                         
  -1   0  11         58.10         60.68         3.14 o                         
   1   0  11        101.58         87.76         4.93 o                         
  -8   1  11          0.30         -1.17         1.30 o                         
  -7   1  11         11.42         11.36         1.72 o                         
  -6   1  11         16.26         13.47         1.72 o                         
  -5   1  11        285.26        273.08         3.95 o                         
  -4   1  11        106.05        118.32         2.50 o                         
  -3   1  11         22.33         25.52         1.57 o                         
  -2   1  11          5.68          5.35         1.30 o                         
  -1   1  11         28.09         21.15         1.43 o                         
   0   1  11          2.21          1.25         1.25 o                         
   1   1  11          7.23          6.40         1.50 o                         
  -8   2  11          1.02          1.97         2.25 o                         
  -7   2  11          6.63          2.62         1.38 o                         
  -6   2  11          0.38          2.70         1.47 o                         
  -5   2  11         23.48         27.24         1.49 o                         
  -4   2  11          0.59          3.49         1.19 o                         
  -3   2  11         17.77         12.64         1.45 o                         
  -2   2  11         65.91         62.40         2.31 o                         
  -1   2  11          2.03          2.47         1.24 o                         
   0   2  11         18.59         18.67         1.55 o                         
   1   2  11          0.88         -1.21         1.36 o                         
  -7   3  11          0.16          1.68         2.00 o                         
  -6   3  11         15.85         13.66         2.06 o                         
  -5   3  11        127.30        125.50         2.63 o                         
  -4   3  11         69.13         76.49         2.15 o                         
  -3   3  11          0.12         -0.91         1.22 o                         
  -2   3  11         39.57         41.42         2.32 o                         
  -1   3  11         10.70         15.40         1.46 o                         
   0   3  11          0.69          0.73         1.25 o                         
   1   3  11          1.53          1.32         1.96 o                         
  -7   4  11         58.26         58.64         2.77 o                         
  -6   4  11         49.61         55.70         3.36 o                         
  -5   4  11         51.63         56.01         2.04 o                         
  -4   4  11          1.34          0.45         1.16 o                         
  -3   4  11          7.26          7.05         1.34 o                         
  -2   4  11          3.92          6.80         1.29 o                         
  -1   4  11          2.33          3.38         1.21 o                         
   0   4  11          3.41          4.59         1.24 o                         
   1   4  11         72.88         80.23         2.60 o                         
  -7   5  11         26.28         25.54         2.72 o                         
  -6   5  11         42.95         38.95         2.04 o                         
  -5   5  11         76.68         73.87         2.42 o                         
  -4   5  11        198.28        206.87         3.28 o                         
  -3   5  11         62.16         74.23         2.34 o                         
  -2   5  11         72.57         65.77         2.28 o                         
  -1   5  11         51.17         56.06         2.70 o                         
   0   5  11         38.47         40.33         1.92 o                         
   1   5  11          5.47          3.71         1.94 o                         
  -7   6  11         12.19          8.13         1.44 o                         
  -6   6  11        117.82        120.95         2.93 o                         
  -5   6  11          2.03          2.95         1.50 o                         
  -4   6  11         10.26         15.68         1.36 o                         
  -3   6  11         14.73         13.29         1.37 o                         
  -2   6  11         21.51         25.32         1.78 o                         
  -1   6  11         99.13        114.27         2.89 o                         
   0   6  11          4.74          7.46         1.24 o                         
   1   6  11          0.49          0.86         1.30 o                         
  -7   7  11         11.49          9.23         1.57 o                         
  -6   7  11         61.29         62.25         3.30 o                         
  -5   7  11        151.84        142.20         2.89 o                         
  -4   7  11         22.38         27.10         1.54 o                         
  -3   7  11         17.20         18.11         2.17 o                         
  -2   7  11         67.65         83.50         2.94 o                         
  -1   7  11        225.92        208.10         3.42 o                         
   0   7  11         15.15         12.47         1.31 o                         
   1   7  11          7.73          6.53         1.62 o                         
  -7   8  11         14.30         19.67         1.75 o                         
  -6   8  11          0.13          6.31         2.08 o                         
  -5   8  11         82.94         75.75         2.59 o                         
  -4   8  11          2.74          3.30         1.30 o                         
  -3   8  11         80.36         69.82         3.12 o                         
  -2   8  11          0.57          2.71         1.23 o                         
  -1   8  11        134.92        144.09         2.85 o                         
   0   8  11          1.54         -0.27         1.18 o                         
   1   8  11        111.12        108.15         3.11 o                         
  -7   9  11         25.89         30.87         2.35 o                         
  -6   9  11         12.00         15.38         1.42 o                         
  -5   9  11          1.50          0.36         1.61 o                         
  -4   9  11         40.10         41.79         2.34 o                         
  -3   9  11         51.91         58.06         3.29 o                         
  -2   9  11          2.67          2.54         1.22 o                         
  -1   9  11          7.09          7.78         1.25 o                         
   0   9  11         15.42         14.62         1.41 o                         
   1   9  11          2.08          7.91         1.55 o                         
  -6  10  11         69.44         76.07         3.42 o                         
  -5  10  11          0.34         -1.00         1.33 o                         
  -4  10  11         22.09         29.46         1.66 o                         
  -3  10  11          3.25          1.47         1.21 o                         
  -2  10  11         11.78          9.20         1.32 o                         
  -1  10  11          3.97          4.52         1.20 o                         
   0  10  11          0.55          2.57         1.13 o                         
   1  10  11         15.44         18.58         1.62 o                         
  -6  11  11         38.64         31.46         2.74 o                         
  -5  11  11          9.50         12.20         1.65 o                         
  -4  11  11         56.74         69.50         3.28 o                         
  -3  11  11          3.09          2.20         1.37 o                         
  -2  11  11        194.33        181.85         3.57 o                         
  -1  11  11          9.48          8.75         1.41 o                         
   0  11  11         46.59         45.73         2.25 o                         
  -6  12  11         47.17         52.96         2.59 o                         
  -5  12  11         20.41         19.53         1.99 o                         
  -4  12  11         72.79         60.38         2.95 o                         
  -3  12  11          4.93         10.55         1.36 o                         
  -2  12  11          0.01          3.57         1.28 o                         
  -1  12  11          3.84          3.00         1.08 o                         
   0  12  11         73.05         70.20         2.67 o                         
  -5  13  11         70.24         81.96         3.73 o                         
  -4  13  11          3.37          8.61         1.97 o                         
  -3  13  11          5.66          3.74         1.35 o                         
  -2  13  11         44.25         46.05         2.20 o                         
  -1  13  11          7.97         13.40         1.30 o                         
   0  13  11          0.66         -0.94         1.12 o                         
  -5  14  11         23.41         26.03         2.09 o                         
  -4  14  11          6.83         10.46         1.89 o                         
  -3  14  11         44.23         41.16         2.00 o                         
  -2  14  11         46.11         51.23         4.24 o                         
  -1  14  11         14.58         13.05         1.39 o                         
  -4  15  11          0.09         -2.54         2.54 o                         
  -3  15  11         46.42         45.74         3.44 o                         
  -2  15  11         22.04         18.57         1.55 o                         
  -3  16  11          4.57          8.72         3.87 o                         
  -6   0  12         11.80         34.97         5.55 o                         
  -4   0  12         22.44         24.64         2.09 o                         
  -2   0  12         19.85         16.46         2.14 o                         
   0   0  12         29.33         27.85         3.04 o                         
  -6   1  12          5.09          7.30         2.34 o                         
  -5   1  12          5.09          7.06         1.51 o                         
  -4   1  12         80.02         86.08         2.45 o                         
  -3   1  12          5.01          5.59         1.48 o                         
  -2   1  12         25.95         37.22         2.20 o                         
  -1   1  12          1.46          1.80         2.27 o                         
   0   1  12          1.44          3.43         1.46 o                         
  -6   2  12         43.23         61.12         6.15 o                         
  -5   2  12         95.79         82.74         3.49 o                         
  -4   2  12          1.28          0.69         1.42 o                         
  -3   2  12         41.89         37.48         2.16 o                         
  -2   2  12         15.26         15.81         1.32 o                         
  -1   2  12         20.20         25.51         2.91 o                         
   0   2  12          5.52          9.14         1.93 o                         
  -6   3  12          2.70          4.14         2.30 o                         
  -5   3  12          0.33          2.40         1.68 o                         
  -4   3  12         10.21          8.57         1.35 o                         
  -3   3  12          0.53          2.03         1.44 o                         
  -2   3  12         34.22         38.55         1.84 o                         
  -1   3  12        110.60        110.15         3.74 o                         
   0   3  12          0.13          1.87         1.53 o                         
  -6   4  12         26.49         31.34         3.13 o                         
  -5   4  12         27.23         24.99         2.29 o                         
  -4   4  12        119.04        127.21         2.74 o                         
  -3   4  12         16.40         16.64         2.10 o                         
  -2   4  12         38.05         41.79         1.87 o                         
  -1   4  12          2.40          5.59         1.15 o                         
   0   4  12        154.62        158.48         3.60 o                         
  -6   5  12         63.52         62.62         4.37 o                         
  -5   5  12         21.65         25.33         2.58 o                         
  -4   5  12         61.91         80.80         2.41 o                         
  -3   5  12          0.02          0.39         1.10 o                         
  -2   5  12         40.45         44.95         2.06 o                         
  -1   5  12         13.91         10.50         1.17 o                         
   0   5  12         25.45         20.88         2.21 o                         
  -6   6  12          1.51          2.49         3.34 o                         
  -5   6  12          0.68         -1.95         1.95 o                         
  -4   6  12         37.42         31.12         2.30 o                         
  -3   6  12          1.58          2.40         1.11 o                         
  -2   6  12          6.72          8.98         1.12 o                         
  -1   6  12          1.28         -0.28         1.06 o                         
   0   6  12          1.38          1.93         1.30 o                         
  -6   7  12         44.95         38.71         3.78 o                         
  -5   7  12         61.81         74.78         3.62 o                         
  -4   7  12         19.36         20.65         2.10 o                         
  -3   7  12          9.79          7.95         1.57 o                         
  -2   7  12         46.86         38.69         1.87 o                         
  -1   7  12          0.35         -0.67         1.48 o                         
  -5   8  12         46.31         49.65         5.25 o                         
  -4   8  12          1.45          1.42         1.42 o                         
  -3   8  12          5.95          6.51         1.53 o                         
  -2   8  12         30.13         24.17         1.87 o                         
  -1   8  12         29.76         31.59         2.51 o                         
  -5   9  12          0.10         -0.89         1.86 o                         
  -4   9  12         36.97         30.98         1.89 o                         
  -3   9  12          3.65          0.29         1.24 o                         
  -2   9  12         28.06         29.46         1.98 o                         
  -1   9  12         20.64         18.77         1.35 o                         
  -5  10  12         37.87         36.96         2.65 o                         
  -4  10  12          0.36          4.94         1.77 o                         
  -3  10  12          4.52          2.85         1.47 o                         
  -2  10  12          1.24          3.06         1.21 o                         
  -4  11  12         37.40         42.16         3.67 o                         
  -3  11  12          0.88          3.20         1.54 o                         
  -2  11  12          1.26          3.81         1.19 o                         
  -3   0  13          0.16          0.15         1.48 o                         
  -4   1  13          1.24         -1.23         1.23 o                         
  -3   1  13         11.71         12.53         1.72 o                         
  -4   2  13          0.19          3.10         2.01 o                         
  -3   2  13          0.03          0.37         1.07 o                         
  -4   3  13          1.36          0.03         1.75 o                         
  -3   3  13          7.54          6.47         1.12 o                         
                                                                                
