# Supplementary material for: Crystal structures of 1-benzene­sulfon­yl-2-methyl-3-(4-nitro­benzoyl)-2,3-di­hydro-1H-indole and 1-benzene­sulfon­yl-2-methyl-3-[(thio­phen-2-yl)carbon­yl]-2,3-di­hydro-1H-indole
Source: Acta Crystallogr E Crystallogr Commun. 2017 Sep 29;73(Pt 10):1555–9. doi: 10.1107/S2056989017012804 (PMC5730317; doi:10.1107/S2056989017012804)
Supplement: Supplementary file 3 [file e-73-01555-Isup4.cml]

<?xml version="1.0"?>
<molecule xmlns="http://www.xml-cml.org/schema">
<atomArray>
<atom elementType="C" id="a4" x2="12.3571" y2="-12.9959"/>
<atom elementType="O" hydrogenCount="0" id="a6" x2="11.2802" y2="-14.0729"/>
<atom elementType="C" id="a8" x2="13.8282" y2="-13.3901"/>
<atom elementType="C" id="a10" x2="14.9052" y2="-12.3132"/>
<atom elementType="C" id="a12" x2="16.3763" y2="-12.7074"/>
<atom elementType="C" id="a14" x2="16.7704" y2="-14.1785"/>
<atom elementType="C" id="a16" x2="15.6935" y2="-15.2554"/>
<atom elementType="C" id="a18" x2="14.2224" y2="-14.8612"/>
<atom elementType="N" formalCharge="1" hydrogenCount="0" id="a20" x2="18.2416" y2="-14.5727"/>
<atom elementType="O" hydrogenCount="0" id="a22" x2="18.6357" y2="-16.0438"/>
<atom elementType="O" formalCharge="-1" hydrogenCount="0" id="a24" x2="19.3185" y2="-13.4958"/>
<atom elementType="N" hydrogenCount="0" id="a26" x2="11.8865" y2="-9.08322"/>
<atom elementType="C" id="a28" x2="12.7817" y2="-10.3154"/>
<atom elementType="C" id="a30" x2="11.8865" y2="-11.5475"/>
<atom elementType="C" id="a32" x2="10.438" y2="-11.0769"/>
<atom elementType="C" id="a34" x2="9.11908" y2="-11.8384"/>
<atom elementType="C" id="a36" x2="7.80013" y2="-11.0769"/>
<atom elementType="C" id="a38" x2="7.80013" y2="-9.55386"/>
<atom elementType="C" id="a40" x2="9.11908" y2="-8.79236"/>
<atom elementType="C" id="a42" x2="10.438" y2="-9.55386"/>
<atom elementType="S" hydrogenCount="0" id="a44" x2="12.3571" y2="-7.63477"/>
<atom elementType="O" hydrogenCount="0" id="a46" x2="13.8056" y2="-8.1054"/>
<atom elementType="O" hydrogenCount="0" id="a48" x2="10.9087" y2="-7.16413"/>
<atom elementType="C" id="a50" x2="12.8278" y2="-6.18631"/>
<atom elementType="C" id="a52" x2="11.8087" y2="-5.0545"/>
<atom elementType="C" id="a54" x2="12.2793" y2="-3.60604"/>
<atom elementType="C" id="a56" x2="13.769" y2="-3.28939"/>
<atom elementType="C" id="a58" x2="14.7881" y2="-4.4212"/>
<atom elementType="C" id="a60" x2="14.3175" y2="-5.86966"/>
<atom elementType="C" id="a62" x2="14.3047" y2="-10.3154"/>
</atomArray>
<bondArray>
<bond atomRefs2="a4 a6" id="b64" order="2"/>
<bond atomRefs2="a8 a10" id="b65" order="1"/>
<bond atomRefs2="a10 a12" id="b66" order="2"/>
<bond atomRefs2="a12 a14" id="b67" order="1"/>
<bond atomRefs2="a14 a16" id="b68" order="2"/>
<bond atomRefs2="a16 a18" id="b69" order="1"/>
<bond atomRefs2="a8 a18" id="b70" order="2"/>
<bond atomRefs2="a20 a22" id="b71" order="2"/>
<bond atomRefs2="a20 a24" id="b72" order="1"/>
<bond atomRefs2="a14 a20" id="b73" order="1"/>
<bond atomRefs2="a4 a8" id="b74" order="1"/>
<bond atomRefs2="a26 a28" id="b75" order="1"/>
<bond atomRefs2="a28 a30" id="b76" order="2"/>
<bond atomRefs2="a30 a32" id="b77" order="1"/>
<bond atomRefs2="a32 a34" id="b78" order="1"/>
<bond atomRefs2="a34 a36" id="b79" order="2"/>
<bond atomRefs2="a36 a38" id="b80" order="1"/>
<bond atomRefs2="a38 a40" id="b81" order="2"/>
<bond atomRefs2="a40 a42" id="b82" order="1"/>
<bond atomRefs2="a26 a42" id="b83" order="1"/>
<bond atomRefs2="a32 a42" id="b84" order="2"/>
<bond atomRefs2="a44 a46" id="b85" order="2"/>
<bond atomRefs2="a44 a48" id="b86" order="2"/>
<bond atomRefs2="a50 a52" id="b87" order="1"/>
<bond atomRefs2="a52 a54" id="b88" order="2"/>
<bond atomRefs2="a54 a56" id="b89" order="1"/>
<bond atomRefs2="a56 a58" id="b90" order="2"/>
<bond atomRefs2="a58 a60" id="b91" order="1"/>
<bond atomRefs2="a50 a60" id="b92" order="2"/>
<bond atomRefs2="a44 a50" id="b93" order="1"/>
<bond atomRefs2="a26 a44" id="b94" order="1"/>
<bond atomRefs2="a28 a62" id="b95" order="1"/>
<bond atomRefs2="a4 a30" id="b96" order="1"/>
</bondArray>
</molecule>
