# Supplementary material for: Crystal structures of 1-benzene­sulfon­yl-2-methyl-3-(4-nitro­benzoyl)-2,3-di­hydro-1H-indole and 1-benzene­sulfon­yl-2-methyl-3-[(thio­phen-2-yl)carbon­yl]-2,3-di­hydro-1H-indole
Source: Acta Crystallogr E Crystallogr Commun. 2017 Sep 29;73(Pt 10):1555–9. doi: 10.1107/S2056989017012804 (PMC5730317; doi:10.1107/S2056989017012804)
Supplement: Supplementary file 4 [file e-73-01555-IIsup3.hkl]

data_II                                                                         
_shelx_title ' 0382 in P2(1)2(1)2(1)'                                           
_shelx_refln_list_code          4                                               
_shelx_F_calc_maximum       95.93                                               
_exptl_crystal_F_000       792.00                                               
_reflns_d_resolution_high  0.8086                                               
                                                                                
loop_                                                                           
 _space_group_symop_operation_xyz                                               
 'x, y, z'                                                                      
 '-x+1/2, -y, z+1/2'                                                            
 'x+1/2, -y+1/2, -z'                                                            
 '-x, y+1/2, -z+1/2'                                                            
                                                                                
_cell_length_a     8.9300                                                       
_cell_length_b    10.8141                                                       
_cell_length_c    18.6398                                                       
_cell_angle_alpha  90.000                                                       
_cell_angle_beta   90.000                                                       
_cell_angle_gamma  90.000                                                       
                                                                                
_shelx_F_squared_multiplier     1.000                                           
                                                                                
loop_                                                                           
 _refln_index_h                                                                 
 _refln_index_k                                                                 
 _refln_index_l                                                                 
 _refln_F_squared_calc                                                          
 _refln_F_squared_meas                                                          
 _refln_F_squared_sigma                                                         
 _refln_observed_status                                                         
   4   0   0       2327.93       2148.92        69.34 o                         
   6   0   0         45.13         60.67         5.42 o                         
   8   0   0        277.52        281.81        12.42 o                         
  10   0   0         84.44         86.60         6.25 o                         
   1   1   0       3230.54       2722.00       121.88 o                         
   3   1   0        838.85        917.11        17.38 o                         
   4   1   0         13.61         51.80         2.73 o                         
   5   1   0         73.38        102.46         4.88 o                         
   6   1   0          2.00          3.42         2.98 o                         
   7   1   0       1212.51       1138.86        27.62 o                         
   8   1   0        178.50        184.63         6.87 o                         
   9   1   0        189.97        194.08         7.40 o                         
  10   1   0         48.13         48.54         4.10 o                         
  11   1   0          1.84         -2.19         2.19 o                         
   0   2   0         83.03         92.77         2.01 o                         
   2   2   0       5057.08       4494.82        76.15 o                         
   3   2   0       1689.55       2112.67        39.18 o                         
   4   2   0        920.80       1108.24        21.20 o                         
   5   2   0         48.62         73.48         3.28 o                         
   6   2   0        322.73        311.86         9.55 o                         
   7   2   0        367.00        348.89        13.74 o                         
   8   2   0         17.11         20.69         3.12 o                         
   9   2   0          0.17          1.69         3.54 o                         
  10   2   0          5.29          2.33         2.52 o                         
   1   3   0       2958.65       2714.90        38.64 o                         
   2   3   0        774.72        943.81        16.55 o                         
   3   3   0       4365.79       4479.38        82.36 o                         
   4   3   0         70.18         80.34         3.05 o                         
   5   3   0        609.38        547.28        12.13 o                         
   6   3   0        205.94        208.77         8.36 o                         
   7   3   0        451.47        410.47        11.46 o                         
   8   3   0        282.93        292.52        10.39 o                         
   9   3   0         84.15         94.51         4.59 o                         
  10   3   0         50.31         50.18         4.59 o                         
   0   4   0       1430.38       1261.29        25.90 o                         
   1   4   0        103.11        111.18         2.33 o                         
   2   4   0        227.96        278.14         5.58 o                         
   3   4   0        886.15        829.14        15.08 o                         
   4   4   0        117.76        130.58         4.98 o                         
   5   4   0          2.43          2.94         2.50 o                         
   6   4   0          4.42          4.57         3.71 o                         
   7   4   0        423.21        434.57        12.00 o                         
   8   4   0        189.62        172.39         5.86 o                         
   9   4   0         65.20         70.51         4.29 o                         
  10   4   0          3.83          4.60         3.30 o                         
   1   5   0        139.43        102.47         2.43 o                         
   2   5   0         70.47         68.14         2.21 o                         
   3   5   0        663.84        749.28        15.16 o                         
   4   5   0        244.49        211.45         6.27 o                         
   5   5   0        476.17        483.13        11.43 o                         
   6   5   0        201.96        204.63         6.48 o                         
   7   5   0        432.37        427.32         9.76 o                         
   8   5   0          7.93         13.36         2.71 o                         
   9   5   0         47.97         31.63         3.67 o                         
  10   5   0         51.55         56.60         5.43 o                         
   0   6   0        608.42        641.28        16.34 o                         
   1   6   0        116.15        127.67         3.87 o                         
   2   6   0        628.93        679.78        13.52 o                         
   3   6   0        229.73        259.62         5.47 o                         
   4   6   0        255.97        258.64         5.67 o                         
   5   6   0        119.50        116.76         4.65 o                         
   6   6   0        236.33        253.57         7.38 o                         
   7   6   0          8.60          9.64         2.47 o                         
   8   6   0          1.60          6.87         2.41 o                         
   9   6   0         50.89         59.96         4.31 o                         
   1   7   0        595.62        627.34        11.23 o                         
   2   7   0         12.10         11.64         2.16 o                         
   3   7   0       1225.23       1135.86        20.39 o                         
   4   7   0         48.24         53.99         4.39 o                         
   5   7   0         99.70         96.87         4.51 o                         
   6   7   0        217.82        208.40         6.70 o                         
   7   7   0         79.30         83.84         5.00 o                         
   8   7   0         16.89         18.38         2.62 o                         
   9   7   0          0.43          1.13         2.19 o                         
   0   8   0        463.38        472.89        11.16 o                         
   1   8   0          2.12          3.17         1.86 o                         
   2   8   0         13.20         12.64         2.78 o                         
   3   8   0         92.41         96.30         3.83 o                         
   4   8   0         63.99         50.40         3.38 o                         
   5   8   0         52.15         56.33         3.60 o                         
   6   8   0          0.42          1.99         2.56 o                         
   7   8   0         74.86         73.29         4.90 o                         
   8   8   0         74.78         73.62         4.86 o                         
   1   9   0        166.03        173.62         4.96 o                         
   2   9   0       1120.50       1132.64        20.50 o                         
   3   9   0        218.01        219.64         6.27 o                         
   4   9   0         62.51         62.46         3.72 o                         
   5   9   0         22.61         27.19         4.43 o                         
   6   9   0         14.30         14.51         3.15 o                         
   7   9   0         74.98         89.58         6.53 o                         
   8   9   0         84.46         94.24         5.25 o                         
   0  10   0        716.04        694.72        20.20 o                         
   1  10   0         23.70         22.74         2.34 o                         
   2  10   0        100.23        101.73         3.84 o                         
   3  10   0         17.29         11.58         2.03 o                         
   4  10   0         73.48         83.70         5.45 o                         
   5  10   0          0.40         -1.92         1.92 o                         
   6  10   0          0.10          0.92         2.01 o                         
   7  10   0          7.96          6.95         4.19 o                         
   1  11   0         15.06         10.31         3.50 o                         
   2  11   0          8.18          9.75         2.02 o                         
   3  11   0         30.26         32.50         2.35 o                         
   4  11   0         37.09         53.65         3.10 o                         
   5  11   0          0.02          3.22         1.98 o                         
   6  11   0          9.13         12.09         2.35 o                         
   0  12   0          5.76          3.24         2.45 o                         
   1  12   0          7.19          5.09         1.80 o                         
   2  12   0         19.02         22.19         2.08 o                         
   3  12   0          2.33          2.31         1.66 o                         
   4  12   0         12.04         13.41         2.81 o                         
   1  13   0          4.10          1.06         1.69 o                         
   2  13   0          5.13          0.22         1.73 o                         
   3   0   1         17.08         21.15         1.81 o                         
   4   0   1       1183.47       1476.01        34.26 o                         
   5   0   1          1.86          6.63         2.66 o                         
   6   0   1        394.51        401.56        10.13 o                         
   7   0   1        269.85        238.93         7.88 o                         
   8   0   1         13.45         15.21         2.93 o                         
   9   0   1         90.72         98.67         6.68 o                         
  10   0   1         11.57         11.19         2.27 o                         
  11   0   1          0.71          7.15         2.19 o                         
 -10   1   1         14.58         19.73         2.50 o                         
  -9   1   1          7.64          3.84         2.80 o                         
  -8   1   1        158.01        170.70         6.61 o                         
  -7   1   1        354.92        357.32        10.13 o                         
  -6   1   1        156.88        156.84         5.40 o                         
  -5   1   1        540.82        571.85        12.92 o                         
  -4   1   1        396.00        346.30         8.39 o                         
  -3   1   1        375.64        348.47         7.26 o                         
   0   1   1        340.89        363.77         5.01 o                         
   2   1   1       8343.95       6341.04       283.67 o                         
   3   1   1        426.26        385.20        15.33 o                         
   4   1   1        447.54        389.96        15.52 o                         
   5   1   1        487.79        507.75        14.13 o                         
   6   1   1        129.30        116.53         4.60 o                         
   7   1   1        351.54        355.84        14.09 o                         
   8   1   1        161.33        172.99         6.73 o                         
   9   1   1          6.19          2.77         2.62 o                         
  10   1   1         18.53         21.02         2.60 o                         
 -10   2   1         42.79         43.42         5.21 o                         
  -9   2   1         18.17         11.41         4.29 o                         
  -8   2   1        165.67        180.79         7.42 o                         
  -7   2   1        137.51        133.34         6.89 o                         
  -6   2   1        439.80        407.65        11.78 o                         
  -5   2   1        641.20        671.34        14.84 o                         
  -4   2   1         82.73         75.10         3.01 o                         
  -3   2   1        753.79        910.98        21.41 o                         
  -1   2   1       4482.04       3699.26       101.30 o                         
   0   2   1        560.48        644.55         8.51 o                         
   1   2   1       4909.41       4126.33       121.60 o                         
   2   2   1       8792.08       7181.29       227.55 o                         
   3   2   1        697.98        837.76        15.33 o                         
   4   2   1         74.64         64.19         2.61 o                         
   5   2   1        632.37        636.68        37.34 o                         
   6   2   1        449.90        405.44        18.05 o                         
   7   2   1        133.39        116.17         5.51 o                         
   8   2   1        173.28        193.62         7.25 o                         
   9   2   1         13.67          2.66         3.59 o                         
  10   2   1         42.29         44.17         3.42 o                         
 -10   3   1         18.99         15.42         2.37 o                         
  -9   3   1        113.79        113.22         5.02 o                         
  -8   3   1         33.43         31.45         3.01 o                         
  -7   3   1        690.18        690.29        17.60 o                         
  -6   3   1         19.54         33.57         3.17 o                         
  -5   3   1        213.39        216.44         6.00 o                         
  -4   3   1        686.95        772.16        15.67 o                         
  -3   3   1       2776.23       2653.19        47.66 o                         
  -2   3   1       2315.22       2281.47        38.48 o                         
  -1   3   1       1844.19       1754.23        25.45 o                         
   0   3   1       2611.88       2381.10        32.32 o                         
   1   3   1       1881.85       1797.34        24.25 o                         
   2   3   1       2236.79       2248.07        38.72 o                         
   3   3   1       2616.27       2496.66        44.09 o                         
   4   3   1        715.29        793.55        13.57 o                         
   5   3   1        227.50        222.37         6.42 o                         
   6   3   1         18.03         23.17         3.17 o                         
   7   3   1        693.27        693.38        17.41 o                         
   8   3   1         40.00         35.26         4.98 o                         
   9   3   1        113.91        114.88         5.08 o                         
  10   3   1         18.65         17.97         2.25 o                         
 -10   4   1         21.66         20.80         2.53 o                         
  -9   4   1         85.51         87.37         4.60 o                         
  -8   4   1          2.14          1.35         2.56 o                         
  -7   4   1          9.95         14.53         2.90 o                         
  -6   4   1        124.06        119.54         7.57 o                         
  -5   4   1        240.04        231.67         7.74 o                         
  -4   4   1       2141.94       2214.12        43.74 o                         
  -3   4   1       2611.57       2941.62        50.45 o                         
  -2   4   1        236.81        283.75         6.19 o                         
  -1   4   1       1070.78       1070.09        16.40 o                         
   0   4   1       1514.98       1407.55        20.36 o                         
   1   4   1       1041.50       1053.07        16.38 o                         
   2   4   1        284.33        334.94         5.18 o                         
   3   4   1       2624.37       2903.38        54.30 o                         
   4   4   1       1899.36       1969.06        48.70 o                         
   5   4   1        203.93        188.45         5.63 o                         
   6   4   1        112.85        108.20         8.37 o                         
   7   4   1         13.62         23.41         3.22 o                         
   8   4   1          0.59          1.88         2.36 o                         
   9   4   1         86.14         92.31         4.58 o                         
  10   4   1         19.53         18.41         2.68 o                         
 -10   5   1          3.78          5.86         2.47 o                         
  -9   5   1          9.71         10.14         2.35 o                         
  -8   5   1        227.66        225.02         6.91 o                         
  -7   5   1         39.56         42.80         3.49 o                         
  -6   5   1        598.79        614.58        12.64 o                         
  -5   5   1        549.04        565.84        11.78 o                         
  -4   5   1         93.25         81.49         6.50 o                         
  -3   5   1         89.60        100.90         3.93 o                         
  -2   5   1        745.85        775.99        13.18 o                         
  -1   5   1       2258.80       2353.81        37.64 o                         
   0   5   1        219.95        191.83         3.76 o                         
   1   5   1       2296.49       2493.47        33.36 o                         
   2   5   1        806.90        850.33        12.49 o                         
   3   5   1         97.80        115.34         3.91 o                         
   4   5   1         65.18         62.33         3.23 o                         
   5   5   1        550.50        558.22        12.93 o                         
   6   5   1        608.87        582.22        23.64 o                         
   7   5   1         35.56         43.88         3.31 o                         
   8   5   1        221.22        213.81         7.60 o                         
   9   5   1          7.97         11.62         2.69 o                         
  10   5   1          4.67          1.20         2.82 o                         
  -9   6   1         41.57         46.64         4.27 o                         
  -8   6   1        154.23        160.54         6.09 o                         
  -7   6   1         56.14         50.66         4.59 o                         
  -6   6   1        228.54        231.02         6.81 o                         
  -5   6   1       1032.03       1003.90        21.56 o                         
  -4   6   1        227.31        252.61         6.08 o                         
  -3   6   1        179.07        159.89         4.20 o                         
  -2   6   1        170.42        171.84         4.28 o                         
  -1   6   1        472.98        438.19         8.49 o                         
   0   6   1         32.50         23.59         1.86 o                         
   1   6   1        512.52        469.53        10.19 o                         
   2   6   1        174.17        175.66         4.02 o                         
   3   6   1        164.86        144.46         4.02 o                         
   4   6   1        247.64        276.48         6.21 o                         
   5   6   1        998.56        986.32        21.97 o                         
   6   6   1        206.05        208.18         6.14 o                         
   7   6   1         56.32         52.01         3.87 o                         
   8   6   1        155.65        168.31         5.98 o                         
   9   6   1         40.63         46.94         4.82 o                         
  -9   7   1         37.97         38.82         3.36 o                         
  -8   7   1         89.35        105.93         4.93 o                         
  -7   7   1         69.08         58.11         5.38 o                         
  -6   7   1        156.08        161.54         5.82 o                         
  -5   7   1        102.09        101.07         5.28 o                         
  -4   7   1        147.47        152.16         5.10 o                         
  -3   7   1        185.72        175.37         5.37 o                         
  -2   7   1        258.22        237.34         5.88 o                         
  -1   7   1        442.67        416.57         7.75 o                         
   0   7   1       1553.34       1532.73        23.93 o                         
   1   7   1        447.66        411.22         7.55 o                         
   2   7   1        288.56        267.38         5.98 o                         
   3   7   1        187.18        187.83         4.98 o                         
   4   7   1        161.64        171.98         5.19 o                         
   5   7   1        118.56        113.92         4.45 o                         
   6   7   1        145.76        148.69         5.26 o                         
   7   7   1         71.71         70.21         4.97 o                         
   8   7   1         85.64         98.36         6.17 o                         
   9   7   1         37.81         33.50         4.44 o                         
  -8   8   1         47.72         47.71         3.88 o                         
  -7   8   1         19.33         19.48         2.62 o                         
  -6   8   1          3.05          2.43         2.56 o                         
  -5   8   1        147.82        152.65         6.02 o                         
  -4   8   1        188.55        175.12         5.33 o                         
  -3   8   1        361.54        322.51         7.70 o                         
  -2   8   1        262.65        254.40        11.56 o                         
  -1   8   1        465.78        478.55         9.65 o                         
   0   8   1        723.81        685.57        12.05 o                         
   1   8   1        467.20        471.57        10.90 o                         
   2   8   1        267.36        261.44         7.26 o                         
   3   8   1        352.76        328.30         7.32 o                         
   4   8   1        198.33        181.72         5.49 o                         
   5   8   1        146.05        141.62         4.99 o                         
   6   8   1          3.86          5.09         2.37 o                         
   7   8   1         19.41         20.64         2.61 o                         
   8   8   1         48.78         51.30         4.20 o                         
  -8   9   1          0.97          0.66         4.15 o                         
  -7   9   1         90.01        100.48         5.31 o                         
  -6   9   1         96.90         89.94         4.12 o                         
  -5   9   1          0.24          0.97         2.27 o                         
  -4   9   1         32.13         31.47         2.42 o                         
  -3   9   1         28.46         24.00         2.33 o                         
  -2   9   1        193.64        205.66         5.34 o                         
  -1   9   1        530.70        470.02         8.91 o                         
   0   9   1        109.48         95.10         3.89 o                         
   1   9   1        526.58        468.17         9.52 o                         
   2   9   1        201.53        221.72         5.77 o                         
   3   9   1         14.18         11.63         3.15 o                         
   4   9   1         37.25         39.60         2.91 o                         
   5   9   1          0.26         -1.19         2.71 o                         
   6   9   1        108.82        102.78         5.17 o                         
   7   9   1         84.77        101.87         4.29 o                         
   8   9   1          0.98          4.40         2.67 o                         
  -7  10   1         13.47         25.75         6.74 o                         
  -6  10   1         57.46         61.13         3.62 o                         
  -5  10   1          8.92         10.85         2.29 o                         
  -4  10   1        101.98        109.75         5.61 o                         
  -3  10   1         23.42         19.94         2.21 o                         
  -2  10   1        280.59        276.98         6.97 o                         
  -1  10   1         22.49         18.36         2.26 o                         
   0  10   1        104.43         95.10         3.98 o                         
   1  10   1         22.52         18.87         2.32 o                         
   2  10   1        299.96        299.59         6.71 o                         
   3  10   1         20.97         16.11         2.11 o                         
   4  10   1         87.29         90.05         5.37 o                         
   5  10   1          9.05         11.32         1.88 o                         
   6  10   1         54.43         63.36         6.67 o                         
   7  10   1         12.88         20.12         4.11 o                         
  -6  11   1         23.08         24.31         3.05 o                         
  -5  11   1         51.28         62.16         3.85 o                         
  -4  11   1         33.25         30.38         3.11 o                         
  -3  11   1        145.38        145.71         4.36 o                         
  -2  11   1          8.10          7.74         1.91 o                         
  -1  11   1        121.38        104.97         5.92 o                         
   0  11   1        160.36        158.67         5.41 o                         
   1  11   1        102.46        113.13         6.31 o                         
   2  11   1          5.46          6.82         1.95 o                         
   3  11   1        144.07        145.85         4.40 o                         
   4  11   1         31.73         25.65         2.06 o                         
   5  11   1         46.41         60.44         3.47 o                         
   6  11   1         25.50         25.39         2.62 o                         
  -4  12   1         83.95         89.73         4.69 o                         
  -3  12   1          5.29          4.38         1.97 o                         
  -2  12   1         10.40         10.83         1.86 o                         
  -1  12   1         12.99          9.24         1.93 o                         
   0  12   1         23.02         26.46         2.16 o                         
   1  12   1         12.02          8.91         1.84 o                         
   2  12   1         10.31         12.72         1.89 o                         
   3  12   1          5.05          4.36         1.66 o                         
   4  12   1         82.59         91.11         4.47 o                         
  -2  13   1         18.63         19.16         1.87 o                         
  -1  13   1         23.49         25.87         1.86 o                         
   0  13   1         21.65         22.39         2.33 o                         
   1  13   1         22.24         23.22         3.37 o                         
   2  13   1         13.56         16.35         2.16 o                         
   0   0   2         18.23          7.27         0.30 o                         
   1   0   2        364.44        322.71         5.60 o                         
   2   0   2       1980.70       2014.39        37.03 o                         
   3   0   2        943.13       1006.48        18.93 o                         
   4   0   2        123.35        106.31         3.92 o                         
   5   0   2       1807.25       1861.16        43.41 o                         
   6   0   2         33.81         31.14         2.78 o                         
   7   0   2         38.16         38.87         4.13 o                         
   8   0   2         71.74         57.25         4.38 o                         
   9   0   2         58.19         65.77         5.37 o                         
  10   0   2         24.99         32.58         6.69 o                         
 -10   1   2         28.09         24.95         3.29 o                         
  -9   1   2         35.96         30.47         3.48 o                         
  -8   1   2        168.73        170.40         5.91 o                         
  -7   1   2        262.42        255.43         9.47 o                         
  -6   1   2        155.08        172.59         5.84 o                         
  -5   1   2        340.80        369.07        14.26 o                         
  -4   1   2        163.56        185.52         5.04 o                         
  -3   1   2       4584.56       4172.00        74.81 o                         
  -2   1   2       8499.99       6407.43       210.41 o                         
   1   1   2       3995.77       2982.81       133.51 o                         
   3   1   2       4473.96       4005.85        77.04 o                         
   4   1   2        174.24        196.20         5.16 o                         
   5   1   2        358.56        391.28         9.63 o                         
   6   1   2        122.66        136.96         6.15 o                         
   7   1   2        273.70        245.22        13.54 o                         
   8   1   2        159.68        158.96         7.83 o                         
   9   1   2         40.03         32.86         4.24 o                         
  10   1   2         30.44         25.86         2.53 o                         
 -10   2   2         75.78         68.30         4.36 o                         
  -9   2   2         13.43         14.79         3.16 o                         
  -8   2   2         77.78         78.67         4.65 o                         
  -7   2   2        207.93        220.20         8.62 o                         
  -6   2   2         71.71         70.32         4.42 o                         
  -5   2   2        529.68        518.48        11.54 o                         
  -4   2   2       1259.80       1308.88        24.44 o                         
  -3   2   2       1126.38       1274.57        21.89 o                         
  -2   2   2       2467.33       2373.26        38.94 o                         
  -1   2   2       1106.15        958.60        14.97 o                         
   0   2   2        244.24        232.65         3.73 o                         
   1   2   2       1157.72       1018.87        14.99 o                         
   2   2   2       2667.98       2535.06        45.01 o                         
   3   2   2       1125.09       1244.61        20.48 o                         
   4   2   2       1210.85       1242.72        20.93 o                         
   5   2   2        522.12        504.73        11.61 o                         
   6   2   2         86.83         80.88         3.64 o                         
   7   2   2        210.45        213.88         7.38 o                         
   8   2   2        100.08         95.69         5.38 o                         
   9   2   2         10.50          8.91         4.88 o                         
  10   2   2         80.91         80.37         3.96 o                         
 -10   3   2         66.85         72.88         5.14 o                         
  -9   3   2         37.09         37.01         3.57 o                         
  -8   3   2        201.45        202.47         5.93 o                         
  -7   3   2        224.27        206.74         6.52 o                         
  -6   3   2        900.21        836.89        18.42 o                         
  -5   3   2         79.12         90.67         3.94 o                         
  -4   3   2       3062.59       3183.38        60.41 o                         
  -3   3   2        701.14        777.13        15.65 o                         
  -2   3   2       3512.66       3288.38        73.63 o                         
  -1   3   2        438.22        475.05         7.02 o                         
   0   3   2        679.55        635.21         9.34 o                         
   1   3   2        406.37        454.64         6.96 o                         
   2   3   2       3267.53       3198.59        55.18 o                         
   3   3   2        709.52        781.83        13.98 o                         
   4   3   2       3221.20       3353.80        80.42 o                         
   5   3   2         93.29        103.32         4.22 o                         
   6   3   2        936.25        853.32        16.95 o                         
   7   3   2        220.40        191.44         7.10 o                         
   8   3   2        177.96        179.73         6.99 o                         
   9   3   2         42.33         40.69         3.21 o                         
  10   3   2         71.88         73.09         6.42 o                         
 -10   4   2          9.11         17.97         2.58 o                         
  -9   4   2        126.79        131.04         6.05 o                         
  -8   4   2         88.82         86.45         4.83 o                         
  -7   4   2         76.28         70.84         4.15 o                         
  -6   4   2        234.60        218.05         6.73 o                         
  -5   4   2        866.17        831.98        15.81 o                         
  -4   4   2        286.36        291.78        10.06 o                         
  -3   4   2       1193.93       1263.13        22.35 o                         
  -2   4   2       2012.81       2094.72        35.78 o                         
  -1   4   2       2610.39       2586.68        37.92 o                         
   0   4   2       1317.64       1359.20        20.76 o                         
   1   4   2       2399.58       2426.15        35.71 o                         
   2   4   2       1998.54       2060.19        31.57 o                         
   3   4   2       1184.61       1261.73        20.92 o                         
   4   4   2        298.80        298.19         7.93 o                         
   5   4   2        806.54        735.58        13.58 o                         
   6   4   2        232.14        208.16         7.16 o                         
   7   4   2         80.80         75.27         5.29 o                         
   8   4   2         98.60        102.33         4.95 o                         
   9   4   2        130.64        139.92         4.97 o                         
  10   4   2          8.07         10.55         2.43 o                         
 -10   5   2          5.90         15.38         3.27 o                         
  -9   5   2         20.19         18.15         2.57 o                         
  -8   5   2         53.87         64.28         4.32 o                         
  -7   5   2        259.63        266.18        12.23 o                         
  -6   5   2         56.68         62.36         4.12 o                         
  -5   5   2          6.10          6.38         2.12 o                         
  -4   5   2       1658.37       1595.48        28.08 o                         
  -3   5   2        278.72        276.14         8.63 o                         
  -2   5   2       1460.31       1560.36        25.51 o                         
  -1   5   2        222.61        258.69         4.54 o                         
   0   5   2        350.72        387.84         6.64 o                         
   1   5   2        215.92        249.13         4.51 o                         
   2   5   2       1437.51       1500.76        22.44 o                         
   3   5   2        288.23        287.23         6.41 o                         
   4   5   2       1684.54       1582.64        26.27 o                         
   5   5   2          6.00          3.21         2.33 o                         
   6   5   2         63.70         65.39         4.43 o                         
   7   5   2        245.25        244.06         8.38 o                         
   8   5   2         58.20         76.71         5.75 o                         
   9   5   2         20.50         18.89         2.49 o                         
  10   5   2          5.62         10.44         2.53 o                         
  -9   6   2          6.07         11.40         2.56 o                         
  -8   6   2         77.39         83.77         4.40 o                         
  -7   6   2          9.62          8.03         2.78 o                         
  -6   6   2        105.98        103.15         4.35 o                         
  -5   6   2        960.55        941.22        20.55 o                         
  -4   6   2        224.93        192.25         5.89 o                         
  -3   6   2        259.58        219.38         4.70 o                         
  -2   6   2        193.71        197.81         4.78 o                         
  -1   6   2        294.69        346.08         9.08 o                         
   0   6   2          8.36         24.70         2.19 o                         
   1   6   2        228.93        277.74         6.57 o                         
   2   6   2        174.96        172.43         3.84 o                         
   3   6   2        237.00        202.65         4.88 o                         
   4   6   2        242.21        195.84         5.08 o                         
   5   6   2       1001.41        975.27        17.79 o                         
   6   6   2         88.15         82.76         4.53 o                         
   7   6   2         11.38          6.78         2.42 o                         
   8   6   2         84.43         92.85         4.30 o                         
   9   6   2          7.43          8.83         2.48 o                         
  -9   7   2         23.96         26.53         4.30 o                         
  -8   7   2         63.81         65.78         4.38 o                         
  -7   7   2         19.56         23.69         4.11 o                         
  -6   7   2        138.67        130.85         5.56 o                         
  -5   7   2        135.66        150.58         5.73 o                         
  -4   7   2         17.30         24.54         2.42 o                         
  -3   7   2        317.40        292.09         5.97 o                         
  -2   7   2        276.74        256.48         5.75 o                         
  -1   7   2         26.18         15.91         1.89 o                         
   0   7   2         83.42         53.73         2.99 o                         
   1   7   2         18.56          9.65         1.89 o                         
   2   7   2        282.45        269.05         5.98 o                         
   3   7   2        324.01        301.19         6.71 o                         
   4   7   2         12.32         16.25         2.18 o                         
   5   7   2        135.93        153.89         5.07 o                         
   6   7   2        153.91        146.67         5.21 o                         
   7   7   2         26.06         36.23         4.12 o                         
   8   7   2         70.47         61.82         4.10 o                         
   9   7   2         18.85         22.20         5.07 o                         
  -8   8   2         14.66          9.02         2.38 o                         
  -7   8   2         15.06         11.74         2.50 o                         
  -6   8   2        398.36        389.36        11.46 o                         
  -5   8   2         81.33         70.93         4.26 o                         
  -4   8   2        674.36        661.87        12.03 o                         
  -3   8   2        434.87        403.34         8.69 o                         
  -2   8   2        731.13        697.52        15.27 o                         
  -1   8   2        375.30        348.41         9.00 o                         
   0   8   2        174.64        162.97         4.26 o                         
   1   8   2        387.93        354.77        10.14 o                         
   2   8   2        652.28        636.11        16.70 o                         
   3   8   2        432.86        420.26         9.26 o                         
   4   8   2        660.89        659.82        13.75 o                         
   5   8   2         75.09         73.83         3.92 o                         
   6   8   2        418.77        401.89        10.24 o                         
   7   8   2         16.15         16.31         2.49 o                         
   8   8   2         19.23         15.36         3.39 o                         
  -8   9   2          1.43          2.82         5.62 o                         
  -7   9   2          0.89          2.17         2.42 o                         
  -6   9   2          1.58          1.86         2.15 o                         
  -5   9   2          3.40          1.52         2.88 o                         
  -4   9   2         78.42         73.54         3.36 o                         
  -3   9   2         73.72         60.96         3.25 o                         
  -2   9   2         94.72        103.43         3.84 o                         
  -1   9   2        150.06        141.64         4.18 o                         
   0   9   2        315.14        303.95         6.46 o                         
   1   9   2        147.98        137.20         4.09 o                         
   2   9   2        109.56        118.82         4.31 o                         
   3   9   2         71.49         66.39         3.49 o                         
   4   9   2         96.89         89.08         4.01 o                         
   5   9   2          1.61          0.33         2.70 o                         
   6   9   2          0.38          2.00         2.24 o                         
   7   9   2          0.83          1.33         2.39 o                         
   8   9   2          0.19          2.36         2.47 o                         
  -7  10   2          1.34          1.97         2.67 o                         
  -6  10   2         15.53         18.89         2.48 o                         
  -5  10   2        257.60        280.90         8.08 o                         
  -4  10   2         42.88         50.38         3.78 o                         
  -3  10   2        208.66        189.01         5.23 o                         
  -2  10   2          8.75          6.37         2.08 o                         
  -1  10   2          3.60          5.81         2.06 o                         
   0  10   2        222.10        216.74         5.57 o                         
   1  10   2          3.97          8.33         2.18 o                         
   2  10   2          8.29         10.77         2.05 o                         
   3  10   2        196.18        170.40         5.03 o                         
   4  10   2         39.38         47.91         3.91 o                         
   5  10   2        252.80        263.54         6.52 o                         
   6  10   2         15.40         17.37         2.64 o                         
   7  10   2          1.34          2.75         2.36 o                         
  -6  11   2         28.45         25.99         3.22 o                         
  -5  11   2         42.61         43.20         3.27 o                         
  -4  11   2          5.95          7.63         3.52 o                         
  -3  11   2         53.46         60.41         3.22 o                         
  -2  11   2        145.97        151.97         4.54 o                         
  -1  11   2          3.18          5.25         3.16 o                         
   0  11   2         55.79         51.64         4.04 o                         
   1  11   2          2.51          2.89         4.81 o                         
   2  11   2        135.59        139.17         4.64 o                         
   3  11   2         51.25         62.37         3.22 o                         
   4  11   2          7.51          8.12         1.88 o                         
   5  11   2         39.78         32.88         2.44 o                         
   6  11   2         23.65         26.69         4.50 o                         
  -4  12   2         40.79         39.59         4.53 o                         
  -3  12   2         14.36         13.10         1.96 o                         
  -2  12   2         19.22         19.42         1.96 o                         
  -1  12   2          5.97          6.99         1.83 o                         
   0  12   2         45.64         46.51         2.77 o                         
   1  12   2          5.76          7.94         1.75 o                         
   2  12   2         17.32         16.23         1.91 o                         
   3  12   2         13.73         12.68         1.75 o                         
   4  12   2         41.86         40.78         2.73 o                         
  -2  13   2         15.91         11.29         1.85 o                         
  -1  13   2         21.36         32.55         2.62 o                         
   0  13   2          0.49          1.09         1.74 o                         
   1  13   2         21.66         28.60         4.71 o                         
   2  13   2         15.10         10.26         1.53 o                         
   1   0   3        998.05        840.57        13.41 o                         
   2   0   3        150.54        204.03         3.82 o                         
   3   0   3       8548.22       6860.80       206.42 o                         
   4   0   3        827.43        900.57        22.33 o                         
   5   0   3       1759.25       1777.86        37.18 o                         
   6   0   3         33.25         32.39         2.94 o                         
   7   0   3        102.36         97.18         5.14 o                         
   8   0   3          4.66          4.84         2.70 o                         
   9   0   3         12.23         10.64         3.72 o                         
  10   0   3         16.32         17.15         2.23 o                         
 -10   1   3         12.27          8.99         2.06 o                         
  -9   1   3         27.78         29.59         4.22 o                         
  -8   1   3         47.61         48.54         4.00 o                         
  -7   1   3         84.58         82.17         4.71 o                         
  -6   1   3         83.05         94.98         4.82 o                         
  -5   1   3        734.23        833.51        17.50 o                         
  -4   1   3         26.35         29.37         2.42 o                         
  -3   1   3        830.30       1033.35        19.20 o                         
  -2   1   3       4761.50       4083.16        75.96 o                         
  -1   1   3       3202.89       2825.33        64.97 o                         
   1   1   3       3354.70       3209.85       131.03 o                         
   2   1   3       4943.51       4228.44        82.35 o                         
   3   1   3        822.60       1003.58        16.60 o                         
   4   1   3         13.45         21.90         1.90 o                         
   5   1   3        674.11        771.78        20.24 o                         
   6   1   3         95.31        107.90         6.10 o                         
   7   1   3         79.95         73.24         4.17 o                         
   8   1   3         34.54         35.96         3.37 o                         
   9   1   3         26.31         26.43         7.36 o                         
  10   1   3         12.29         15.56         2.35 o                         
 -10   2   3         15.08         14.04         2.35 o                         
  -9   2   3        115.39        125.29         6.19 o                         
  -8   2   3        306.43        313.11         8.47 o                         
  -7   2   3        132.98        144.96         5.03 o                         
  -6   2   3        332.45        358.72         8.90 o                         
  -5   2   3        146.52        134.32         4.82 o                         
  -4   2   3       3351.96       3457.89        66.24 o                         
  -3   2   3       2231.23       2257.03        37.82 o                         
  -2   2   3        248.45        302.32         6.25 o                         
  -1   2   3       1102.15       1048.27        17.08 o                         
   0   2   3       4201.78       3313.07        66.47 o                         
   1   2   3       1142.72       1073.09        17.05 o                         
   2   2   3        257.06        314.87         5.39 o                         
   3   2   3       2168.25       2152.74        33.17 o                         
   4   2   3       3081.80       3120.43        48.79 o                         
   5   2   3        138.60        123.38         4.63 o                         
   6   2   3        331.53        357.12         7.68 o                         
   7   2   3        114.99        114.93         5.10 o                         
   8   2   3        319.63        323.65         9.45 o                         
   9   2   3        120.82        133.82         7.12 o                         
  10   2   3         16.27         12.12         2.03 o                         
 -10   3   3          6.83          5.34         2.26 o                         
  -9   3   3          5.24          6.73         2.16 o                         
  -8   3   3        223.49        220.67         7.47 o                         
  -7   3   3        127.71        130.44         5.10 o                         
  -6   3   3        167.94        175.15         5.09 o                         
  -5   3   3        496.18        508.51         9.35 o                         
  -4   3   3       1618.74       1683.93        32.69 o                         
  -3   3   3       1179.73       1241.13        26.47 o                         
  -2   3   3       2773.11       2550.71        43.12 o                         
  -1   3   3        613.96        574.25         8.08 o                         
   0   3   3        779.84        752.84        11.01 o                         
   1   3   3        535.82        501.74         7.99 o                         
   2   3   3       2705.87       2492.40        40.37 o                         
   3   3   3       1207.31       1294.49        22.35 o                         
   4   3   3       1566.12       1633.09        25.55 o                         
   5   3   3        491.18        502.05        10.02 o                         
   6   3   3        162.06        173.43         5.36 o                         
   7   3   3        119.68        119.65         5.79 o                         
   8   3   3        197.73        186.67         7.11 o                         
   9   3   3          6.27          8.61         2.57 o                         
  10   3   3          5.17          6.25         2.08 o                         
 -10   4   3        161.05        164.13        10.06 o                         
  -9   4   3         24.48         19.58         2.59 o                         
  -8   4   3         35.34         31.27         3.10 o                         
  -7   4   3        109.69        105.44         4.70 o                         
  -6   4   3        711.83        703.09        14.37 o                         
  -5   4   3        284.95        305.84         6.49 o                         
  -4   4   3        292.68        335.80         8.32 o                         
  -3   4   3        479.74        547.91        13.68 o                         
  -2   4   3       1270.61       1425.93        25.00 o                         
  -1   4   3       1040.18       1060.21        22.25 o                         
   0   4   3        762.39        824.71        13.64 o                         
   1   4   3       1076.87       1088.32        17.69 o                         
   2   4   3       1278.06       1433.98        22.06 o                         
   3   4   3        424.82        484.40        10.84 o                         
   4   4   3        298.30        359.46        10.18 o                         
   5   4   3        259.91        267.83         5.50 o                         
   6   4   3        674.92        700.75        20.49 o                         
   7   4   3        125.55        126.51         5.33 o                         
   8   4   3         38.26         37.23         5.49 o                         
   9   4   3         26.92         20.71         2.33 o                         
  10   4   3        159.76        163.70        10.66 o                         
 -10   5   3          6.52         11.33         5.89 o                         
  -9   5   3         31.02         27.81         2.81 o                         
  -8   5   3         23.27         19.91         4.87 o                         
  -7   5   3         55.96         55.65         3.90 o                         
  -6   5   3        163.34        163.85         5.64 o                         
  -5   5   3        280.18        267.58         7.55 o                         
  -4   5   3         33.32         47.03         2.88 o                         
  -3   5   3       1039.60       1017.31        21.21 o                         
  -2   5   3       2051.91       2074.35        34.78 o                         
  -1   5   3        438.11        473.17        11.17 o                         
   0   5   3       1355.28       1388.31        21.46 o                         
   1   5   3        331.70        354.72         6.48 o                         
   2   5   3       1974.50       2000.34        33.20 o                         
   3   5   3        989.61        984.63        18.59 o                         
   4   5   3         32.13         40.88         2.82 o                         
   5   5   3        241.00        233.70         5.26 o                         
   6   5   3        135.08        129.21         5.62 o                         
   7   5   3         59.75         61.67         4.82 o                         
   8   5   3         20.03         13.66         2.75 o                         
   9   5   3         26.48         22.21         3.62 o                         
  10   5   3          6.12          6.44         2.42 o                         
  -9   6   3         80.36         89.58         4.89 o                         
  -8   6   3         23.31         14.08         2.59 o                         
  -7   6   3        252.78        239.95         7.49 o                         
  -6   6   3        176.47        194.51         6.15 o                         
  -5   6   3        817.04        811.28        17.33 o                         
  -4   6   3         13.36         17.77         2.31 o                         
  -3   6   3        237.92        214.67         5.12 o                         
  -2   6   3          0.77          1.07         1.69 o                         
  -1   6   3         19.65         13.92         2.09 o                         
   0   6   3         39.26         33.68         2.80 o                         
   1   6   3         26.23         22.09         1.69 o                         
   2   6   3          1.02          0.34         1.73 o                         
   3   6   3        213.52        197.19         5.50 o                         
   4   6   3         12.16         17.60         2.28 o                         
   5   6   3        765.96        761.76        19.49 o                         
   6   6   3        178.27        196.52         5.73 o                         
   7   6   3        218.65        205.94         6.53 o                         
   8   6   3         26.56         24.40         2.99 o                         
   9   6   3         84.22         89.89         4.64 o                         
  -9   7   3         38.00         37.46         4.99 o                         
  -8   7   3         14.62         18.57         2.72 o                         
  -7   7   3         84.92         82.33         7.24 o                         
  -6   7   3        282.48        279.78         7.79 o                         
  -5   7   3        419.48        387.86         8.87 o                         
  -4   7   3        216.58        210.43         5.85 o                         
  -3   7   3        127.01        108.11         5.02 o                         
  -2   7   3       1542.31       1498.17        21.12 o                         
  -1   7   3        224.22        196.75         4.36 o                         
   0   7   3        209.21        233.50         5.19 o                         
   1   7   3        213.66        182.63         4.47 o                         
   2   7   3       1515.40       1464.40        24.43 o                         
   3   7   3        138.64        125.62         3.91 o                         
   4   7   3        211.29        196.93         5.32 o                         
   5   7   3        404.33        383.18         8.88 o                         
   6   7   3        294.50        281.28         7.23 o                         
   7   7   3         83.04         85.92         6.33 o                         
   8   7   3         13.15         12.31         2.53 o                         
   9   7   3         36.90         37.63         3.47 o                         
  -8   8   3         16.33         17.21         3.47 o                         
  -7   8   3          6.41          7.57         2.37 o                         
  -6   8   3          1.04          2.37         2.56 o                         
  -5   8   3         13.26         13.65         2.38 o                         
  -4   8   3        139.03        129.81         5.53 o                         
  -3   8   3        457.88        416.58         7.68 o                         
  -2   8   3        197.64        198.26         5.22 o                         
  -1   8   3         31.51         33.51         2.75 o                         
   0   8   3        202.47        187.01         6.58 o                         
   1   8   3         36.97         38.29         2.63 o                         
   2   8   3        218.27        230.42         6.44 o                         
   3   8   3        434.73        411.62         9.29 o                         
   4   8   3        143.54        142.23         4.71 o                         
   5   8   3         16.69         17.53         2.73 o                         
   6   8   3          0.21          5.52         2.41 o                         
   7   8   3          7.57          3.87         2.29 o                         
   8   8   3         16.12         15.39         2.46 o                         
  -8   9   3         36.92         27.74         4.96 o                         
  -7   9   3         33.20         24.86         5.54 o                         
  -6   9   3         12.10          9.68         2.39 o                         
  -5   9   3          2.09         -2.45         2.45 o                         
  -4   9   3          2.79          0.65         2.21 o                         
  -3   9   3        171.60        180.14         4.85 o                         
  -2   9   3        358.00        336.04         7.39 o                         
  -1   9   3        425.94        439.05         8.38 o                         
   0   9   3         37.38         46.07         2.61 o                         
   1   9   3        414.07        418.30         8.32 o                         
   2   9   3        370.90        344.72         7.52 o                         
   3   9   3        164.75        176.29         5.38 o                         
   4   9   3          5.69          4.66         2.13 o                         
   5   9   3          3.18          1.59         3.23 o                         
   6   9   3         14.33          9.71         2.61 o                         
   7   9   3         35.86         27.81         4.31 o                         
   8   9   3         29.56         22.30         5.31 o                         
  -7  10   3         31.24         28.41         3.70 o                         
  -6  10   3         33.75         26.71         3.91 o                         
  -5  10   3          1.87         -2.08         2.08 o                         
  -4  10   3        280.31        272.79         8.98 o                         
  -3  10   3         66.76         74.28         4.45 o                         
  -2  10   3          5.84          9.13         1.93 o                         
  -1  10   3          3.06          4.44         2.04 o                         
   0  10   3        144.66        153.23         4.64 o                         
   1  10   3          4.86          4.16         1.96 o                         
   2  10   3          6.07          6.41         2.02 o                         
   3  10   3         63.29         71.99         3.87 o                         
   4  10   3        290.84        280.21         7.41 o                         
   5  10   3          2.63          5.10         1.82 o                         
   6  10   3         33.51         30.21         2.52 o                         
   7  10   3         30.23         28.76         2.58 o                         
  -6  11   3          0.66          5.42         2.58 o                         
  -5  11   3          4.39         11.01         2.39 o                         
  -4  11   3         32.68         33.97         2.85 o                         
  -3  11   3         51.05         62.76         3.32 o                         
  -2  11   3         54.26         43.62         3.00 o                         
  -1  11   3          1.44         -0.37         2.04 o                         
   0  11   3         51.54         45.22         4.19 o                         
   1  11   3          1.44          0.36         2.07 o                         
   2  11   3         54.96         46.77         2.95 o                         
   3  11   3         49.58         60.19         3.37 o                         
   4  11   3         32.35         35.17         2.26 o                         
   5  11   3          5.35         10.09         2.35 o                         
   6  11   3          0.56          2.72         1.93 o                         
  -4  12   3         32.53         35.22         3.40 o                         
  -3  12   3         19.94         18.42         2.71 o                         
  -2  12   3         17.08         16.65         1.84 o                         
  -1  12   3         69.41         79.53         3.37 o                         
   0  12   3        155.77        163.24         5.68 o                         
   1  12   3         67.11         70.29         3.64 o                         
   2  12   3         14.90         11.13         1.79 o                         
   3  12   3         19.08         19.08         1.89 o                         
   4  12   3         33.08         33.44         2.65 o                         
  -2  13   3         13.01          9.10         1.91 o                         
  -1  13   3         15.83         13.37         1.88 o                         
   0  13   3         32.63         27.50         2.23 o                         
   1  13   3         14.05         14.32         2.43 o                         
   2  13   3         14.02          9.24         1.61 o                         
   2   0   4       2175.68       2079.44        38.21 o                         
   3   0   4       2191.19       2342.94        43.21 o                         
   4   0   4        172.47        184.18         5.41 o                         
   5   0   4         22.61         17.87         1.98 o                         
   6   0   4        159.02        134.99         4.92 o                         
   7   0   4          0.11          3.09         2.57 o                         
   8   0   4          4.82          4.71         2.70 o                         
   9   0   4         19.54         28.75         4.06 o                         
  10   0   4        291.53        300.67        15.11 o                         
 -10   1   4         78.04         78.36         4.48 o                         
  -9   1   4         21.18         16.08         3.82 o                         
  -8   1   4         41.17         39.12         4.13 o                         
  -7   1   4        392.65        368.97        10.24 o                         
  -6   1   4        644.90        595.43        15.05 o                         
  -5   1   4        695.55        689.02        14.19 o                         
  -4   1   4        681.68        752.74        14.55 o                         
  -3   1   4        597.71        618.54        16.06 o                         
  -2   1   4        283.58        223.64         5.18 o                         
  -1   1   4       4579.93       3701.96       113.14 o                         
   0   1   4        791.29        711.05        14.54 o                         
   1   1   4       4233.72       3449.31       137.19 o                         
   2   1   4        343.14        285.85         4.29 o                         
   3   1   4        639.54        653.20        11.37 o                         
   4   1   4        670.08        728.09        13.46 o                         
   5   1   4        698.63        714.25        15.30 o                         
   6   1   4        644.24        594.56        11.41 o                         
   7   1   4        385.36        357.53         9.11 o                         
   8   1   4         42.38         37.81         4.08 o                         
   9   1   4         24.26         21.35         3.54 o                         
  10   1   4         84.90         86.08         4.13 o                         
 -10   2   4          5.06          6.69         2.19 o                         
  -9   2   4        213.39        242.16         6.87 o                         
  -8   2   4        182.56        187.78         7.09 o                         
  -7   2   4         29.41         32.46         3.74 o                         
  -6   2   4         61.28         60.58         3.41 o                         
  -5   2   4         72.29         68.34        10.54 o                         
  -4   2   4        858.77        837.31        15.92 o                         
  -3   2   4       1005.70       1048.23        18.27 o                         
  -2   2   4        897.53        958.97        16.65 o                         
  -1   2   4       1980.45       2022.63        34.34 o                         
   0   2   4        488.77        348.47         5.82 o                         
   1   2   4       1957.50       2000.08        32.01 o                         
   2   2   4        887.93        947.33        16.57 o                         
   3   2   4       1023.47       1019.30        21.90 o                         
   4   2   4        927.51        928.70        18.18 o                         
   5   2   4         47.17         56.25         3.23 o                         
   6   2   4         51.56         54.32         3.09 o                         
   7   2   4         33.10         33.97         2.73 o                         
   8   2   4        169.79        181.01         6.70 o                         
   9   2   4        227.38        264.71         8.10 o                         
  10   2   4          3.98          8.69         2.14 o                         
 -10   3   4         40.05         43.32         4.57 o                         
  -9   3   4         61.00         75.41         6.31 o                         
  -8   3   4        156.32        147.89         5.49 o                         
  -7   3   4        105.06        102.10         4.49 o                         
  -6   3   4        656.93        582.57        14.79 o                         
  -5   3   4        112.19         94.86         4.08 o                         
  -4   3   4        160.90        134.51         4.78 o                         
  -3   3   4        615.52        691.61        13.74 o                         
  -2   3   4        126.08        106.31        17.70 o                         
  -1   3   4         50.44         54.42         1.36 o                         
   0   3   4         38.45         62.85         1.42 o                         
   1   3   4         62.05         61.46         1.48 o                         
   2   3   4         94.34         92.63         2.37 o                         
   3   3   4        615.54        697.67        13.70 o                         
   4   3   4        164.26        128.59         4.50 o                         
   5   3   4        105.18         94.00         3.53 o                         
   6   3   4        675.66        586.63        13.88 o                         
   7   3   4        117.40        108.74         4.64 o                         
   8   3   4        139.94        138.60         6.07 o                         
   9   3   4         64.31         71.98         5.22 o                         
  10   3   4         43.11         49.51         3.87 o                         
 -10   4   4         35.36         44.94         5.46 o                         
  -9   4   4        203.91        212.77         8.39 o                         
  -8   4   4         94.75        103.45         6.02 o                         
  -7   4   4        181.42        181.39         7.91 o                         
  -6   4   4        329.85        371.36         9.24 o                         
  -5   4   4       1142.67       1151.34        20.76 o                         
  -4   4   4        424.35        427.12         9.58 o                         
  -3   4   4       1235.04       1183.87        23.37 o                         
  -2   4   4       1064.27       1242.63        24.26 o                         
  -1   4   4       2673.87       2522.22        42.39 o                         
   0   4   4          8.14          6.14         0.87 o                         
   1   4   4       2627.19       2435.02        37.38 o                         
   2   4   4       1114.95       1306.96        21.06 o                         
   3   4   4       1241.89       1223.70        20.10 o                         
   4   4   4        466.83        467.54         8.53 o                         
   5   4   4       1178.82       1187.84        19.75 o                         
   6   4   4        309.97        342.05         9.14 o                         
   7   4   4        176.04        176.80         6.06 o                         
   8   4   4        108.50        119.75         5.99 o                         
   9   4   4        202.76        202.74         6.46 o                         
  10   4   4         35.74         51.15         4.67 o                         
 -10   5   4         43.27         51.44         4.95 o                         
  -9   5   4         80.68         75.37         4.37 o                         
  -8   5   4        141.37        142.82         8.96 o                         
  -7   5   4          9.81         12.52         2.68 o                         
  -6   5   4        808.81        812.14        19.10 o                         
  -5   5   4        325.30        306.26         9.73 o                         
  -4   5   4       1043.85        999.44        15.68 o                         
  -3   5   4        369.07        348.67         7.41 o                         
  -2   5   4         96.11        112.43         3.90 o                         
  -1   5   4        415.21        455.25         7.88 o                         
   0   5   4         18.00         30.94         1.80 o                         
   1   5   4        376.04        398.00         9.14 o                         
   2   5   4         87.96        102.68         3.50 o                         
   3   5   4        359.33        335.45         6.85 o                         
   4   5   4        993.03        956.84        17.78 o                         
   5   5   4        321.07        346.20         7.37 o                         
   6   5   4        807.51        817.45        16.59 o                         
   7   5   4         16.77         20.23         2.90 o                         
   8   5   4        141.78        157.64         9.15 o                         
   9   5   4         75.64         77.02         4.11 o                         
  10   5   4         42.55         40.43         6.08 o                         
  -9   6   4         66.79         80.87         4.51 o                         
  -8   6   4         45.17         35.95        10.88 o                         
  -7   6   4         22.17         22.12         3.13 o                         
  -6   6   4         43.90         51.04         4.10 o                         
  -5   6   4        118.00        129.83         5.01 o                         
  -4   6   4        605.66        638.97        10.89 o                         
  -3   6   4         68.99         75.74         3.37 o                         
  -2   6   4         55.35         49.05         2.36 o                         
  -1   6   4          7.22          6.85         1.63 o                         
   0   6   4        954.01        890.23        13.70 o                         
   1   6   4          9.62          8.71         1.78 o                         
   2   6   4         59.20         56.92         2.55 o                         
   3   6   4         77.51         82.93         3.06 o                         
   4   6   4        519.69        545.32        11.44 o                         
   5   6   4        117.18        126.94         4.10 o                         
   6   6   4         49.84         60.15         4.23 o                         
   7   6   4         16.73         16.51         2.30 o                         
   8   6   4         34.55         30.75         2.57 o                         
   9   6   4         62.70         73.96         5.61 o                         
  -9   7   4          5.58          5.16         4.00 o                         
  -8   7   4         38.73         32.74         3.44 o                         
  -7   7   4        230.78        240.56         7.91 o                         
  -6   7   4        109.03        107.53         5.18 o                         
  -5   7   4        164.62        170.12         4.69 o                         
  -4   7   4        352.31        343.09         7.20 o                         
  -3   7   4        267.17        257.79         6.87 o                         
  -2   7   4        113.21        118.86         3.31 o                         
  -1   7   4        466.02        483.43         7.90 o                         
   0   7   4        671.58        669.00        10.78 o                         
   1   7   4        425.95        450.33         7.92 o                         
   2   7   4        111.79        115.24         3.33 o                         
   3   7   4        245.56        245.88         8.40 o                         
   4   7   4        323.69        311.10         6.87 o                         
   5   7   4        160.61        160.09         4.73 o                         
   6   7   4        105.48        103.82         4.39 o                         
   7   7   4        221.79        212.04         6.91 o                         
   8   7   4         46.49         40.11         2.82 o                         
   9   7   4          3.80          1.13         3.72 o                         
  -8   8   4         24.67         19.73         2.46 o                         
  -7   8   4         16.42          9.57         2.43 o                         
  -6   8   4          3.70         -0.15         3.51 o                         
  -5   8   4         52.58         45.89         3.40 o                         
  -4   8   4        160.88        142.76         4.56 o                         
  -3   8   4        363.44        352.43         6.62 o                         
  -2   8   4        238.43        237.65         5.28 o                         
  -1   8   4        175.27        167.95         4.95 o                         
   0   8   4          8.47          7.41         2.08 o                         
   1   8   4        181.41        176.53         6.20 o                         
   2   8   4        254.78        261.53         5.99 o                         
   3   8   4        390.67        386.17         7.82 o                         
   4   8   4        184.74        172.75         5.05 o                         
   5   8   4         62.40         67.99         4.54 o                         
   6   8   4          4.32          3.12         2.83 o                         
   7   8   4         13.70         10.19         2.22 o                         
   8   8   4         22.78         21.47         3.07 o                         
  -7   9   4          3.73          3.61         2.49 o                         
  -6   9   4         11.17         11.46         2.49 o                         
  -5   9   4        104.81        107.48         6.98 o                         
  -4   9   4        137.12        138.36         4.35 o                         
  -3   9   4         17.00         19.97         2.28 o                         
  -2   9   4        905.81        890.58        15.47 o                         
  -1   9   4        141.52        149.46         4.39 o                         
   0   9   4         34.38         34.81         2.31 o                         
   1   9   4        152.79        159.52         4.77 o                         
   2   9   4        912.13        894.67        17.81 o                         
   3   9   4          9.64          5.79         2.21 o                         
   4   9   4        137.32        135.88         4.92 o                         
   5   9   4         99.74         93.99         5.42 o                         
   6   9   4         11.29         10.96         2.09 o                         
   7   9   4          3.56          2.04         2.25 o                         
  -7  10   4          0.75          2.20         2.54 o                         
  -6  10   4         30.73         35.96         3.71 o                         
  -5  10   4        118.96        124.00         5.23 o                         
  -4  10   4         29.09         29.79         2.70 o                         
  -3  10   4         38.59         38.60         2.66 o                         
  -2  10   4        139.54        127.75         4.22 o                         
  -1  10   4        284.30        277.79         6.20 o                         
   0  10   4          1.12          5.44         1.96 o                         
   1  10   4        269.78        254.94         5.83 o                         
   2  10   4        158.47        151.32         4.08 o                         
   3  10   4         35.79         34.27         2.91 o                         
   4  10   4         31.73         32.65         2.54 o                         
   5  10   4        118.14        111.41         4.34 o                         
   6  10   4         28.34         28.60         2.20 o                         
   7  10   4          1.53          3.46         1.81 o                         
  -5  11   4         22.41         27.64         3.96 o                         
  -4  11   4          2.34          0.71         2.12 o                         
  -3  11   4         23.00         25.11         2.52 o                         
  -2  11   4        274.67        285.10         7.64 o                         
  -1  11   4         43.45         38.57         2.86 o                         
   0  11   4          7.81          8.95         1.99 o                         
   1  11   4         45.76         48.11         2.92 o                         
   2  11   4        293.96        309.46         7.06 o                         
   3  11   4         22.51         29.98         2.29 o                         
   4  11   4          1.49          0.73         1.60 o                         
   5  11   4         20.28         27.73         2.69 o                         
  -4  12   4         11.09         12.42         2.13 o                         
  -3  12   4         12.47          9.51         2.12 o                         
  -2  12   4         28.29         26.65         2.82 o                         
  -1  12   4        116.18        123.84         3.90 o                         
   0  12   4         11.76         13.29         1.91 o                         
   1  12   4        121.39        128.14         4.20 o                         
   2  12   4         23.45         20.26         1.94 o                         
   3  12   4         12.61          7.82         1.57 o                         
   4  12   4          9.70          9.40         1.81 o                         
  -1  13   4          0.94          0.63         1.70 o                         
   0  13   4         10.43          6.02         1.62 o                         
   1  13   4          1.88          0.70         1.40 o                         
   1   0   5        363.39        455.18         7.39 o                         
   2   0   5       3073.27       2668.58        45.29 o                         
   3   0   5        678.37        759.39        18.22 o                         
   4   0   5       2117.92       2071.11        38.87 o                         
   5   0   5        804.15        914.26        14.73 o                         
   6   0   5        589.53        580.91         9.90 o                         
   7   0   5          4.89          3.90         2.41 o                         
   8   0   5        127.51        126.26         5.24 o                         
   9   0   5         20.00         24.55         3.22 o                         
  10   0   5          7.21         10.46         1.99 o                         
 -10   1   5         20.20         18.84         2.30 o                         
  -9   1   5         11.33          8.94         2.55 o                         
  -8   1   5        218.00        237.54        13.05 o                         
  -7   1   5        768.96        752.92        22.27 o                         
  -6   1   5        576.56        534.46        11.26 o                         
  -5   1   5        308.85        353.90         7.09 o                         
  -4   1   5        675.02        626.24        12.33 o                         
  -3   1   5        793.14        801.49        15.13 o                         
  -2   1   5       3621.24       3432.75        56.08 o                         
  -1   1   5       4609.49       4003.42       105.98 o                         
   1   1   5       4911.17       4412.96       186.20 o                         
   2   1   5       3396.73       3163.64        55.98 o                         
   3   1   5        783.22        774.68        13.92 o                         
   4   1   5        598.26        533.20        11.59 o                         
   5   1   5        315.97        353.84         6.32 o                         
   6   1   5        577.01        539.60         9.78 o                         
   7   1   5        729.48        712.07        20.88 o                         
   8   1   5        217.88        228.89         6.77 o                         
   9   1   5          9.83          8.26         2.75 o                         
  10   1   5         16.73         11.70         2.00 o                         
 -10   2   5         52.79         55.20         3.73 o                         
  -9   2   5         32.60         39.31         3.03 o                         
  -8   2   5        263.87        251.47        12.62 o                         
  -7   2   5        127.52        133.47         5.78 o                         
  -6   2   5        151.99        116.23         5.73 o                         
  -5   2   5        636.99        630.81        11.98 o                         
  -4   2   5        124.79        165.65         4.71 o                         
  -3   2   5        197.01        197.05         4.66 o                         
  -2   2   5       1081.59       1270.07        22.55 o                         
  -1   2   5        654.16        666.36        11.44 o                         
   0   2   5       2387.49       2295.41        42.24 o                         
   1   2   5        642.30        634.86        10.65 o                         
   2   2   5        937.27       1136.04        20.70 o                         
   3   2   5        215.30        209.60         4.74 o                         
   4   2   5        122.25        154.35         5.22 o                         
   5   2   5        627.76        637.80        11.25 o                         
   6   2   5        127.43         94.44         3.97 o                         
   7   2   5        120.87        125.38         5.06 o                         
   8   2   5        266.59        269.37         7.45 o                         
   9   2   5         20.42         34.28         5.83 o                         
  10   2   5         50.24         51.16         3.52 o                         
 -10   3   5         15.03         16.38         2.19 o                         
  -9   3   5         54.69         59.17         4.82 o                         
  -8   3   5         52.26         52.36         5.49 o                         
  -7   3   5        654.50        637.63        12.53 o                         
  -6   3   5        325.93        325.14         9.35 o                         
  -5   3   5        521.54        543.68        10.43 o                         
  -4   3   5       2793.59       2862.04        58.69 o                         
  -3   3   5       1859.46       1859.34        31.65 o                         
  -2   3   5        361.41        401.21         8.42 o                         
  -1   3   5       1059.65        993.90        15.44 o                         
   0   3   5       1985.78       2053.62        35.15 o                         
   1   3   5       1068.29       1005.87        17.34 o                         
   2   3   5        358.16        395.87         8.13 o                         
   3   3   5       1724.35       1750.89        33.88 o                         
   4   3   5       2755.46       2868.47        58.86 o                         
   5   3   5        522.99        542.36         9.34 o                         
   6   3   5        330.84        330.91         7.84 o                         
   7   3   5        683.27        646.15        14.26 o                         
   8   3   5         53.71         50.63         4.14 o                         
   9   3   5         52.95         63.90         4.89 o                         
  10   3   5         15.98         19.32         3.28 o                         
 -10   4   5         74.18         69.89         4.17 o                         
  -9   4   5          0.85          4.14         2.19 o                         
  -8   4   5        106.98        112.38         5.95 o                         
  -7   4   5          3.16          3.54         2.33 o                         
  -6   4   5        116.03         99.31         3.84 o                         
  -5   4   5        583.38        590.59        10.58 o                         
  -4   4   5       1039.31        983.70        15.71 o                         
  -3   4   5       1773.23       1979.72        51.20 o                         
  -2   4   5        689.41        793.80        14.86 o                         
  -1   4   5       1802.14       1741.07        41.49 o                         
   0   4   5        162.78        150.23         3.69 o                         
   1   4   5       1760.74       1684.46        29.49 o                         
   2   4   5        713.17        834.26        14.80 o                         
   3   4   5       1688.48       1837.72        30.58 o                         
   4   4   5        990.38        981.59        14.92 o                         
   5   4   5        578.41        598.41        10.80 o                         
   6   4   5        139.97        116.68         4.10 o                         
   7   4   5          1.03         -0.65         2.40 o                         
   8   4   5         90.66         94.00         8.89 o                         
   9   4   5          1.39         -1.39         1.97 o                         
  10   4   5         71.19         70.04         5.35 o                         
  -9   5   5         33.03         34.67         6.67 o                         
  -8   5   5         25.93         26.62         3.10 o                         
  -7   5   5        275.83        284.36         8.18 o                         
  -6   5   5         22.03         16.77         2.68 o                         
  -5   5   5        234.95        245.50         7.07 o                         
  -4   5   5        103.08        105.79         3.36 o                         
  -3   5   5        303.78        273.34         5.47 o                         
  -2   5   5        127.27        159.23        13.56 o                         
  -1   5   5        341.63        384.48         7.87 o                         
   0   5   5         29.59         41.72         2.04 o                         
   1   5   5        357.00        403.75         7.81 o                         
   2   5   5         96.05        124.74         4.60 o                         
   3   5   5        274.95        246.96         4.97 o                         
   4   5   5         95.01         87.37         3.69 o                         
   5   5   5        215.46        235.59         8.91 o                         
   6   5   5         36.06         36.14         3.46 o                         
   7   5   5        269.97        285.15         7.81 o                         
   8   5   5         30.60         34.51         5.65 o                         
   9   5   5         31.13         26.45         3.90 o                         
  -9   6   5         21.75         23.80         2.40 o                         
  -8   6   5        146.05        157.90         7.29 o                         
  -7   6   5        209.20        212.29        10.19 o                         
  -6   6   5        197.45        196.16         7.17 o                         
  -5   6   5        211.01        195.72         5.57 o                         
  -4   6   5         45.93         42.47         2.86 o                         
  -3   6   5        485.52        495.83         8.43 o                         
  -2   6   5        562.74        574.06         9.29 o                         
  -1   6   5        430.30        445.73         7.99 o                         
   0   6   5        473.07        521.67         9.50 o                         
   1   6   5        495.46        520.86         8.17 o                         
   2   6   5        549.99        563.34         9.71 o                         
   3   6   5        442.11        460.23         8.35 o                         
   4   6   5         62.02         58.88         6.43 o                         
   5   6   5        237.85        232.99         5.31 o                         
   6   6   5        179.90        186.18         6.58 o                         
   7   6   5        205.06        226.19         6.43 o                         
   8   6   5        151.39        162.68         5.62 o                         
   9   6   5         22.60         27.33         2.37 o                         
  -9   7   5          4.75          3.17         2.36 o                         
  -8   7   5        155.89        150.50         9.17 o                         
  -7   7   5        142.41        149.18         5.57 o                         
  -6   7   5         21.91         18.08         2.91 o                         
  -5   7   5        126.64        124.26         6.18 o                         
  -4   7   5        171.28        158.97         4.44 o                         
  -3   7   5        483.20        452.84        10.25 o                         
  -2   7   5        275.49        269.61         4.85 o                         
  -1   7   5         86.28         87.23         2.99 o                         
   0   7   5        647.99        631.74        10.19 o                         
   1   7   5         88.29         98.42         3.30 o                         
   2   7   5        282.86        279.37         5.32 o                         
   3   7   5        507.80        476.70        16.18 o                         
   4   7   5        189.00        180.85         4.48 o                         
   5   7   5        116.94        114.32         3.87 o                         
   6   7   5         13.70         12.79         2.24 o                         
   7   7   5        132.76        147.06         5.04 o                         
   8   7   5        157.46        152.59         4.84 o                         
   9   7   5          3.11          4.89         2.04 o                         
  -8   8   5         30.78         29.89         3.47 o                         
  -7   8   5         14.65         12.85         2.48 o                         
  -6   8   5         50.43         45.37         4.43 o                         
  -5   8   5         91.16         97.67         3.65 o                         
  -4   8   5        167.08        159.54         4.74 o                         
  -3   8   5        154.25        145.97         4.27 o                         
  -2   8   5        165.28        165.70         3.89 o                         
  -1   8   5        580.97        569.42        11.59 o                         
   0   8   5        351.74        362.73         7.97 o                         
   1   8   5        650.90        645.02        11.06 o                         
   2   8   5        157.37        155.45         4.47 o                         
   3   8   5        173.53        164.26         4.53 o                         
   4   8   5        192.37        182.42         5.23 o                         
   5   8   5         91.31        112.39         4.00 o                         
   6   8   5         45.29         46.89         4.54 o                         
   7   8   5         16.49         15.94         2.15 o                         
   8   8   5         24.56         27.36         2.91 o                         
  -7   9   5         31.33         30.91         3.78 o                         
  -6   9   5        104.77        103.99         4.67 o                         
  -5   9   5          7.22          5.63         2.33 o                         
  -4   9   5          8.12          9.08         2.18 o                         
  -3   9   5         57.59         52.60         5.55 o                         
  -2   9   5          1.11          0.74         1.92 o                         
  -1   9   5        101.66        103.69         3.75 o                         
   0   9   5         57.31         49.29         2.68 o                         
   1   9   5        122.13        126.64         4.26 o                         
   2   9   5          2.63          2.02         2.23 o                         
   3   9   5         36.48         37.54         2.64 o                         
   4   9   5          9.23         10.58         2.07 o                         
   5   9   5          6.80          7.17         2.12 o                         
   6   9   5        106.80        104.57         6.31 o                         
   7   9   5         39.04         32.96         3.37 o                         
  -6  10   5         31.45         41.20         3.78 o                         
  -5  10   5          3.87          5.39         2.27 o                         
  -4  10   5         67.51         78.08         4.60 o                         
  -3  10   5         49.09         42.91         4.96 o                         
  -2  10   5        212.05        228.31         5.53 o                         
  -1  10   5         20.39         19.64         2.08 o                         
   0  10   5       1095.64       1108.47        18.75 o                         
   1  10   5         23.06         20.52         2.02 o                         
   2  10   5        215.53        227.41         5.23 o                         
   3  10   5         51.07         47.06         3.48 o                         
   4  10   5         67.10         78.41         3.47 o                         
   5  10   5          5.32          9.65         2.06 o                         
   6  10   5         28.57         30.87         2.34 o                         
  -5  11   5         31.74         27.55         3.10 o                         
  -4  11   5         88.96         88.75         4.02 o                         
  -3  11   5         29.35         30.67         2.60 o                         
  -2  11   5         31.47         31.97         2.51 o                         
  -1  11   5         53.38         53.44         3.10 o                         
   0  11   5        298.98        322.67         8.15 o                         
   1  11   5         53.02         56.90         3.40 o                         
   2  11   5         29.72         29.36         3.40 o                         
   3  11   5         29.52         29.17         3.02 o                         
   4  11   5         86.79         86.40         3.29 o                         
   5  11   5         33.53         29.77         2.23 o                         
  -4  12   5         10.80         13.23         2.76 o                         
  -3  12   5         17.08         18.70         2.62 o                         
  -2  12   5         20.53         18.39         2.18 o                         
  -1  12   5         44.20         47.20         2.73 o                         
   0  12   5         70.34         72.75         3.38 o                         
   1  12   5         46.28         47.92         2.80 o                         
   2  12   5         19.80         25.00         2.67 o                         
   3  12   5         15.79         18.55         1.69 o                         
   4  12   5         11.54         15.91         2.31 o                         
   0  13   5          0.61          0.71         2.07 o                         
   1  13   5         14.88         12.63         4.42 o                         
   1   0   6       1171.63       1152.97        19.72 o                         
   2   0   6       1045.51       1161.90        17.65 o                         
   3   0   6        472.29        493.80        10.65 o                         
   4   0   6       2855.29       2555.84        69.42 o                         
   5   0   6         15.64         17.78         1.71 o                         
   6   0   6        102.23         80.78         2.90 o                         
   7   0   6         17.90         14.35         3.31 o                         
   8   0   6        242.83        259.41        12.69 o                         
   9   0   6         24.74         21.89         3.00 o                         
  10   0   6          0.86          4.54         1.94 o                         
 -10   1   6         10.66         10.72         2.67 o                         
  -9   1   6         28.44         25.80         2.49 o                         
  -8   1   6        349.18        354.91        21.46 o                         
  -7   1   6        781.37        775.54        27.80 o                         
  -6   1   6        427.80        417.27         9.40 o                         
  -5   1   6        311.29        317.77         5.94 o                         
  -4   1   6        335.03        338.57         7.74 o                         
  -3   1   6       1282.13       1387.36        25.05 o                         
  -2   1   6        122.40        117.49         3.23 o                         
  -1   1   6       3307.04       3032.36        68.77 o                         
   0   1   6       2842.19       2582.06        47.42 o                         
   1   1   6       3249.93       3111.26        79.66 o                         
   2   1   6        137.42        130.23         2.51 o                         
   3   1   6       1168.91       1273.13        24.97 o                         
   4   1   6        352.68        349.52         8.50 o                         
   5   1   6        282.20        286.16         5.59 o                         
   6   1   6        436.64        425.92         9.10 o                         
   7   1   6        828.80        856.86        18.30 o                         
   8   1   6        338.47        339.72        12.43 o                         
   9   1   6         30.90         25.28         3.27 o                         
  10   1   6          8.10          6.63         2.03 o                         
 -10   2   6        112.40        120.00         4.11 o                         
  -9   2   6        128.95        131.97         4.98 o                         
  -8   2   6         30.87         35.41         3.32 o                         
  -7   2   6         51.76         58.32         3.81 o                         
  -6   2   6         70.81         70.46         3.94 o                         
  -5   2   6        221.78        226.33         4.75 o                         
  -4   2   6        956.02       1096.72        26.20 o                         
  -3   2   6         69.91         48.51         3.90 o                         
  -2   2   6       2379.22       2324.81        43.21 o                         
  -1   2   6       1337.90       1271.23        19.81 o                         
   0   2   6        810.71        862.31        19.98 o                         
   1   2   6       1162.78       1111.46        22.04 o                         
   2   2   6       2306.98       2341.71        43.14 o                         
   3   2   6        108.00         88.31         3.27 o                         
   4   2   6        932.74       1081.07        34.83 o                         
   5   2   6        202.40        204.15         4.47 o                         
   6   2   6         80.23         73.08         3.63 o                         
   7   2   6         54.28         57.31         3.46 o                         
   8   2   6         28.39         38.39         2.70 o                         
   9   2   6        118.26        117.26         5.58 o                         
  10   2   6        104.72        105.91         4.12 o                         
 -10   3   6          5.89          3.05         1.98 o                         
  -9   3   6        172.09        175.52         7.49 o                         
  -8   3   6        140.34        149.70         5.86 o                         
  -7   3   6        179.48        169.85         4.89 o                         
  -6   3   6        177.65        198.24         5.51 o                         
  -5   3   6        864.97        893.81        15.44 o                         
  -4   3   6        111.32        146.68         4.03 o                         
  -3   3   6        382.39        426.72         9.17 o                         
  -2   3   6        802.18       1076.86        21.16 o                         
  -1   3   6       1252.10       1234.57        19.61 o                         
   0   3   6       3768.50       3527.17        64.71 o                         
   1   3   6       1184.90       1144.00        20.47 o                         
   2   3   6        706.20        959.49        17.65 o                         
   3   3   6        378.82        429.86         9.99 o                         
   4   3   6         86.44        121.85         3.49 o                         
   5   3   6        882.53        923.88        15.56 o                         
   6   3   6        178.50        192.82         5.28 o                         
   7   3   6        178.26        170.12         6.53 o                         
   8   3   6        129.41        127.57         8.66 o                         
   9   3   6        182.92        197.90         8.56 o                         
  10   3   6          5.10          6.41         3.69 o                         
 -10   4   6         16.61         19.21         2.54 o                         
  -9   4   6         84.99         98.66         4.23 o                         
  -8   4   6        112.13        115.48         6.31 o                         
  -7   4   6        176.62        182.48         5.70 o                         
  -6   4   6        249.09        249.13         5.69 o                         
  -5   4   6         92.12         95.39         3.50 o                         
  -4   4   6        121.42        141.46         4.88 o                         
  -3   4   6        708.99        727.57        17.76 o                         
  -2   4   6        581.04        643.71        12.03 o                         
  -1   4   6        740.48        755.66        13.50 o                         
   0   4   6       1654.16       1698.83        34.82 o                         
   1   4   6        696.75        705.57        13.04 o                         
   2   4   6        548.07        617.94        14.06 o                         
   3   4   6        676.49        720.04        12.01 o                         
   4   4   6        168.94        189.03         4.02 o                         
   5   4   6        106.42        111.30         3.67 o                         
   6   4   6        246.30        244.92         6.10 o                         
   7   4   6        197.63        200.39         5.66 o                         
   8   4   6         99.73        108.66         6.61 o                         
   9   4   6         85.44        101.24         5.35 o                         
  10   4   6         17.02         24.00         3.34 o                         
  -9   5   6         18.74         12.97         2.46 o                         
  -8   5   6         23.70         23.11         2.39 o                         
  -7   5   6        164.65        149.15         5.14 o                         
  -6   5   6        127.01        120.97         4.35 o                         
  -5   5   6        187.31        195.18         5.32 o                         
  -4   5   6        133.84        122.71         3.51 o                         
  -3   5   6        504.15        474.70         8.89 o                         
  -2   5   6        233.23        213.91         4.33 o                         
  -1   5   6       1009.97       1072.96        21.68 o                         
   0   5   6          9.22          7.79         1.53 o                         
   1   5   6        925.13        942.01        19.45 o                         
   2   5   6        193.17        181.03         4.22 o                         
   3   5   6        501.15        489.80         7.99 o                         
   4   5   6        148.44        146.45         3.61 o                         
   5   5   6        193.90        208.34         4.99 o                         
   6   5   6         95.92         95.95         4.17 o                         
   7   5   6        174.13        158.63         5.56 o                         
   8   5   6         22.05         23.59         2.92 o                         
   9   5   6         18.64         15.91         2.99 o                         
  -9   6   6         35.33         32.73         3.56 o                         
  -8   6   6         20.91         18.70         2.74 o                         
  -7   6   6         26.12         29.01         3.19 o                         
  -6   6   6        476.53        467.81        10.13 o                         
  -5   6   6        184.82        170.83         4.98 o                         
  -4   6   6        503.17        463.41        12.74 o                         
  -3   6   6         16.14         13.06         2.07 o                         
  -2   6   6        155.05        187.18         4.29 o                         
  -1   6   6       1014.91       1053.78        14.51 o                         
   0   6   6          0.28          1.31         1.65 o                         
   1   6   6        997.88       1032.91        15.03 o                         
   2   6   6        132.22        162.58         4.37 o                         
   3   6   6         23.77         18.37         1.79 o                         
   4   6   6        511.84        481.07         9.61 o                         
   5   6   6        173.40        165.73         4.64 o                         
   6   6   6        534.71        554.86        12.65 o                         
   7   6   6         23.26         25.30         5.84 o                         
   8   6   6         20.46         20.05         2.23 o                         
   9   6   6         34.19         35.90         3.21 o                         
  -8   7   6          5.52          2.26         2.25 o                         
  -7   7   6         39.86         41.65         3.97 o                         
  -6   7   6        127.50        133.90         4.89 o                         
  -5   7   6        143.41        135.06         4.84 o                         
  -4   7   6         77.98         75.23         3.40 o                         
  -3   7   6        451.91        445.59         8.05 o                         
  -2   7   6        921.57        851.19        17.10 o                         
  -1   7   6       1236.29       1183.70        16.17 o                         
   0   7   6        290.99        329.32         6.37 o                         
   1   7   6       1208.89       1172.26        18.68 o                         
   2   7   6        908.86        862.45        21.23 o                         
   3   7   6        500.89        498.19         8.07 o                         
   4   7   6         82.65         82.10         3.32 o                         
   5   7   6        162.95        167.13         4.34 o                         
   6   7   6        136.84        142.65         4.51 o                         
   7   7   6         46.52         50.04         3.35 o                         
   8   7   6          4.26          2.71         2.05 o                         
  -8   8   6         48.00         40.50         3.23 o                         
  -7   8   6         91.42         89.05         5.35 o                         
  -6   8   6        113.49        104.54         6.47 o                         
  -5   8   6         49.71         56.58         3.27 o                         
  -4   8   6        672.24        653.05        11.96 o                         
  -3   8   6        213.46        224.45         5.01 o                         
  -2   8   6        412.26        387.85         6.59 o                         
  -1   8   6        240.62        236.25         4.48 o                         
   0   8   6        830.96        793.70        13.88 o                         
   1   8   6        223.84        223.97         5.12 o                         
   2   8   6        402.75        380.06         7.70 o                         
   3   8   6        185.06        192.94         5.13 o                         
   4   8   6        676.81        684.77        12.22 o                         
   5   8   6         45.03         52.21         3.44 o                         
   6   8   6        113.26        104.97         4.06 o                         
   7   8   6        103.98        103.93         3.94 o                         
   8   8   6         48.74         45.89         3.70 o                         
  -7   9   6         31.94         37.30         3.53 o                         
  -6   9   6         49.45         49.05         4.03 o                         
  -5   9   6         30.59         33.98         2.74 o                         
  -4   9   6         26.22         27.84         3.25 o                         
  -3   9   6        134.45        131.48         4.77 o                         
  -2   9   6        213.76        221.10         4.87 o                         
  -1   9   6         94.86         94.89         3.55 o                         
   0   9   6        188.85        169.11         4.62 o                         
   1   9   6         91.47         95.56         3.81 o                         
   2   9   6        197.95        207.81         5.74 o                         
   3   9   6        137.26        131.47         4.26 o                         
   4   9   6         30.98         33.47         2.63 o                         
   5   9   6         34.20         33.34         2.75 o                         
   6   9   6         39.32         39.91         4.19 o                         
   7   9   6         30.30         39.19         2.46 o                         
  -6  10   6         28.17         31.10         2.54 o                         
  -5  10   6         14.14         15.22         2.34 o                         
  -4  10   6        175.73        175.38         4.52 o                         
  -3  10   6        169.40        170.25         5.17 o                         
  -2  10   6         19.10         27.76         2.31 o                         
  -1  10   6        184.46        175.93         4.40 o                         
   0  10   6          4.14          7.75         1.81 o                         
   1  10   6        157.22        150.32         4.29 o                         
   2  10   6         10.84         17.58         3.04 o                         
   3  10   6        162.96        168.75         5.48 o                         
   4  10   6        172.67        180.49         4.87 o                         
   5  10   6         16.32         16.82         2.10 o                         
   6  10   6         29.24         33.31         2.12 o                         
  -5  11   6         26.06         27.95         4.70 o                         
  -4  11   6         41.91         50.59         3.83 o                         
  -3  11   6         28.51         30.30         2.66 o                         
  -2  11   6          1.44          3.73         2.01 o                         
  -1  11   6         87.56         93.93         3.68 o                         
   0  11   6         13.90          4.34         1.75 o                         
   1  11   6         81.19         86.23         3.40 o                         
   2  11   6          0.83          0.45         1.63 o                         
   3  11   6         26.82         29.08         2.41 o                         
   4  11   6         39.03         43.54         2.77 o                         
   5  11   6         22.86         25.28         3.53 o                         
  -3  12   6          2.29          3.58         2.02 o                         
  -2  12   6          9.22         12.58         2.48 o                         
  -1  12   6          6.29          6.60         1.76 o                         
   0  12   6         53.12         54.22         3.21 o                         
   1  12   6          3.91          4.75         1.61 o                         
   2  12   6          9.01          9.13         2.01 o                         
   3  12   6          1.12          0.08         1.45 o                         
   1   0   7       2432.83       2272.11        51.18 o                         
   2   0   7       1119.37       1130.55        17.22 o                         
   3   0   7        409.62        570.84        13.18 o                         
   4   0   7         28.61         51.33         2.72 o                         
   5   0   7        902.30        903.16        13.77 o                         
   6   0   7        946.01        959.82        17.48 o                         
   7   0   7        147.91        146.43         4.97 o                         
   8   0   7         18.14         16.81         2.78 o                         
   9   0   7        219.34        241.39         8.69 o                         
  10   0   7         11.94         12.00         2.10 o                         
 -10   1   7         71.00         78.48         3.59 o                         
  -9   1   7         21.06         18.46         3.78 o                         
  -8   1   7         34.51         33.68         5.41 o                         
  -7   1   7         12.82         10.89         2.20 o                         
  -6   1   7        787.48        741.02        16.05 o                         
  -5   1   7        291.22        291.33         5.97 o                         
  -4   1   7        949.12        971.31        21.19 o                         
  -3   1   7        224.49        240.52         7.46 o                         
  -2   1   7       1053.91       1079.22        19.28 o                         
  -1   1   7        204.17        185.90         4.77 o                         
   0   1   7       1909.43       1781.11        32.85 o                         
   2   1   7        937.83        968.19        19.29 o                         
   3   1   7        184.51        205.59         4.56 o                         
   4   1   7        990.44       1004.61        19.12 o                         
   5   1   7        309.62        326.77         5.73 o                         
   6   1   7        783.25        751.14        17.73 o                         
   7   1   7         11.50          8.32         2.18 o                         
   8   1   7         33.75         39.19         3.82 o                         
   9   1   7         23.09         18.54         3.52 o                         
  10   1   7         68.13         71.89         6.74 o                         
 -10   2   7          6.78          9.14         2.30 o                         
  -9   2   7         35.47         42.36         6.29 o                         
  -8   2   7        100.23        105.85         4.41 o                         
  -7   2   7        516.75        512.58        13.97 o                         
  -6   2   7        488.51        425.01         9.75 o                         
  -5   2   7        211.65        220.43         4.91 o                         
  -4   2   7        272.30        280.69         6.17 o                         
  -3   2   7       1349.56       1446.40        32.84 o                         
  -2   2   7        520.61        524.81        10.17 o                         
  -1   2   7       1933.80       2030.08        39.52 o                         
   0   2   7         53.52         75.48         2.15 o                         
   1   2   7       1767.13       1860.90        39.70 o                         
   2   2   7        495.87        495.09        10.95 o                         
   3   2   7       1262.68       1375.47        29.23 o                         
   4   2   7        264.03        277.24         5.61 o                         
   5   2   7        209.80        216.87         4.76 o                         
   6   2   7        513.32        458.77         7.62 o                         
   7   2   7        521.27        534.14        15.00 o                         
   8   2   7         93.88         92.29         4.31 o                         
   9   2   7         34.67         44.95         6.32 o                         
  10   2   7          4.72         10.22         3.06 o                         
 -10   3   7         35.91         40.63         3.99 o                         
  -9   3   7         83.76         79.08         4.46 o                         
  -8   3   7          0.32          1.20         3.33 o                         
  -7   3   7        188.26        175.33         4.82 o                         
  -6   3   7         51.80         49.52         2.86 o                         
  -5   3   7         10.67         15.52         1.95 o                         
  -4   3   7        152.08        157.70         4.10 o                         
  -3   3   7       1120.53       1117.77        27.94 o                         
  -2   3   7        105.53        136.80         3.26 o                         
  -1   3   7        930.14        971.89        24.62 o                         
   0   3   7          0.51          1.81         1.01 o                         
   1   3   7        843.98        834.32        16.37 o                         
   2   3   7        139.82        167.08         7.37 o                         
   3   3   7       1179.43       1220.92        28.00 o                         
   4   3   7        130.23        134.65         3.43 o                         
   5   3   7          9.06         10.61         2.15 o                         
   6   3   7         53.29         44.28         2.69 o                         
   7   3   7        188.80        187.72         5.03 o                         
   8   3   7          0.08          0.66         2.58 o                         
   9   3   7         88.93         92.54         5.28 o                         
  10   3   7         30.53         24.55         2.33 o                         
  -9   4   7         43.00         48.49         4.43 o                         
  -8   4   7         46.09         52.86         3.47 o                         
  -7   4   7         86.48         94.76         3.85 o                         
  -6   4   7         23.61         25.15         2.21 o                         
  -5   4   7          2.86          0.50         2.01 o                         
  -4   4   7        508.78        428.86         7.52 o                         
  -3   4   7        500.67        414.46         6.87 o                         
  -2   4   7        271.43        286.79         7.66 o                         
  -1   4   7       1064.52       1176.82        22.60 o                         
   0   4   7       1057.83        952.90        17.03 o                         
   1   4   7       1060.92       1164.49        22.53 o                         
   2   4   7        288.80        303.34         6.68 o                         
   3   4   7        465.49        375.13         6.13 o                         
   4   4   7        538.12        467.39         7.22 o                         
   5   4   7          6.01          3.56         2.27 o                         
   6   4   7         29.19         33.42         2.34 o                         
   7   4   7         75.03         77.96         4.02 o                         
   8   4   7         35.05         48.54         4.80 o                         
   9   4   7         39.47         51.70         4.46 o                         
  -9   5   7          1.13         -2.25         2.51 o                         
  -8   5   7        183.47        174.05         6.81 o                         
  -7   5   7         20.67         21.94         2.42 o                         
  -6   5   7        171.64        151.53         4.24 o                         
  -5   5   7        353.64        347.23         6.50 o                         
  -4   5   7        223.23        192.99         4.36 o                         
  -3   5   7        769.71        780.13        12.09 o                         
  -2   5   7        188.76        233.80         5.24 o                         
  -1   5   7        618.55        656.41        12.52 o                         
   0   5   7         90.58         68.82         3.03 o                         
   1   5   7        623.51        670.32        10.48 o                         
   2   5   7        176.33        229.51         4.47 o                         
   3   5   7        741.96        772.88        12.00 o                         
   4   5   7        195.88        179.50         4.09 o                         
   5   5   7        386.62        385.27         7.42 o                         
   6   5   7        179.59        164.47         5.25 o                         
   7   5   7         30.40         31.92         3.40 o                         
   8   5   7        178.21        175.16         6.63 o                         
   9   5   7          1.92          2.79         2.03 o                         
  -9   6   7         48.59         55.14         4.61 o                         
  -8   6   7         31.76         38.30         3.61 o                         
  -7   6   7         41.50         46.45         4.40 o                         
  -6   6   7        264.08        230.96         6.83 o                         
  -5   6   7        349.86        342.77         7.79 o                         
  -4   6   7        325.04        326.01         6.32 o                         
  -3   6   7        370.94        327.64         6.08 o                         
  -2   6   7        167.71        178.23         4.14 o                         
  -1   6   7        797.78        807.35        12.59 o                         
   0   6   7        151.25        157.70         3.49 o                         
   1   6   7        822.99        821.62        11.52 o                         
   2   6   7        160.53        173.74         4.20 o                         
   3   6   7        426.31        381.76        10.92 o                         
   4   6   7        301.56        314.79         6.64 o                         
   5   6   7        381.28        381.58         8.04 o                         
   6   6   7        262.49        249.82         7.35 o                         
   7   6   7         44.30         47.35         4.00 o                         
   8   6   7         34.68         40.20         5.45 o                         
   9   6   7         47.61         50.83         7.96 o                         
  -8   7   7         27.21         18.78         2.41 o                         
  -7   7   7         31.15         21.96         2.84 o                         
  -6   7   7         30.46         24.09         2.49 o                         
  -5   7   7        216.29        206.77         6.77 o                         
  -4   7   7        311.83        335.85         7.08 o                         
  -3   7   7        281.15        265.02         5.54 o                         
  -2   7   7        248.10        222.15         6.27 o                         
  -1   7   7        648.34        646.54        11.54 o                         
   0   7   7         23.25         26.36         1.89 o                         
   1   7   7        640.77        625.09        16.66 o                         
   2   7   7        274.02        251.92         5.70 o                         
   3   7   7        314.92        299.65         5.23 o                         
   4   7   7        308.00        335.45         6.22 o                         
   5   7   7        254.70        258.92         6.15 o                         
   6   7   7         36.23         34.85         3.71 o                         
   7   7   7         30.14         23.21         2.25 o                         
   8   7   7         36.63         27.74         6.59 o                         
  -8   8   7         79.15         66.15         4.46 o                         
  -7   8   7          2.90          0.43         2.32 o                         
  -6   8   7         21.39         24.45         3.75 o                         
  -5   8   7        149.93        143.14         5.18 o                         
  -4   8   7        131.95        130.49         4.08 o                         
  -3   8   7        341.03        334.46         6.56 o                         
  -2   8   7        224.94        208.65         4.97 o                         
  -1   8   7        427.40        412.58         7.09 o                         
   0   8   7        562.27        568.44        10.47 o                         
   1   8   7        455.39        450.20         7.97 o                         
   2   8   7        230.39        222.12         4.99 o                         
   3   8   7        332.47        323.67         6.90 o                         
   4   8   7        136.19        139.41         3.97 o                         
   5   8   7        156.03        139.51         4.62 o                         
   6   8   7         24.74         27.44         2.34 o                         
   7   8   7          4.49          2.51         1.73 o                         
   8   8   7         78.94         65.24         3.72 o                         
  -7   9   7          8.11         11.84         2.62 o                         
  -6   9   7         23.14         25.20         2.75 o                         
  -5   9   7         20.57         21.89         2.39 o                         
  -4   9   7         22.24         23.39         2.87 o                         
  -3   9   7        209.87        212.35         5.23 o                         
  -2   9   7        369.14        370.41         7.46 o                         
  -1   9   7        312.08        303.60         6.15 o                         
   0   9   7        190.07        189.16         4.88 o                         
   1   9   7        301.23        296.92         6.57 o                         
   2   9   7        360.28        355.21         7.92 o                         
   3   9   7        213.78        216.44         5.13 o                         
   4   9   7         24.49         22.69         2.12 o                         
   5   9   7         17.45         18.77         2.24 o                         
   6   9   7         26.11         25.77         2.18 o                         
   7   9   7         11.32         13.24         1.96 o                         
  -6  10   7        101.66         98.46         5.19 o                         
  -5  10   7         30.31         36.13         4.51 o                         
  -4  10   7         71.47         58.63         3.24 o                         
  -3  10   7         39.18         31.31         2.43 o                         
  -2  10   7         67.61         66.23        14.00 o                         
  -1  10   7         74.36         82.39         3.81 o                         
   0  10   7         81.33         88.27         3.33 o                         
   1  10   7         63.90         69.02         3.45 o                         
   2  10   7         81.82         69.08         6.27 o                         
   3  10   7         32.80         27.80         2.18 o                         
   4  10   7         71.51         65.67         3.41 o                         
   5  10   7         29.34         34.24         2.76 o                         
   6  10   7        106.08        101.05         4.41 o                         
  -5  11   7          2.93          5.32         2.92 o                         
  -4  11   7         38.31         45.86         6.35 o                         
  -3  11   7        240.50        243.67         7.27 o                         
  -2  11   7        124.61        134.29         4.91 o                         
  -1  11   7        180.20        184.97         5.62 o                         
   0  11   7         14.51         17.37         2.08 o                         
   1  11   7        188.51        190.09         5.34 o                         
   2  11   7        118.44        127.98         3.45 o                         
   3  11   7        232.10        239.43         5.97 o                         
   4  11   7         37.39         43.29         2.91 o                         
   5  11   7          4.67          6.02         1.75 o                         
  -3  12   7         10.20          6.72         2.87 o                         
  -2  12   7         15.40         18.61         2.56 o                         
  -1  12   7         72.08         65.63         3.91 o                         
   0  12   7          0.48          2.48         1.76 o                         
   1  12   7         78.41         73.29         3.05 o                         
   2  12   7         12.33         12.23         1.74 o                         
   3  12   7          7.98          9.89         2.06 o                         
   0   0   8       3818.16       3314.23       105.55 o                         
   1   0   8         15.16         12.00         0.67 o                         
   2   0   8          7.00          4.76         0.91 o                         
   3   0   8         56.49         38.36         2.11 o                         
   4   0   8        277.08        249.82         4.59 o                         
   5   0   8        456.30        509.86         8.34 o                         
   6   0   8        154.89        167.77         4.66 o                         
   7   0   8        432.86        464.45        18.31 o                         
   8   0   8         50.75         66.86         8.28 o                         
   9   0   8        118.57        116.42         8.43 o                         
  10   0   8         24.64         21.04         1.93 o                         
 -10   1   8         60.39         61.89         3.00 o                         
  -9   1   8          3.49          8.09         2.26 o                         
  -8   1   8        313.37        319.61        17.48 o                         
  -7   1   8        224.92        227.03         5.86 o                         
  -6   1   8         96.31        111.11         3.60 o                         
  -5   1   8        114.63        109.61         3.72 o                         
  -4   1   8       1045.53       1037.00        15.28 o                         
  -3   1   8       1656.75       1586.55        31.81 o                         
  -2   1   8         16.17         18.81         2.16 o                         
  -1   1   8        949.59        955.33        15.89 o                         
   0   1   8         67.75        123.34         2.83 o                         
   1   1   8        823.74        838.58        18.69 o                         
   2   1   8         23.09         25.46         1.75 o                         
   3   1   8       1569.54       1483.15        31.62 o                         
   4   1   8       1081.04       1091.56        15.25 o                         
   5   1   8         90.81         90.06         2.90 o                         
   6   1   8         87.19        103.26         3.29 o                         
   7   1   8        235.76        239.10         7.11 o                         
   8   1   8        325.40        309.67        12.21 o                         
   9   1   8          3.63          6.25         2.93 o                         
  10   1   8         57.00         61.36         4.76 o                         
 -10   2   8          8.37          7.10         1.88 o                         
  -9   2   8         20.78         19.55         2.11 o                         
  -8   2   8         63.17         56.30         4.22 o                         
  -7   2   8         31.32         33.19         2.45 o                         
  -6   2   8        216.92        221.69         5.13 o                         
  -5   2   8        379.06        398.15         6.98 o                         
  -4   2   8         34.81         28.45         2.09 o                         
  -3   2   8         40.03         48.99         3.35 o                         
  -2   2   8        261.70        243.96         7.74 o                         
  -1   2   8        858.33        874.57        16.76 o                         
   0   2   8          8.85         15.28         1.52 o                         
   1   2   8        750.40        770.57        17.67 o                         
   2   2   8        259.33        250.67         5.43 o                         
   3   2   8         24.05         34.25         3.29 o                         
   4   2   8         51.48         39.36         2.23 o                         
   5   2   8        395.83        415.09         6.99 o                         
   6   2   8        237.00        246.81         5.06 o                         
   7   2   8         34.80         36.06         2.29 o                         
   8   2   8         54.18         58.31         4.94 o                         
   9   2   8         24.35         22.73         3.09 o                         
  10   2   8          9.15          9.34         2.01 o                         
 -10   3   8         50.61         53.83         3.27 o                         
  -9   3   8         12.72         10.05         1.96 o                         
  -8   3   8         76.81         66.50         4.82 o                         
  -7   3   8          1.34          2.93         2.33 o                         
  -6   3   8        231.37        233.11         5.39 o                         
  -5   3   8        489.22        513.75        13.22 o                         
  -4   3   8        577.59        544.16         9.34 o                         
  -3   3   8        289.01        246.42         4.99 o                         
  -2   3   8       1155.24       1068.50        21.52 o                         
  -1   3   8        414.89        430.38         9.58 o                         
   0   3   8       3868.96       3916.95        72.18 o                         
   1   3   8        366.65        373.73         8.96 o                         
   2   3   8       1244.63       1230.19        30.95 o                         
   3   3   8        311.18        274.34         4.28 o                         
   4   3   8        579.29        547.98         8.83 o                         
   5   3   8        463.33        464.60        11.48 o                         
   6   3   8        264.22        264.74         6.49 o                         
   7   3   8          1.43          2.47         1.79 o                         
   8   3   8         77.24         79.15         4.79 o                         
   9   3   8         14.06         11.83         2.71 o                         
  10   3   8         44.30         48.09         2.71 o                         
  -9   4   8         27.47         23.92         2.37 o                         
  -8   4   8          4.46          1.17         2.12 o                         
  -7   4   8         16.78         14.33         1.87 o                         
  -6   4   8        151.31        154.54         3.95 o                         
  -5   4   8        158.57        161.68         4.08 o                         
  -4   4   8        133.60        142.33         3.60 o                         
  -3   4   8         74.79         86.00         2.95 o                         
  -2   4   8       2678.34       2531.30        37.96 o                         
  -1   4   8        156.33        133.91         6.08 o                         
   0   4   8         49.07         76.38         2.66 o                         
   1   4   8        127.84        105.00         5.05 o                         
   2   4   8       2623.69       2458.76        32.93 o                         
   3   4   8         85.64         99.35         2.77 o                         
   4   4   8        132.92        143.35         3.39 o                         
   5   4   8        161.94        158.27         4.67 o                         
   6   4   8        140.77        144.00         4.33 o                         
   7   4   8         17.44         16.29         2.05 o                         
   8   4   8          5.05          6.35         2.18 o                         
   9   4   8         32.04         33.64         3.16 o                         
  -9   5   8         27.47         31.53         2.99 o                         
  -8   5   8         63.19         57.34         3.09 o                         
  -7   5   8         77.30         76.91         4.49 o                         
  -6   5   8        186.65        177.16         4.80 o                         
  -5   5   8        131.61        132.92         4.35 o                         
  -4   5   8        425.40        405.31         9.76 o                         
  -3   5   8         99.23         98.93         3.22 o                         
  -2   5   8        102.71        130.50         3.60 o                         
  -1   5   8        339.27        377.15         6.50 o                         
   0   5   8         54.55         42.31         2.08 o                         
   1   5   8        353.56        399.55         6.45 o                         
   2   5   8        104.35        135.24         3.27 o                         
   3   5   8        122.67        126.35         3.00 o                         
   4   5   8        410.34        387.81         6.57 o                         
   5   5   8        133.87        142.27         4.22 o                         
   6   5   8        205.27        201.17         5.64 o                         
   7   5   8         83.87         81.29         3.83 o                         
   8   5   8         71.19         62.94         4.00 o                         
   9   5   8         22.52         25.71         2.61 o                         
  -9   6   8          2.28          7.25         2.12 o                         
  -8   6   8         23.33         24.90         2.87 o                         
  -7   6   8          2.09          2.84         2.09 o                         
  -6   6   8        118.51        103.80         4.76 o                         
  -5   6   8         58.15         54.86         3.07 o                         
  -4   6   8        335.76        328.37         6.13 o                         
  -3   6   8        554.36        581.18        10.34 o                         
  -2   6   8        436.82        457.09         7.45 o                         
  -1   6   8        493.77        481.37         7.71 o                         
   0   6   8        166.99        153.66         3.33 o                         
   1   6   8        496.71        489.62         7.41 o                         
   2   6   8        434.35        463.99         7.70 o                         
   3   6   8        549.26        592.30        10.02 o                         
   4   6   8        324.59        325.41         6.35 o                         
   5   6   8         58.11         56.96         3.07 o                         
   6   6   8        121.25        108.70         4.40 o                         
   7   6   8          4.83          6.23         2.61 o                         
   8   6   8         21.00         22.29         1.98 o                         
   9   6   8          2.67          6.93         1.83 o                         
  -8   7   8          3.21          5.60         2.83 o                         
  -7   7   8         55.75         50.47         3.20 o                         
  -6   7   8         51.80         65.56         6.23 o                         
  -5   7   8        114.71        112.23         4.43 o                         
  -4   7   8        104.59         99.59         3.90 o                         
  -3   7   8        360.50        363.59         6.70 o                         
  -2   7   8         21.20         21.49         1.95 o                         
  -1   7   8        319.97        327.06         6.39 o                         
   0   7   8         10.47          9.94         1.75 o                         
   1   7   8        296.65        305.58         5.91 o                         
   2   7   8         14.92         14.85         1.85 o                         
   3   7   8        356.90        367.43         5.79 o                         
   4   7   8        106.17         99.02         3.43 o                         
   5   7   8        111.84        111.52         3.59 o                         
   6   7   8         52.87         71.56         4.92 o                         
   7   7   8         50.03         53.20         3.45 o                         
   8   7   8          3.57          4.60         1.79 o                         
  -7   8   8         46.39         43.54         3.71 o                         
  -6   8   8         39.37         34.12         4.70 o                         
  -5   8   8          3.01          7.97         2.62 o                         
  -4   8   8         60.08         63.65         4.44 o                         
  -3   8   8        249.73        231.84         5.46 o                         
  -2   8   8        319.40        303.57         5.79 o                         
  -1   8   8        171.19        171.25         4.04 o                         
   0   8   8         42.32         42.86         2.58 o                         
   1   8   8        172.47        176.43         4.51 o                         
   2   8   8        300.53        294.04         6.04 o                         
   3   8   8        281.17        272.49         5.51 o                         
   4   8   8         59.03         61.17         2.85 o                         
   5   8   8          2.54          4.99         2.39 o                         
   6   8   8         36.69         33.66         2.65 o                         
   7   8   8         45.95         44.57         2.65 o                         
  -7   9   8         17.90         14.26         3.30 o                         
  -6   9   8         26.76         34.03         3.56 o                         
  -5   9   8         26.81         22.84         2.32 o                         
  -4   9   8         56.58         52.62         3.60 o                         
  -3   9   8         22.04         19.17         2.25 o                         
  -2   9   8        114.54        122.31         4.03 o                         
  -1   9   8        357.88        362.09         6.35 o                         
   0   9   8         72.14         73.44         3.23 o                         
   1   9   8        351.73        355.53         7.36 o                         
   2   9   8        117.44        124.27         4.01 o                         
   3   9   8         24.86         20.72         1.96 o                         
   4   9   8         63.14         62.89         3.29 o                         
   5   9   8         26.32         25.65         2.44 o                         
   6   9   8         29.45         38.78         2.70 o                         
   7   9   8         19.31         16.24         1.90 o                         
  -6  10   8          3.41          1.88         3.34 o                         
  -5  10   8         80.65         87.68         4.90 o                         
  -4  10   8        114.88        115.31         4.21 o                         
  -3  10   8         21.37         21.71         2.13 o                         
  -2  10   8         13.32         14.48         2.27 o                         
  -1  10   8         96.08         91.51         8.87 o                         
   0  10   8          0.26          0.34         2.34 o                         
   1  10   8         77.60         77.47         3.85 o                         
   2  10   8         11.92         12.47         1.77 o                         
   3  10   8         16.37         16.72         1.96 o                         
   4  10   8        112.51        118.73         3.83 o                         
   5  10   8         88.69         97.71         5.01 o                         
   6  10   8          3.24          1.48         1.58 o                         
  -4  11   8         23.83         20.56         3.84 o                         
  -3  11   8         38.60         44.05         3.97 o                         
  -2  11   8         72.46         64.33         4.84 o                         
  -1  11   8         29.88         31.08         2.48 o                         
   0  11   8         68.10         72.32         3.01 o                         
   1  11   8         37.28         44.25         2.36 o                         
   2  11   8         80.39         76.08         2.89 o                         
   3  11   8         37.31         48.55         3.41 o                         
   4  11   8         26.56         20.58         2.33 o                         
  -2  12   8          1.50          3.30         1.93 o                         
  -1  12   8         19.35         29.05         2.62 o                         
   0  12   8          0.22         -0.91         1.78 o                         
   1  12   8         17.64         18.61         1.74 o                         
   2  12   8          2.06          5.89         1.59 o                         
   3  12   8         49.99         49.05         6.90 o                         
   1   0   9       9201.99       7523.87       194.83 o                         
   2   0   9         11.72          6.70         1.09 o                         
   3   0   9        158.94        102.46         2.77 o                         
   4   0   9          2.18          4.41         1.49 o                         
   5   0   9         28.83         32.43         1.98 o                         
   6   0   9        105.45        110.18         3.56 o                         
   7   0   9        294.85        297.87        10.71 o                         
   8   0   9         78.31         77.30         5.71 o                         
   9   0   9         14.93         18.40         2.43 o                         
  10   0   9         23.05         27.67         6.12 o                         
 -10   1   9         15.49         14.47         1.90 o                         
  -9   1   9        286.61        291.40         9.00 o                         
  -8   1   9        131.66        116.88         7.74 o                         
  -7   1   9        142.45        138.94         4.40 o                         
  -6   1   9        115.49        104.03         3.31 o                         
  -5   1   9        606.53        624.25        10.74 o                         
  -4   1   9         61.98         64.31         2.66 o                         
  -3   1   9        139.19        175.62         3.94 o                         
  -2   1   9        632.67        684.68        15.77 o                         
  -1   1   9        254.66        212.19         4.83 o                         
   0   1   9       1474.23       1788.14        36.30 o                         
   1   1   9        219.70        187.08         4.79 o                         
   2   1   9        598.37        641.28        12.85 o                         
   3   1   9        140.15        181.57         3.37 o                         
   4   1   9         61.78         58.84         2.54 o                         
   5   1   9        639.55        656.46         9.74 o                         
   6   1   9        110.90         98.53         3.27 o                         
   7   1   9        147.43        140.99         4.87 o                         
   8   1   9        126.97        123.32         6.22 o                         
   9   1   9        281.17        287.52        11.35 o                         
  10   1   9         18.28         18.40         2.17 o                         
 -10   2   9         33.15         28.50         3.17 o                         
  -9   2   9         13.15         11.11         2.11 o                         
  -8   2   9         44.51         44.53         3.61 o                         
  -7   2   9        187.35        171.23         5.01 o                         
  -6   2   9        251.46        250.58         5.41 o                         
  -5   2   9        118.00        120.02         3.99 o                         
  -4   2   9        235.73        200.71         4.12 o                         
  -3   2   9        167.31        143.36         3.45 o                         
  -2   2   9        778.89        877.77        20.91 o                         
  -1   2   9        607.28        670.86        14.02 o                         
   0   2   9       3109.36       2985.99        60.38 o                         
   1   2   9        690.88        779.85        14.16 o                         
   2   2   9        749.31        881.11        18.85 o                         
   3   2   9        145.47        129.91         3.41 o                         
   4   2   9        195.22        165.62         3.78 o                         
   5   2   9        125.56        124.61         4.03 o                         
   6   2   9        252.02        253.06         5.04 o                         
   7   2   9        198.74        182.55         5.84 o                         
   8   2   9         48.31         45.55         4.66 o                         
   9   2   9         12.43          9.49         3.06 o                         
  10   2   9         33.34         27.34         1.99 o                         
  -9   3   9         26.42         20.95         2.13 o                         
  -8   3   9        145.53        144.09         9.69 o                         
  -7   3   9        289.20        293.64         9.68 o                         
  -6   3   9        142.19        147.88         4.28 o                         
  -5   3   9         98.09        104.80         3.58 o                         
  -4   3   9        564.28        557.17         9.48 o                         
  -3   3   9        199.12        179.41         3.88 o                         
  -2   3   9       1963.90       1872.99        22.86 o                         
  -1   3   9        141.04        211.36         5.94 o                         
   0   3   9        300.31        274.46         6.33 o                         
   1   3   9        129.51        197.00         5.00 o                         
   2   3   9       1900.25       1813.76        24.61 o                         
   3   3   9        204.26        190.50         3.63 o                         
   4   3   9        621.44        630.98         9.55 o                         
   5   3   9        100.57        101.93         3.24 o                         
   6   3   9        163.49        170.12         3.80 o                         
   7   3   9        288.10        294.85         6.71 o                         
   8   3   9        129.80        130.31         4.79 o                         
   9   3   9         29.37         22.31         2.49 o                         
  -9   4   9         48.92         47.33         3.68 o                         
  -8   4   9          0.85          0.86         1.97 o                         
  -7   4   9          4.42          1.04         1.67 o                         
  -6   4   9        190.76        192.64         4.64 o                         
  -5   4   9          3.01          5.03         1.71 o                         
  -4   4   9         28.74         25.63         2.47 o                         
  -3   4   9        155.16        146.29         3.73 o                         
  -2   4   9        184.15        192.21         4.43 o                         
  -1   4   9        180.02        191.93         4.16 o                         
   0   4   9         54.35         75.65         2.80 o                         
   1   4   9        191.36        197.21         3.69 o                         
   2   4   9        186.94        197.97         4.14 o                         
   3   4   9        157.88        157.50         3.39 o                         
   4   4   9         32.58         29.58         2.75 o                         
   5   4   9          0.79         -1.03         1.77 o                         
   6   4   9        190.85        192.09         4.97 o                         
   7   4   9          9.82          6.48         1.82 o                         
   8   4   9          0.90         -0.64         2.16 o                         
   9   4   9         46.31         45.09         3.47 o                         
  -9   5   9          7.90          9.29         2.57 o                         
  -8   5   9          7.61          6.96         2.00 o                         
  -7   5   9         15.32         16.44         2.49 o                         
  -6   5   9        135.18        132.99         3.80 o                         
  -5   5   9        102.66         96.17         3.59 o                         
  -4   5   9        131.96        117.79         3.74 o                         
  -3   5   9        298.83        287.55         5.12 o                         
  -2   5   9        169.66        171.73         4.22 o                         
  -1   5   9        652.83        688.62        10.16 o                         
   0   5   9         73.19         50.13         2.18 o                         
   1   5   9        685.15        726.25         9.78 o                         
   2   5   9        193.68        193.38         3.72 o                         
   3   5   9        273.84        261.76         4.82 o                         
   4   5   9        147.88        137.01         3.47 o                         
   5   5   9        129.04        122.45         4.72 o                         
   6   5   9        146.31        143.65         4.81 o                         
   7   5   9         18.09         13.64         2.73 o                         
   8   5   9          5.70          5.97         2.09 o                         
   9   5   9          5.48          3.09         1.78 o                         
  -8   6   9         81.62         76.38         4.36 o                         
  -7   6   9          8.39          1.60         1.88 o                         
  -6   6   9         56.31         53.68         3.20 o                         
  -5   6   9         75.27         77.19         3.45 o                         
  -4   6   9        363.85        388.72         7.15 o                         
  -3   6   9         27.67         33.35         2.20 o                         
  -2   6   9        145.45        153.01         4.21 o                         
  -1   6   9         34.91         30.38         1.83 o                         
   0   6   9         14.64          4.31         1.44 o                         
   1   6   9         36.87         32.55         1.83 o                         
   2   6   9        142.00        152.71         3.59 o                         
   3   6   9         26.74         29.22         1.80 o                         
   4   6   9        373.86        417.41         7.49 o                         
   5   6   9         64.48         63.33         3.23 o                         
   6   6   9         52.96         63.42         3.62 o                         
   7   6   9          4.95          1.80         1.85 o                         
   8   6   9         71.24         73.35         3.19 o                         
  -8   7   9          1.43          5.11         2.38 o                         
  -7   7   9          5.67          6.78         2.59 o                         
  -6   7   9        154.74        152.12         4.63 o                         
  -5   7   9        125.59        133.76         4.09 o                         
  -4   7   9         43.04         47.49         2.83 o                         
  -3   7   9        338.42        341.94         7.14 o                         
  -2   7   9        408.85        379.82         6.85 o                         
  -1   7   9        382.74        362.44         6.30 o                         
   0   7   9         11.53         15.80         1.82 o                         
   1   7   9        401.49        379.55         6.44 o                         
   2   7   9        454.41        429.83         6.57 o                         
   3   7   9        339.59        336.68         5.69 o                         
   4   7   9         47.20         50.53         2.62 o                         
   5   7   9        123.36        122.38         3.66 o                         
   6   7   9        143.19        154.67         4.31 o                         
   7   7   9          6.50          4.32         1.54 o                         
   8   7   9          1.09          3.86         1.84 o                         
  -7   8   9         27.79         25.37         4.21 o                         
  -6   8   9        119.71        125.75         4.09 o                         
  -5   8   9        130.64        127.02         4.28 o                         
  -4   8   9          5.92          3.42         1.95 o                         
  -3   8   9         52.74         48.92         2.66 o                         
  -2   8   9        454.53        451.94         7.33 o                         
  -1   8   9        670.20        652.88        11.25 o                         
   0   8   9          9.27         13.92         2.02 o                         
   1   8   9        691.29        684.65        11.55 o                         
   2   8   9        490.24        486.07         7.75 o                         
   3   8   9         55.13         53.09         2.66 o                         
   4   8   9          6.71          7.06         1.84 o                         
   5   8   9        131.73        131.05         4.18 o                         
   6   8   9        110.38        113.22         4.27 o                         
   7   8   9         29.31         27.84         1.95 o                         
  -6   9   9         47.65         50.36         3.73 o                         
  -5   9   9         59.13         56.22         2.99 o                         
  -4   9   9         18.02         18.80         2.12 o                         
  -3   9   9         26.58         33.12         3.08 o                         
  -2   9   9         54.27         45.34         2.72 o                         
  -1   9   9        135.34        139.53         3.94 o                         
   0   9   9         33.86         29.17         1.99 o                         
   1   9   9        155.58        160.18         4.13 o                         
   2   9   9         48.00         40.33         2.48 o                         
   3   9   9         16.82         24.66         2.35 o                         
   4   9   9         24.54         25.04         1.89 o                         
   5   9   9         54.74         55.68         3.30 o                         
   6   9   9         47.40         47.83         2.47 o                         
  -5  10   9          4.80          2.59         2.30 o                         
  -4  10   9          3.28          2.95         1.95 o                         
  -3  10   9        120.55        125.81         3.98 o                         
  -2  10   9         14.00         14.10         1.89 o                         
  -1  10   9        328.29        315.98         7.17 o                         
   0  10   9        103.91        114.48         3.43 o                         
   1  10   9        339.80        336.15         6.22 o                         
   2  10   9         13.90         16.07         1.63 o                         
   3  10   9        132.10        137.53         4.43 o                         
   4  10   9          1.74          0.64         2.03 o                         
   5  10   9          3.29          4.19         1.96 o                         
  -4  11   9          5.96          9.76         2.85 o                         
  -3  11   9         77.90         87.32         5.00 o                         
  -2  11   9          2.76          0.39         2.39 o                         
  -1  11   9         29.58         31.83         2.43 o                         
   0  11   9         37.16         43.03         2.43 o                         
   1  11   9         30.55         31.34         2.07 o                         
   2  11   9          2.81          2.82         1.43 o                         
   3  11   9         83.44         89.33         3.35 o                         
   4  11   9          6.89          3.31         1.96 o                         
  -2  12   9         99.55        103.87         5.48 o                         
  -1  12   9         16.10         10.52         1.75 o                         
   0  12   9         34.56         28.35         3.17 o                         
   1  12   9         12.32         14.11         1.98 o                         
   2  12   9        103.34        103.81         8.44 o                         
   0   0  10        123.16         84.28         5.01 o                         
   1   0  10       3974.90       3487.93        78.91 o                         
   2   0  10        111.63         91.19         2.66 o                         
   3   0  10        122.31        113.17         2.97 o                         
   4   0  10         99.76         93.74         3.00 o                         
   5   0  10         15.01         16.43         2.09 o                         
   6   0  10        311.01        288.25         5.86 o                         
   7   0  10        157.24        181.42         5.24 o                         
   8   0  10         37.74         54.20         2.96 o                         
   9   0  10          8.67          4.93         1.83 o                         
  -9   1  10          1.06          2.53         1.75 o                         
  -8   1  10         21.80         22.27         2.12 o                         
  -7   1  10        152.93        148.25         4.48 o                         
  -6   1  10        524.74        520.62         8.60 o                         
  -5   1  10        257.98        255.39         5.64 o                         
  -4   1  10        125.55        125.26         3.36 o                         
  -3   1  10        208.79        217.38         4.16 o                         
  -2   1  10       1460.57       1441.43        22.80 o                         
  -1   1  10        898.26        918.26        21.19 o                         
   0   1  10         47.44         49.83         3.07 o                         
   1   1  10        862.39        883.75        17.04 o                         
   2   1  10       1496.28       1528.11        24.39 o                         
   3   1  10        192.61        209.33         4.13 o                         
   4   1  10        116.75        121.69         3.58 o                         
   5   1  10        294.84        297.36         5.15 o                         
   6   1  10        513.28        511.14         9.09 o                         
   7   1  10        180.08        182.38         6.29 o                         
   8   1  10         21.02         25.90         2.10 o                         
   9   1  10          1.57          3.41         1.86 o                         
  -9   2  10         83.40         79.52         4.55 o                         
  -8   2  10         14.69          9.77         1.71 o                         
  -7   2  10        201.56        196.19         5.89 o                         
  -6   2  10        102.67        108.23         3.70 o                         
  -5   2  10        274.51        259.96         5.55 o                         
  -4   2  10        159.87        143.85         3.53 o                         
  -3   2  10       1218.96       1209.52        18.27 o                         
  -2   2  10        796.38        753.19        10.74 o                         
  -1   2  10         61.52         48.57         2.92 o                         
   0   2  10       2247.15       2338.91        53.35 o                         
   1   2  10         55.10         49.66         2.86 o                         
   2   2  10        880.11        857.92        10.97 o                         
   3   2  10       1247.67       1235.54        17.40 o                         
   4   2  10        175.03        166.46         3.42 o                         
   5   2  10        285.85        274.43         5.17 o                         
   6   2  10        102.10        113.85         3.37 o                         
   7   2  10        221.81        219.14         6.31 o                         
   8   2  10         19.97         19.23         2.23 o                         
   9   2  10         83.56         85.20         3.73 o                         
  -9   3  10         12.82         15.39         2.60 o                         
  -8   3  10         34.17         26.63         2.07 o                         
  -7   3  10         12.63          8.19         1.70 o                         
  -6   3  10        176.38        176.12         4.28 o                         
  -5   3  10        125.51        128.45         3.82 o                         
  -4   3  10        261.05        238.48         6.04 o                         
  -3   3  10         22.52         29.52         1.85 o                         
  -2   3  10       1066.14       1073.56        15.48 o                         
  -1   3  10        244.60        242.57         4.62 o                         
   0   3  10        316.73        377.98         6.27 o                         
   1   3  10        300.96        292.94         4.75 o                         
   2   3  10        984.76        991.05        12.67 o                         
   3   3  10         20.52         28.83         1.75 o                         
   4   3  10        249.84        225.71         5.28 o                         
   5   3  10        153.34        152.54         3.39 o                         
   6   3  10        181.62        181.24         4.00 o                         
   7   3  10         16.08         10.54         1.92 o                         
   8   3  10         29.94         26.50         2.44 o                         
   9   3  10         16.49         21.77         2.82 o                         
  -9   4  10         27.32         30.80         2.69 o                         
  -8   4  10        181.41        175.63         6.70 o                         
  -7   4  10         36.90         36.07         3.59 o                         
  -6   4  10         22.74         20.14         1.89 o                         
  -5   4  10        275.37        274.42         5.25 o                         
  -4   4  10        119.01        116.14         3.37 o                         
  -3   4  10        623.24        590.23         9.79 o                         
  -2   4  10        188.03        184.10         4.20 o                         
  -1   4  10       1434.26       1537.38        21.05 o                         
   0   4  10        362.68        333.30         5.48 o                         
   1   4  10       1386.31       1454.17        20.10 o                         
   2   4  10        205.48        205.88         3.60 o                         
   3   4  10        645.54        629.28         8.91 o                         
   4   4  10         94.51         89.68         3.23 o                         
   5   4  10        278.53        269.46         5.09 o                         
   6   4  10         28.37         21.77         1.98 o                         
   7   4  10         40.64         44.23         2.81 o                         
   8   4  10        191.28        204.87         6.73 o                         
   9   4  10         27.21         28.14         2.32 o                         
  -9   5  10         21.68         23.39         2.16 o                         
  -8   5  10         47.95         50.48         3.36 o                         
  -7   5  10         55.65         47.66         3.90 o                         
  -6   5  10          6.76          7.02         1.73 o                         
  -5   5  10         64.90         63.41         3.10 o                         
  -4   5  10         54.69         56.92         2.79 o                         
  -3   5  10        102.59         98.04         3.30 o                         
  -2   5  10         38.64         30.23         2.01 o                         
  -1   5  10        584.68        616.42         8.68 o                         
   0   5  10          3.96         10.15         1.52 o                         
   1   5  10        572.55        614.17         8.97 o                         
   2   5  10         37.19         28.09         1.61 o                         
   3   5  10         95.78         93.35         2.91 o                         
   4   5  10         55.76         56.29         2.73 o                         
   5   5  10         62.93         57.77         2.74 o                         
   6   5  10          7.83          8.82         1.75 o                         
   7   5  10         56.03         58.44         3.00 o                         
   8   5  10         52.19         58.08         5.38 o                         
   9   5  10         22.97         21.75         2.46 o                         
  -8   6  10         20.96         29.29         4.81 o                         
  -7   6  10         32.19         31.19         2.20 o                         
  -6   6  10          7.77          7.71         2.37 o                         
  -5   6  10        107.40        105.43         3.81 o                         
  -4   6  10        250.86        257.81         5.28 o                         
  -3   6  10         99.34        105.72         3.52 o                         
  -2   6  10        368.72        353.63         6.77 o                         
  -1   6  10        222.58        216.87         4.31 o                         
   0   6  10         69.75         69.65         2.74 o                         
   1   6  10        235.80        230.24         4.82 o                         
   2   6  10        371.00        354.65         5.85 o                         
   3   6  10        115.78        121.24         3.13 o                         
   4   6  10        277.75        295.34         5.70 o                         
   5   6  10         93.66         90.52         3.49 o                         
   6   6  10          8.07         13.17         2.81 o                         
   7   6  10         30.13         28.65         2.10 o                         
   8   6  10         24.29         25.53         2.10 o                         
  -8   7  10         42.45         43.65         3.78 o                         
  -7   7  10          9.36          7.53         2.05 o                         
  -6   7  10         46.96         55.17         4.13 o                         
  -5   7  10        122.34        114.07         4.65 o                         
  -4   7  10        439.23        423.65         8.41 o                         
  -3   7  10         45.53         48.88         3.02 o                         
  -2   7  10         58.71         59.71         2.62 o                         
  -1   7  10        131.63        127.65         3.28 o                         
   0   7  10       1695.22       1597.71        20.77 o                         
   1   7  10        137.54        135.90         3.55 o                         
   2   7  10         73.55         82.00         2.80 o                         
   3   7  10         56.38         60.40         2.77 o                         
   4   7  10        448.22        436.97         7.85 o                         
   5   7  10        118.20        121.89         3.96 o                         
   6   7  10         43.26         53.20         2.65 o                         
   7   7  10         10.94         11.47         1.59 o                         
   8   7  10         44.80         38.78         3.41 o                         
  -7   8  10         85.80         84.32         4.38 o                         
  -6   8  10          4.48          1.15         1.57 o                         
  -5   8  10         24.73         22.77         2.21 o                         
  -4   8  10         73.19         78.82         5.25 o                         
  -3   8  10        156.31        149.22         4.18 o                         
  -2   8  10        117.21        124.22         3.29 o                         
  -1   8  10        224.74        229.37         5.27 o                         
   0   8  10        173.57        153.15         4.02 o                         
   1   8  10        252.69        256.59         5.09 o                         
   2   8  10        117.49        123.51         3.21 o                         
   3   8  10        144.41        135.34         3.55 o                         
   4   8  10         81.41         84.20         3.73 o                         
   5   8  10         22.29         23.51         1.93 o                         
   6   8  10          5.76          2.41         1.55 o                         
   7   8  10         85.47         82.41         4.61 o                         
  -6   9  10         78.59         81.48         8.41 o                         
  -5   9  10         45.31         53.43         2.99 o                         
  -4   9  10         38.78         37.51         2.62 o                         
  -3   9  10          9.85          7.18         2.10 o                         
  -2   9  10         31.57         32.97         3.05 o                         
  -1   9  10        117.89        116.54         4.58 o                         
   0   9  10         47.99         51.03         2.81 o                         
   1   9  10        133.18        137.81         3.79 o                         
   2   9  10         31.64         28.74         2.19 o                         
   3   9  10          8.02          2.04         1.68 o                         
   4   9  10         42.36         38.99         2.62 o                         
   5   9  10         43.81         51.52         3.07 o                         
   6   9  10         76.72         78.21         3.17 o                         
  -5  10  10         19.54         18.09         3.55 o                         
  -4  10  10         38.50         44.63         3.43 o                         
  -3  10  10         61.56         57.03         3.12 o                         
  -2  10  10          1.29          0.38         1.73 o                         
  -1  10  10         96.81         90.88         3.42 o                         
   0  10  10          0.10          0.41         1.58 o                         
   1  10  10         88.85         88.21         2.97 o                         
   2  10  10          1.29          1.13         1.43 o                         
   3  10  10         64.49         57.48         2.91 o                         
   4  10  10         41.87         45.98         4.60 o                         
   5  10  10         22.06         17.44         1.81 o                         
  -4  11  10         10.07          4.24         2.60 o                         
  -3  11  10         20.26         21.07         2.53 o                         
  -2  11  10         94.25        103.47         5.02 o                         
  -1  11  10          1.39          2.63         2.02 o                         
   0  11  10          1.34         -0.43         1.48 o                         
   1  11  10          0.82          5.29         1.46 o                         
   2  11  10         95.84        111.67         3.18 o                         
   3  11  10         17.61         16.26         2.12 o                         
   4  11  10          9.30          4.90         1.43 o                         
   0  12  10          9.36          7.02         1.85 o                         
   1   0  11        847.32        730.72        12.67 o                         
   2   0  11          3.29          1.32         0.94 o                         
   3   0  11         80.99         72.14         2.45 o                         
   4   0  11        567.40        544.59         8.25 o                         
   5   0  11        147.60        153.96         3.81 o                         
   6   0  11        328.06        347.54         6.35 o                         
   7   0  11        123.83        110.03         3.71 o                         
   8   0  11        244.61        244.00         9.59 o                         
   9   0  11          0.73          0.19         1.91 o                         
  -9   1  11         34.92         29.35         2.74 o                         
  -8   1  11         51.81         55.49         2.60 o                         
  -7   1  11         26.57         25.02         1.92 o                         
  -6   1  11         11.91         13.87         1.82 o                         
  -5   1  11        164.65        158.64         3.68 o                         
  -4   1  11        807.92        785.40        11.39 o                         
  -3   1  11          9.86         12.91         1.59 o                         
  -2   1  11        385.92        402.13         5.90 o                         
  -1   1  11        303.71        303.19         6.89 o                         
   0   1  11       1286.08       1249.19        23.92 o                         
   1   1  11        244.94        244.62         5.21 o                         
   2   1  11        351.39        364.00         5.59 o                         
   3   1  11          5.10          4.50         1.36 o                         
   4   1  11        832.68        805.01        11.78 o                         
   5   1  11        178.19        174.94         4.17 o                         
   6   1  11         18.89         19.46         1.99 o                         
   7   1  11         21.33         20.15         1.85 o                         
   8   1  11         46.93         54.94         3.36 o                         
   9   1  11         42.70         36.73         3.00 o                         
  -9   2  11          7.36          9.19         2.59 o                         
  -8   2  11         18.08         12.59         1.70 o                         
  -7   2  11        118.14        114.76         4.00 o                         
  -6   2  11        202.28        204.06         4.44 o                         
  -5   2  11        102.58         95.06         3.01 o                         
  -4   2  11        615.52        621.51        18.99 o                         
  -3   2  11        439.83        469.65         7.54 o                         
  -2   2  11         83.47         91.84         2.80 o                         
  -1   2  11         94.74         98.60         2.64 o                         
   0   2  11        189.56        117.27         2.76 o                         
   1   2  11         98.63        106.08         2.65 o                         
   2   2  11         99.69        103.60         2.62 o                         
   3   2  11        439.68        471.59         6.88 o                         
   4   2  11        588.50        604.18        12.74 o                         
   5   2  11        104.95        101.45         2.95 o                         
   6   2  11        205.28        218.76         6.39 o                         
   7   2  11        121.21        118.94         3.94 o                         
   8   2  11         15.00         11.43         1.73 o                         
   9   2  11          9.94         13.16         1.97 o                         
  -9   3  11          6.59          7.63         7.46 o                         
  -8   3  11         16.97         16.00         2.00 o                         
  -7   3  11         44.06         48.20         3.58 o                         
  -6   3  11         26.32         24.39         1.96 o                         
  -5   3  11         15.19         15.36         1.92 o                         
  -4   3  11        481.54        492.95         7.94 o                         
  -3   3  11       1325.15       1327.32        18.84 o                         
  -2   3  11          3.62          9.03         1.67 o                         
  -1   3  11        280.89        311.44         5.00 o                         
   0   3  11       1038.71        913.40        12.73 o                         
   1   3  11        239.13        259.43         4.65 o                         
   2   3  11          4.78         12.63         1.51 o                         
   3   3  11       1299.00       1317.43        17.99 o                         
   4   3  11        492.20        492.99         7.82 o                         
   5   3  11         19.79         20.19         1.78 o                         
   6   3  11         39.35         38.72         2.17 o                         
   7   3  11         37.69         39.56         2.62 o                         
   8   3  11         13.83         12.04         1.81 o                         
   9   3  11          8.48          7.93         2.03 o                         
  -9   4  11         29.87         22.67         3.45 o                         
  -8   4  11         40.42         36.30         2.54 o                         
  -7   4  11         96.53         88.70         4.43 o                         
  -6   4  11         66.05         59.43         2.91 o                         
  -5   4  11        615.07        637.89        10.20 o                         
  -4   4  11        310.50        317.57         5.88 o                         
  -3   4  11        583.68        600.10        10.54 o                         
  -2   4  11          9.98          9.44         1.62 o                         
  -1   4  11        919.96        852.10        12.54 o                         
   0   4  11        659.62        774.28        10.58 o                         
   1   4  11        912.84        856.52        11.52 o                         
   2   4  11         10.17         10.22         1.35 o                         
   3   4  11        627.76        642.44        10.60 o                         
   4   4  11        299.56        298.75         5.32 o                         
   5   4  11        592.09        609.59         8.80 o                         
   6   4  11         64.11         56.61         2.53 o                         
   7   4  11         99.89         85.65         3.12 o                         
   8   4  11         36.22         30.28         2.44 o                         
   9   4  11         28.47         23.70         3.86 o                         
  -8   5  11         20.55         16.50         2.00 o                         
  -7   5  11         84.08         72.68         3.40 o                         
  -6   5  11         49.25         52.34         3.02 o                         
  -5   5  11          4.50          2.43         1.75 o                         
  -4   5  11         76.33         87.78         3.31 o                         
  -3   5  11        598.10        595.25         9.25 o                         
  -2   5  11        260.84        260.02         4.91 o                         
  -1   5  11        208.47        232.75         7.58 o                         
   0   5  11        381.45        402.85         6.85 o                         
   1   5  11        191.40        196.77         5.04 o                         
   2   5  11        225.26        224.35         4.34 o                         
   3   5  11        588.56        589.99         8.76 o                         
   4   5  11         76.49         90.70         3.15 o                         
   5   5  11          7.20          5.17         1.70 o                         
   6   5  11         50.41         54.26         2.88 o                         
   7   5  11         81.37         81.40         3.63 o                         
   8   5  11         22.28         23.22         2.76 o                         
  -8   6  11          2.02          5.85         2.71 o                         
  -7   6  11         62.27         69.25         3.30 o                         
  -6   6  11        207.60        207.56         4.83 o                         
  -5   6  11         37.10         36.78         2.37 o                         
  -4   6  11         98.14         92.45         3.35 o                         
  -3   6  11         20.45         24.43         2.08 o                         
  -2   6  11        345.99        354.15         6.68 o                         
  -1   6  11        199.36        207.11         4.14 o                         
   0   6  11         52.56         49.19         2.35 o                         
   1   6  11        214.80        232.00         4.30 o                         
   2   6  11        374.59        391.08         5.94 o                         
   3   6  11         27.53         30.27         1.79 o                         
   4   6  11         92.64         91.06         3.15 o                         
   5   6  11         45.06         48.87         2.64 o                         
   6   6  11        223.76        227.69         4.79 o                         
   7   6  11         58.81         63.73         2.79 o                         
   8   6  11          1.67         -1.04         3.98 o                         
  -7   7  11          9.28          8.73         1.65 o                         
  -6   7  11         61.42         60.21         3.86 o                         
  -5   7  11        109.97        109.91         4.52 o                         
  -4   7  11         37.57         35.61         3.25 o                         
  -3   7  11        258.90        260.02         4.98 o                         
  -2   7  11         66.78         74.47         3.10 o                         
  -1   7  11        263.13        260.92         4.78 o                         
   0   7  11        364.33        372.44         6.19 o                         
   1   7  11        244.32        236.75         4.88 o                         
   2   7  11         72.09         80.87         2.69 o                         
   3   7  11        246.52        243.76         4.30 o                         
   4   7  11         33.78         30.23         2.06 o                         
   5   7  11        118.36        120.93         3.80 o                         
   6   7  11         69.85         76.02         2.96 o                         
   7   7  11          6.86          6.81         1.74 o                         
  -7   8  11         13.79         15.00         2.08 o                         
  -6   8  11          5.44          6.35         1.90 o                         
  -5   8  11          7.69          6.55         1.74 o                         
  -4   8  11         26.79         21.41         2.03 o                         
  -3   8  11         51.78         46.88         2.80 o                         
  -2   8  11         23.19         18.34         1.95 o                         
  -1   8  11        201.35        191.52         4.37 o                         
   0   8  11          3.45          4.85         1.82 o                         
   1   8  11        156.73        155.52         4.08 o                         
   2   8  11         31.32         26.53         1.75 o                         
   3   8  11         42.77         38.81         2.66 o                         
   4   8  11         33.70         26.78         1.97 o                         
   5   8  11          3.51          2.64         1.63 o                         
   6   8  11          6.95          6.77         1.56 o                         
   7   8  11         12.92         19.19         2.40 o                         
  -6   9  11         77.24         72.36         6.51 o                         
  -5   9  11          4.56          2.14         2.82 o                         
  -4   9  11          0.59          1.72         2.21 o                         
  -3   9  11         79.76         80.53         4.51 o                         
  -2   9  11          2.43          3.84         1.78 o                         
  -1   9  11        110.34        116.09         4.28 o                         
   0   9  11        329.47        323.49        14.36 o                         
   1   9  11        114.91        117.07         6.37 o                         
   2   9  11          4.10          5.97         1.74 o                         
   3   9  11         63.76         65.27         3.05 o                         
   4   9  11          1.21          2.52         1.68 o                         
   5   9  11          2.80          1.78         1.64 o                         
   6   9  11         82.32         79.84         4.95 o                         
  -5  10  11          2.95         13.87         2.39 o                         
  -4  10  11        100.27        101.19         3.77 o                         
  -3  10  11         63.55         70.09         5.01 o                         
  -2  10  11         47.91         50.79         2.81 o                         
  -1  10  11          1.54          3.13         1.78 o                         
   0  10  11        102.18        122.39         3.75 o                         
   1  10  11          1.00          2.30         1.55 o                         
   2  10  11         41.19         37.65         2.30 o                         
   3  10  11         70.18         71.86         2.94 o                         
   4  10  11         99.81        101.07         3.17 o                         
   5  10  11          3.65          6.17         1.78 o                         
  -3  11  11         30.49         29.98         2.60 o                         
  -2  11  11         71.75         74.60         5.40 o                         
  -1  11  11         39.12         38.74         2.93 o                         
   0  11  11        173.84        181.43         5.05 o                         
   1  11  11         34.26         37.61         2.56 o                         
   2  11  11         74.80         71.91         3.22 o                         
   3  11  11         27.82         32.81         2.75 o                         
   0   0  12          3.29          9.22         2.24 o                         
   1   0  12        789.67        806.40        11.45 o                         
   2   0  12        304.51        354.53         5.56 o                         
   3   0  12        651.11        628.89         9.20 o                         
   4   0  12       1118.89       1131.69        15.61 o                         
   5   0  12        327.67        315.91         5.47 o                         
   6   0  12         23.74         29.16         1.98 o                         
   7   0  12         66.30         61.44         3.27 o                         
   8   0  12          0.93          1.03         1.44 o                         
   9   0  12          0.04          0.09         2.08 o                         
  -9   1  12         25.43         22.83         3.35 o                         
  -8   1  12         27.46         32.05         2.03 o                         
  -7   1  12          6.67          5.21         1.88 o                         
  -6   1  12        511.06        521.75         8.10 o                         
  -5   1  12          0.76         -0.41         1.55 o                         
  -4   1  12        389.15        400.99         7.11 o                         
  -3   1  12        104.01        108.70         2.90 o                         
  -2   1  12        150.42        148.66         3.78 o                         
  -1   1  12         58.23         65.12         2.46 o                         
   0   1  12        140.66        168.30         3.49 o                         
   1   1  12         53.41         58.61         2.47 o                         
   2   1  12        168.04        159.56         3.15 o                         
   3   1  12         91.58        100.41         2.97 o                         
   4   1  12        362.09        376.29         6.18 o                         
   5   1  12          2.85          2.48         1.66 o                         
   6   1  12        518.09        532.38        11.53 o                         
   7   1  12         11.80         14.31         2.32 o                         
   8   1  12         29.31         31.84         1.96 o                         
   9   1  12         22.60         29.64         2.76 o                         
  -9   2  12         10.07         12.73         2.61 o                         
  -8   2  12        110.91        113.52         3.24 o                         
  -7   2  12          0.13          0.46         2.26 o                         
  -6   2  12          3.00          7.12         1.72 o                         
  -5   2  12        292.03        303.24         5.39 o                         
  -4   2  12         51.54         44.75         2.32 o                         
  -3   2  12        404.42        414.31         7.09 o                         
  -2   2  12        464.19        490.30         7.51 o                         
  -1   2  12        327.58        309.80         4.84 o                         
   0   2  12         81.32         68.14         2.43 o                         
   1   2  12        269.82        258.44         4.73 o                         
   2   2  12        471.40        498.67         7.47 o                         
   3   2  12        411.81        435.85         6.43 o                         
   4   2  12         51.39         44.53         2.06 o                         
   5   2  12        287.78        298.88         4.86 o                         
   6   2  12          6.62          8.78         1.69 o                         
   7   2  12          0.96         -0.54         1.80 o                         
   8   2  12         99.12        100.82         3.42 o                         
   9   2  12         11.18         11.79         2.78 o                         
  -9   3  12         19.41         19.97         2.29 o                         
  -8   3  12         35.17         23.64         1.95 o                         
  -7   3  12         23.80         25.31         1.86 o                         
  -6   3  12        109.52        115.79         3.42 o                         
  -5   3  12        736.19        750.85        12.10 o                         
  -4   3  12         55.54         38.95         2.21 o                         
  -3   3  12        275.54        291.88         5.67 o                         
  -2   3  12        241.83        252.13         4.65 o                         
  -1   3  12        909.84        940.50        12.56 o                         
   0   3  12          7.43          2.12         1.44 o                         
   1   3  12        890.78        927.91        12.49 o                         
   2   3  12        225.22        239.13         4.25 o                         
   3   3  12        261.57        275.51         4.89 o                         
   4   3  12         44.07         29.79         1.79 o                         
   5   3  12        764.03        772.88        11.10 o                         
   6   3  12        120.12        130.88         3.24 o                         
   7   3  12         22.08         22.01         1.74 o                         
   8   3  12         28.53         24.24         2.01 o                         
   9   3  12         19.29         18.53         2.18 o                         
  -8   4  12         67.18         60.68         2.98 o                         
  -7   4  12          7.58          9.43         1.61 o                         
  -6   4  12          1.77          1.34         1.64 o                         
  -5   4  12         87.55         92.27         3.67 o                         
  -4   4  12        265.25        260.89         5.40 o                         
  -3   4  12        143.66        143.95         3.80 o                         
  -2   4  12        617.71        656.54        10.45 o                         
  -1   4  12        197.81        224.88         4.64 o                         
   0   4  12         16.28         10.57         1.55 o                         
   1   4  12        191.59        207.39         4.18 o                         
   2   4  12        600.37        648.69        10.43 o                         
   3   4  12        157.33        150.76         3.72 o                         
   4   4  12        275.88        269.69         4.72 o                         
   5   4  12         88.99         96.19         3.23 o                         
   6   4  12          1.13          2.24         1.58 o                         
   7   4  12         10.33         11.75         1.61 o                         
   8   4  12         77.29         76.35         5.69 o                         
  -8   5  12          7.11         11.21         2.96 o                         
  -7   5  12          4.99          6.11         1.90 o                         
  -6   5  12         55.63         50.59         2.70 o                         
  -5   5  12         31.23         32.74         2.12 o                         
  -4   5  12        571.56        561.73         9.64 o                         
  -3   5  12        122.18        124.45         3.39 o                         
  -2   5  12        269.49        249.22         4.90 o                         
  -1   5  12        799.78        808.95        12.15 o                         
   0   5  12        248.79        273.17         5.36 o                         
   1   5  12        793.61        804.13        11.47 o                         
   2   5  12        243.28        222.64         4.10 o                         
   3   5  12        131.74        126.47         3.54 o                         
   4   5  12        607.69        610.31         9.57 o                         
   5   5  12         29.44         31.79         1.87 o                         
   6   5  12         58.77         50.53         2.36 o                         
   7   5  12          6.94          7.07         2.06 o                         
   8   5  12          5.39          6.76         2.61 o                         
  -8   6  12         21.32         18.84         2.80 o                         
  -7   6  12         43.00         41.85         3.24 o                         
  -6   6  12        103.57        110.21         3.49 o                         
  -5   6  12         25.41         27.22         2.58 o                         
  -4   6  12          2.71          2.23         1.62 o                         
  -3   6  12        371.21        358.62         6.40 o                         
  -2   6  12        423.27        412.41         7.44 o                         
  -1   6  12          4.91          6.03         1.60 o                         
   0   6  12          9.03         11.91         1.74 o                         
   1   6  12          3.18          4.36         1.55 o                         
   2   6  12        447.26        440.69         6.56 o                         
   3   6  12        380.13        371.41         6.30 o                         
   4   6  12          2.53          5.39         1.85 o                         
   5   6  12         28.44         29.79         2.37 o                         
   6   6  12        109.47        120.76         3.45 o                         
   7   6  12         51.64         48.57         3.14 o                         
   8   6  12         20.29         20.15         2.29 o                         
  -7   7  12         45.91         46.38         6.10 o                         
  -6   7  12         15.93         18.82         1.78 o                         
  -5   7  12         83.84         82.76         3.17 o                         
  -4   7  12         52.13         47.91         2.61 o                         
  -3   7  12        196.60        201.12         4.29 o                         
  -2   7  12         68.21         79.28         3.06 o                         
  -1   7  12        599.36        584.09         8.40 o                         
   0   7  12         51.20         44.87         2.37 o                         
   1   7  12        532.02        514.73         8.26 o                         
   2   7  12         61.71         72.87         2.57 o                         
   3   7  12        198.88        204.33         4.06 o                         
   4   7  12         66.18         67.27         4.30 o                         
   5   7  12         85.21         91.40         2.76 o                         
   6   7  12         18.83         21.69         2.65 o                         
   7   7  12         44.74         44.55         3.02 o                         
  -6   8  12          3.89          4.02         1.72 o                         
  -5   8  12         18.80         17.17         1.69 o                         
  -4   8  12         57.86         64.66         2.84 o                         
  -3   8  12         65.69         67.28         3.61 o                         
  -2   8  12          1.09          1.16         1.95 o                         
  -1   8  12        166.02        147.26         4.03 o                         
   0   8  12         11.07         15.41         1.82 o                         
   1   8  12        185.27        175.52         3.67 o                         
   2   8  12          0.74         -1.35         1.47 o                         
   3   8  12         46.36         48.89         4.83 o                         
   4   8  12         51.79         57.88         2.83 o                         
   5   8  12         21.56         21.31         1.80 o                         
   6   8  12          4.57          5.12         2.41 o                         
  -5   9  12         29.20         27.93         2.33 o                         
  -4   9  12         98.65        101.69         5.08 o                         
  -3   9  12          3.48          1.43         2.12 o                         
  -2   9  12         56.05         54.83         3.03 o                         
  -1   9  12         50.44         54.15         2.61 o                         
   0   9  12         12.73          5.66         1.64 o                         
   1   9  12         52.86         55.38         2.50 o                         
   2   9  12         48.95         42.56         2.48 o                         
   3   9  12          3.42          3.67         2.16 o                         
   4   9  12         98.11        102.26         3.14 o                         
   5   9  12         29.58         29.21         3.63 o                         
  -4  10  12         44.31         41.94         4.60 o                         
  -3  10  12         55.01         55.27         2.77 o                         
  -2  10  12        124.67        128.23         9.35 o                         
  -1  10  12         10.38          4.61         1.58 o                         
   0  10  12         47.44         46.00         2.35 o                         
   1  10  12          7.57          6.09         1.57 o                         
   2  10  12        118.77        130.19         3.82 o                         
   3  10  12         54.83         60.23         2.54 o                         
   4  10  12         45.92         46.30         2.76 o                         
  -2  11  12         15.24         14.13         2.41 o                         
  -1  11  12         25.14         20.52         3.73 o                         
   0  11  12          0.99          2.22         1.65 o                         
   1  11  12         27.00         25.98         2.41 o                         
   2  11  12         17.35         14.85         1.67 o                         
   1   0  13         10.41         15.14         1.62 o                         
   2   0  13        723.30        730.48        10.49 o                         
   3   0  13        348.42        341.48         6.62 o                         
   4   0  13        424.29        433.69         6.89 o                         
   5   0  13         16.33         18.32         1.78 o                         
   6   0  13          6.74         11.51         1.65 o                         
   7   0  13         14.26         11.01         1.68 o                         
   8   0  13          5.15          3.90         1.44 o                         
   9   0  13          0.68         -1.93         2.36 o                         
  -9   1  13         35.75         25.71         2.87 o                         
  -8   1  13         10.76          6.83         1.57 o                         
  -7   1  13         99.70         84.94         3.06 o                         
  -6   1  13        353.40        366.28         6.00 o                         
  -5   1  13        445.36        468.21         7.09 o                         
  -4   1  13         61.53         69.25         2.63 o                         
  -3   1  13        146.75        155.74         3.85 o                         
  -2   1  13        388.55        376.09         5.97 o                         
  -1   1  13        219.32        178.82         4.05 o                         
   0   1  13        159.94        138.23         3.12 o                         
   1   1  13        273.31        234.52         4.08 o                         
   2   1  13        327.45        313.03         5.38 o                         
   3   1  13        150.46        164.44         3.85 o                         
   4   1  13         58.12         64.38         2.80 o                         
   5   1  13        442.95        460.04         8.11 o                         
   6   1  13        347.05        361.21         6.61 o                         
   7   1  13        106.74         97.51         2.91 o                         
   8   1  13         10.80          8.49         1.50 o                         
   9   1  13         28.95         22.58         4.92 o                         
  -8   2  13         21.10         17.00         1.74 o                         
  -7   2  13          8.46          7.86         1.72 o                         
  -6   2  13         48.21         46.64         2.27 o                         
  -5   2  13         98.17        107.47         3.27 o                         
  -4   2  13        232.00        237.61         4.41 o                         
  -3   2  13       1161.96       1192.75        17.23 o                         
  -2   2  13        117.99        106.66         3.94 o                         
  -1   2  13        786.26        763.06         9.83 o                         
   0   2  13         77.86         83.00         2.61 o                         
   1   2  13        786.50        773.87        10.17 o                         
   2   2  13        108.77        111.07         4.08 o                         
   3   2  13       1143.26       1191.24        17.90 o                         
   4   2  13        220.64        222.89         4.26 o                         
   5   2  13        112.79        122.04         3.40 o                         
   6   2  13         39.13         38.11         2.12 o                         
   7   2  13         14.97         11.63         1.45 o                         
   8   2  13         15.59         14.64         2.02 o                         
  -8   3  13          7.35          7.04         2.59 o                         
  -7   3  13         90.13         86.43         2.92 o                         
  -6   3  13        404.18        392.10         7.87 o                         
  -5   3  13         40.37         40.70         2.50 o                         
  -4   3  13        509.36        523.59         8.71 o                         
  -3   3  13          1.24         -0.31         1.60 o                         
  -2   3  13        161.51        163.71         3.79 o                         
  -1   3  13        163.10        160.57         4.56 o                         
   0   3  13         53.47         58.77         2.54 o                         
   1   3  13        145.97        145.46         4.46 o                         
   2   3  13        165.10        159.20         3.87 o                         
   3   3  13          1.05          0.17         1.47 o                         
   4   3  13        493.07        507.59         7.30 o                         
   5   3  13         41.19         42.49         2.04 o                         
   6   3  13        416.00        395.95         9.62 o                         
   7   3  13         83.51         78.43         2.79 o                         
   8   3  13          6.34          5.91         1.95 o                         
  -8   4  13         44.96         50.21         3.82 o                         
  -7   4  13         34.47         35.15         2.13 o                         
  -6   4  13         11.14         11.56         1.85 o                         
  -5   4  13         40.78         36.93         2.33 o                         
  -4   4  13        299.29        309.99         5.70 o                         
  -3   4  13        611.78        601.88         9.07 o                         
  -2   4  13        357.32        335.58         5.68 o                         
  -1   4  13        154.52        156.86         3.64 o                         
   0   4  13        461.77        504.27         8.05 o                         
   1   4  13        145.73        140.95         3.38 o                         
   2   4  13        365.57        334.31         5.24 o                         
   3   4  13        615.40        610.04         9.37 o                         
   4   4  13        294.62        308.56         5.16 o                         
   5   4  13         39.82         32.52         1.79 o                         
   6   4  13         11.54         13.42         1.84 o                         
   7   4  13         22.21         20.76         1.64 o                         
   8   4  13         39.75         48.18         4.15 o                         
  -8   5  13         24.82         19.46         3.53 o                         
  -7   5  13          3.91          3.00         1.54 o                         
  -6   5  13         17.50         14.50         1.61 o                         
  -5   5  13        158.00        152.74         4.17 o                         
  -4   5  13        168.59        170.65         4.01 o                         
  -3   5  13        324.14        314.42         5.76 o                         
  -2   5  13         62.41         65.36         3.01 o                         
  -1   5  13         30.59         32.93         2.05 o                         
   0   5  13        775.92        782.97        10.80 o                         
   1   5  13         43.30         46.57         2.13 o                         
   2   5  13         60.43         65.76         2.56 o                         
   3   5  13        323.98        317.72         5.65 o                         
   4   5  13        174.80        179.03         3.90 o                         
   5   5  13        159.55        155.37         4.33 o                         
   6   5  13         17.86         17.13         1.73 o                         
   7   5  13          5.45          3.00         2.09 o                         
   8   5  13         18.65         15.00         1.88 o                         
  -7   6  13         36.53         29.39         2.07 o                         
  -6   6  13         24.84         27.11         2.22 o                         
  -5   6  13         16.33         15.04         1.83 o                         
  -4   6  13        169.15        177.07         4.37 o                         
  -3   6  13        209.51        221.22         4.56 o                         
  -2   6  13        163.09        164.61         4.08 o                         
  -1   6  13         62.67         72.82         3.18 o                         
   0   6  13         39.70         52.44         2.40 o                         
   1   6  13         79.17         90.80         2.83 o                         
   2   6  13        164.04        165.18         3.73 o                         
   3   6  13        202.03        215.96         4.64 o                         
   4   6  13        170.10        169.87         3.81 o                         
   5   6  13         11.45         14.06         1.60 o                         
   6   6  13         23.04         24.32         1.79 o                         
   7   6  13         33.45         26.72         2.05 o                         
  -7   7  13         42.96         35.34        11.10 o                         
  -6   7  13          0.06          2.77         1.48 o                         
  -5   7  13         84.83         99.69         3.75 o                         
  -4   7  13         39.84         44.22         2.26 o                         
  -3   7  13        106.35         98.41         3.40 o                         
  -2   7  13         42.44         42.77         2.32 o                         
  -1   7  13        140.65        148.77         3.69 o                         
   0   7  13        375.82        374.88         6.14 o                         
   1   7  13        161.19        171.89         3.67 o                         
   2   7  13         40.55         39.19         1.95 o                         
   3   7  13         91.44         87.01         3.70 o                         
   4   7  13         37.28         36.35         2.02 o                         
   5   7  13         80.32         92.74         2.92 o                         
   6   7  13          0.21         -0.41         1.66 o                         
   7   7  13         40.45         33.88        14.49 o                         
  -6   8  13          6.20          1.86         2.71 o                         
  -5   8  13         72.21         68.20         3.57 o                         
  -4   8  13         80.22         85.50         3.30 o                         
  -3   8  13         11.45         10.70         2.12 o                         
  -2   8  13         70.41         68.22         3.21 o                         
  -1   8  13         35.76         30.54         2.25 o                         
   0   8  13         55.09         50.96         2.75 o                         
   1   8  13         36.06         30.36         2.50 o                         
   2   8  13         72.50         68.37         2.70 o                         
   3   8  13          9.72          8.14         1.64 o                         
   4   8  13         91.20         95.96         2.86 o                         
   5   8  13         66.19         62.93         3.08 o                         
   6   8  13          6.58          8.90         2.13 o                         
  -5   9  13         16.52         19.62         2.56 o                         
  -4   9  13         21.02         17.29         2.56 o                         
  -3   9  13         25.14         24.83         2.59 o                         
  -2   9  13        106.15        113.75         3.63 o                         
  -1   9  13         23.82         25.14         1.81 o                         
   0   9  13         63.96         61.85         2.54 o                         
   1   9  13         20.04         20.66         1.76 o                         
   2   9  13         98.60         96.59         3.38 o                         
   3   9  13         23.78         19.30         1.85 o                         
   4   9  13         14.83         11.64         1.69 o                         
   5   9  13         18.16         20.41         2.13 o                         
  -3  10  13          1.41          4.63         1.66 o                         
  -2  10  13          3.50          2.26         1.63 o                         
  -1  10  13          0.85         -0.43         1.78 o                         
   0  10  13          4.74          5.33         1.99 o                         
   1  10  13          1.92          0.53         1.52 o                         
   2  10  13          2.58          3.30         1.87 o                         
   3  10  13          3.31          2.98         1.49 o                         
   0  11  13          3.81         11.78         3.18 o                         
   0   0  14         12.66         12.98         2.37 o                         
   1   0  14          7.36          0.72         1.88 o                         
   2   0  14        545.94        530.93         8.89 o                         
   3   0  14         85.24         72.42         2.94 o                         
   4   0  14         69.45         74.81         2.89 o                         
   5   0  14        207.24        206.47         4.27 o                         
   6   0  14          5.35          5.21         1.52 o                         
   7   0  14         86.51         87.44         3.13 o                         
   8   0  14          5.36          2.40         1.57 o                         
  -8   1  14         17.58         21.24         1.84 o                         
  -7   1  14         61.65         60.69         2.61 o                         
  -6   1  14         82.42         80.29         3.12 o                         
  -5   1  14        136.45        133.41         3.34 o                         
  -4   1  14        190.52        176.59         4.01 o                         
  -3   1  14        310.60        319.18         5.57 o                         
  -2   1  14          8.22          5.98         1.68 o                         
  -1   1  14        400.06        395.08         7.08 o                         
   0   1  14          2.51          2.38         1.85 o                         
   1   1  14        400.93        385.81        11.00 o                         
   2   1  14          9.68         10.10         1.67 o                         
   3   1  14        307.62        315.93         5.70 o                         
   4   1  14        236.91        221.25         4.57 o                         
   5   1  14        123.73        119.90         3.76 o                         
   6   1  14         85.23         80.32         2.88 o                         
   7   1  14         71.71         66.42         2.88 o                         
   8   1  14         13.37         19.81         1.81 o                         
  -8   2  14        105.38        108.78         5.01 o                         
  -7   2  14         20.25         23.68         1.73 o                         
  -6   2  14         12.95         15.52         2.60 o                         
  -5   2  14         22.13         17.78         1.86 o                         
  -4   2  14        281.21        260.32         5.18 o                         
  -3   2  14        292.73        293.65         5.41 o                         
  -2   2  14        435.09        480.05         7.84 o                         
  -1   2  14         41.81         40.19         2.45 o                         
   0   2  14        227.94        235.18         4.68 o                         
   1   2  14         26.80         24.20         1.89 o                         
   2   2  14        428.48        480.69         7.79 o                         
   3   2  14        276.63        279.75         4.92 o                         
   4   2  14        291.74        275.90         4.92 o                         
   5   2  14         23.39         22.59         1.89 o                         
   6   2  14         12.64         14.25         4.19 o                         
   7   2  14         24.81         27.78         2.89 o                         
   8   2  14        106.37        110.16         5.24 o                         
  -8   3  14         10.38          6.36         1.80 o                         
  -7   3  14         12.57         11.50         1.55 o                         
  -6   3  14        159.01        154.43         3.71 o                         
  -5   3  14        381.47        370.34         6.73 o                         
  -4   3  14        130.81        125.61         3.63 o                         
  -3   3  14        323.23        330.32         6.23 o                         
  -2   3  14        110.58        112.62         3.21 o                         
  -1   3  14        311.09        333.59         5.51 o                         
   0   3  14         27.80         33.29         2.13 o                         
   1   3  14        292.74        318.97         5.78 o                         
   2   3  14         91.85         98.58         3.31 o                         
   3   3  14        318.73        335.34         5.94 o                         
   4   3  14        116.93        111.08         3.13 o                         
   5   3  14        396.61        380.57         6.08 o                         
   6   3  14        168.15        163.53         3.72 o                         
   7   3  14         11.74         11.94         1.46 o                         
   8   3  14         11.32         10.05         2.13 o                         
  -8   4  14          8.25          4.69         1.85 o                         
  -7   4  14         11.69         12.53         2.28 o                         
  -6   4  14         69.14         69.10         2.71 o                         
  -5   4  14         18.22         17.15         1.84 o                         
  -4   4  14         63.65         55.47         2.71 o                         
  -3   4  14         18.52         21.16         1.85 o                         
  -2   4  14       1226.01       1202.16        16.55 o                         
  -1   4  14         50.79         49.14         2.40 o                         
   0   4  14          0.48         -0.11         1.65 o                         
   1   4  14         56.33         53.54         2.31 o                         
   2   4  14       1197.85       1188.11        18.04 o                         
   3   4  14         20.03         24.28         1.93 o                         
   4   4  14         60.55         56.72         3.16 o                         
   5   4  14         18.82         17.72         2.03 o                         
   6   4  14         78.49         76.45         2.78 o                         
   7   4  14          9.78          7.48         1.77 o                         
   8   4  14          6.20         11.05         2.44 o                         
  -7   5  14         46.73         49.41         3.60 o                         
  -6   5  14          9.98         11.41         1.65 o                         
  -5   5  14         99.06        106.11         3.23 o                         
  -4   5  14        146.57        145.51         3.57 o                         
  -3   5  14         18.77         20.39         1.81 o                         
  -2   5  14         10.91          8.57         1.71 o                         
  -1   5  14        283.14        282.58         5.36 o                         
   0   5  14         12.28         15.20         1.86 o                         
   1   5  14        271.78        278.91         4.86 o                         
   2   5  14         14.47         13.65         1.66 o                         
   3   5  14         17.67         19.89         1.79 o                         
   4   5  14        133.21        136.42         3.39 o                         
   5   5  14         99.69         97.73         3.48 o                         
   6   5  14          9.34         14.34         1.76 o                         
   7   5  14         51.35         52.62         5.21 o                         
  -7   6  14         52.97         48.99         2.76 o                         
  -6   6  14         54.89         59.41         2.69 o                         
  -5   6  14         77.18         80.67         2.96 o                         
  -4   6  14          8.37          9.61         2.48 o                         
  -3   6  14        133.55        138.36         3.47 o                         
  -2   6  14        148.49        147.60         3.81 o                         
  -1   6  14        134.67        137.09         3.61 o                         
   0   6  14         41.71         42.08         2.25 o                         
   1   6  14        119.74        124.82         3.29 o                         
   2   6  14        149.19        142.83         3.41 o                         
   3   6  14        123.10        126.95         3.33 o                         
   4   6  14          8.22          8.85         1.55 o                         
   5   6  14         70.51         69.05         2.72 o                         
   6   6  14         49.28         49.77         2.97 o                         
   7   6  14         46.06         50.73         5.55 o                         
  -6   7  14        101.04        111.44         4.01 o                         
  -5   7  14         29.32         30.44         2.49 o                         
  -4   7  14          8.21          8.40         1.71 o                         
  -3   7  14         73.49         77.57         2.85 o                         
  -2   7  14         68.30         68.75         3.62 o                         
  -1   7  14         22.90         25.83         2.01 o                         
   0   7  14         30.15         32.50         1.94 o                         
   1   7  14         24.78         28.66         1.88 o                         
   2   7  14         76.20         83.97         3.36 o                         
   3   7  14         74.82         84.62         2.79 o                         
   4   7  14         10.59          8.47         1.50 o                         
   5   7  14         28.86         29.54         2.23 o                         
   6   7  14         91.61         92.11         4.21 o                         
  -5   8  14         20.13         21.97         2.03 o                         
  -4   8  14         18.65         21.72         1.93 o                         
  -3   8  14         40.98         45.92         2.48 o                         
  -2   8  14         82.46         83.18         3.08 o                         
  -1   8  14         82.05         72.12         2.87 o                         
   0   8  14         94.41         97.97         3.45 o                         
   1   8  14         79.95         72.54         2.87 o                         
   2   8  14         92.57         93.82         2.85 o                         
   3   8  14         33.51         36.53         2.32 o                         
   4   8  14         18.07         21.38         1.62 o                         
   5   8  14         18.89         23.20         1.84 o                         
  -4   9  14         98.90         94.63         3.90 o                         
  -3   9  14          4.89          4.55         1.69 o                         
  -2   9  14          0.06          0.96         1.60 o                         
  -1   9  14          2.05          1.54         1.52 o                         
   0   9  14        120.14        119.26         3.26 o                         
   1   9  14          3.19          3.95         1.52 o                         
   2   9  14          0.10          2.50         2.85 o                         
   3   9  14          4.96          3.59         1.53 o                         
   4   9  14         94.98         94.68         7.09 o                         
  -2  10  14          6.54         11.07         2.45 o                         
  -1  10  14        138.69        146.09         4.21 o                         
   0  10  14          0.31          1.14         2.04 o                         
   1  10  14        138.07        138.62         4.42 o                         
   2  10  14          5.53          7.77         2.46 o                         
   1   0  15        911.72        940.64        13.22 o                         
   2   0  15       1298.85       1336.03        19.08 o                         
   3   0  15        340.96        363.48         6.42 o                         
   4   0  15        216.77        213.87         4.71 o                         
   5   0  15        303.09        315.82         5.86 o                         
   6   0  15         73.26         84.92         3.73 o                         
   7   0  15         61.25         58.96         2.80 o                         
   8   0  15         78.46         59.81         3.77 o                         
  -8   1  15         38.51         32.68         2.48 o                         
  -7   1  15         42.51         41.30         2.32 o                         
  -6   1  15        204.89        201.63         4.65 o                         
  -5   1  15        422.69        426.86         8.57 o                         
  -4   1  15          0.83          0.34         1.63 o                         
  -3   1  15        206.10        209.38         4.46 o                         
  -2   1  15        129.16        126.53         3.59 o                         
  -1   1  15        767.34        758.87        10.33 o                         
   0   1  15         93.00        114.43         3.18 o                         
   1   1  15        720.32        722.87        10.75 o                         
   2   1  15        129.36        128.21         3.58 o                         
   3   1  15        217.52        221.22         4.73 o                         
   4   1  15          1.51          2.43         1.71 o                         
   5   1  15        443.64        446.64         9.90 o                         
   6   1  15        190.23        195.99         4.16 o                         
   7   1  15         38.50         41.41         2.69 o                         
   8   1  15         39.19         25.69         6.33 o                         
  -8   2  15         62.30         49.32         3.12 o                         
  -7   2  15         33.81         29.31         1.88 o                         
  -6   2  15         90.74         90.43         3.02 o                         
  -5   2  15         12.64         18.66         1.87 o                         
  -4   2  15        236.73        238.80         4.69 o                         
  -3   2  15         85.04         92.54         3.34 o                         
  -2   2  15         17.80         18.41         1.90 o                         
  -1   2  15        396.66        393.70         5.97 o                         
   0   2  15         49.62         49.94         2.31 o                         
   1   2  15        384.01        382.55         6.39 o                         
   2   2  15         24.21         28.59         2.04 o                         
   3   2  15         62.58         67.98         2.88 o                         
   4   2  15        210.39        209.52         4.57 o                         
   5   2  15          9.73         12.51         1.68 o                         
   6   2  15         91.46         96.86         2.88 o                         
   7   2  15         32.11         30.63         1.92 o                         
   8   2  15         55.12         36.79         3.36 o                         
  -8   3  15         14.44         14.52         2.21 o                         
  -7   3  15         25.07         21.79         1.68 o                         
  -6   3  15         25.34         23.82         1.78 o                         
  -5   3  15          1.05          2.52         2.16 o                         
  -4   3  15        100.98        109.82         3.47 o                         
  -3   3  15         87.79         92.38         3.34 o                         
  -2   3  15        178.75        172.26         3.93 o                         
  -1   3  15        376.92        371.13         6.11 o                         
   0   3  15        631.18        682.21        10.02 o                         
   1   3  15        362.70        351.12         5.86 o                         
   2   3  15        170.82        164.56         3.99 o                         
   3   3  15        102.04        101.43         3.20 o                         
   4   3  15        103.50        107.72         3.97 o                         
   5   3  15          1.16          1.58         1.69 o                         
   6   3  15         17.01         16.57         1.60 o                         
   7   3  15         23.06         25.64         1.79 o                         
   8   3  15         14.09         19.80         4.11 o                         
  -7   4  15         38.62         34.28         2.14 o                         
  -6   4  15         28.33         26.37         1.67 o                         
  -5   4  15         52.45         39.36         2.11 o                         
  -4   4  15         82.48         82.05         3.08 o                         
  -3   4  15         79.17         72.93         3.03 o                         
  -2   4  15         67.12         67.74         2.84 o                         
  -1   4  15        175.75        178.67         4.10 o                         
   0   4  15        232.49        247.28         4.97 o                         
   1   4  15        161.66        159.00         3.70 o                         
   2   4  15         59.05         61.70         2.87 o                         
   3   4  15         94.14         93.59         3.17 o                         
   4   4  15         86.24         88.46         2.96 o                         
   5   4  15         57.87         44.93         2.56 o                         
   6   4  15         25.73         24.38         1.89 o                         
   7   4  15         37.77         36.07         2.38 o                         
  -7   5  15          3.78          5.48         1.64 o                         
  -6   5  15         33.17         28.27         1.86 o                         
  -5   5  15        124.88        130.34         3.42 o                         
  -4   5  15         84.31         95.56         5.16 o                         
  -3   5  15         96.33         99.33         3.10 o                         
  -2   5  15         96.98        102.42         3.38 o                         
  -1   5  15        303.02        311.26         5.82 o                         
   0   5  15        259.62        281.45         5.59 o                         
   1   5  15        321.01        326.17         5.36 o                         
   2   5  15         93.11        101.93         3.32 o                         
   3   5  15         83.02         87.90         3.06 o                         
   4   5  15         85.48         97.80         5.65 o                         
   5   5  15        122.73        132.16         3.34 o                         
   6   5  15         37.88         33.35         2.16 o                         
   7   5  15          3.50          5.60         2.48 o                         
  -6   6  15         31.96         29.69         2.01 o                         
  -5   6  15         56.36         53.21         2.72 o                         
  -4   6  15         10.95         16.44         1.72 o                         
  -3   6  15          0.98          5.64         2.32 o                         
  -2   6  15        101.14        102.97         3.22 o                         
  -1   6  15         99.76         88.97         2.99 o                         
   0   6  15        269.83        241.06         4.93 o                         
   1   6  15         87.69         77.87         2.74 o                         
   2   6  15         92.61         91.94         3.56 o                         
   3   6  15          2.09          2.02         1.70 o                         
   4   6  15         13.48         18.80         1.51 o                         
   5   6  15         57.52         56.91         2.43 o                         
   6   6  15         28.46         29.54         2.48 o                         
  -6   7  15         32.33         29.01         3.37 o                         
  -5   7  15         37.59         35.48         2.42 o                         
  -4   7  15         18.65         20.93         1.93 o                         
  -3   7  15         10.68          9.43         1.62 o                         
  -2   7  15        146.42        140.84         3.46 o                         
  -1   7  15        284.15        273.84         5.42 o                         
   0   7  15          3.21          6.05         2.41 o                         
   1   7  15        282.87        275.57         5.40 o                         
   2   7  15        161.98        150.62         3.47 o                         
   3   7  15         14.57         13.38         1.50 o                         
   4   7  15         19.36         22.52         1.75 o                         
   5   7  15         35.05         37.25         2.13 o                         
   6   7  15         33.14         32.04         2.48 o                         
  -5   8  15          0.49          0.96         1.78 o                         
  -4   8  15          3.30          0.93         1.84 o                         
  -3   8  15         34.84         35.79         2.19 o                         
  -2   8  15        116.71        121.39         3.52 o                         
  -1   8  15         15.42         13.81         1.68 o                         
   0   8  15         22.22         22.38         1.77 o                         
   1   8  15         15.30         14.36         1.62 o                         
   2   8  15        104.80        110.40         3.18 o                         
   3   8  15         33.56         32.31         2.01 o                         
   4   8  15          2.11          2.11         1.41 o                         
   5   8  15          0.89          3.43         1.93 o                         
  -3   9  15         95.11         95.82         3.63 o                         
  -2   9  15         69.51         63.75         4.20 o                         
  -1   9  15         10.37          6.35         1.49 o                         
   0   9  15         82.13         80.87         3.09 o                         
   1   9  15          8.55          3.49         1.91 o                         
   2   9  15         61.98         57.31         3.56 o                         
   3   9  15         98.77        106.45         5.38 o                         
  -1  10  15         50.90         60.60         3.28 o                         
   0  10  15          0.08          7.12         2.23 o                         
   1  10  15         55.14         62.91         3.89 o                         
   0   0  16        976.26       1025.40        20.23 o                         
   1   0  16        242.71        249.89         4.77 o                         
   2   0  16        113.39        106.79         3.42 o                         
   3   0  16        399.25        416.62         7.38 o                         
   4   0  16          1.31          0.78         1.64 o                         
   5   0  16         34.83         34.76         3.04 o                         
   6   0  16          2.45          0.95         1.47 o                         
   7   0  16        254.46        248.25         6.40 o                         
  -7   1  16          7.13          8.14         1.54 o                         
  -6   1  16        197.07        185.16         5.15 o                         
  -5   1  16         72.23         83.13         5.78 o                         
  -4   1  16        268.59        276.15         5.06 o                         
  -3   1  16         62.52         58.36         2.91 o                         
  -2   1  16        246.27        259.74         4.98 o                         
  -1   1  16         43.62         44.19         2.29 o                         
   0   1  16        749.91        801.84        10.72 o                         
   1   1  16         50.16         48.76         2.52 o                         
   2   1  16        228.09        233.28         4.91 o                         
   3   1  16         60.96         62.29         3.04 o                         
   4   1  16        241.68        252.33         5.48 o                         
   5   1  16         59.34         69.28         4.99 o                         
   6   1  16        198.43        185.52         4.74 o                         
   7   1  16          8.88          8.63         1.71 o                         
  -7   2  16        101.26        101.81         4.02 o                         
  -6   2  16         39.48         34.13         2.71 o                         
  -5   2  16        124.78        125.43         3.59 o                         
  -4   2  16         15.03         14.25         1.73 o                         
  -3   2  16        123.60        123.07         3.70 o                         
  -2   2  16         53.52         56.57         2.69 o                         
  -1   2  16         15.36         13.35         1.81 o                         
   0   2  16         11.15          6.53         1.74 o                         
   1   2  16         20.05         19.58         1.97 o                         
   2   2  16         31.83         36.50         2.42 o                         
   3   2  16        138.74        138.20         3.89 o                         
   4   2  16          9.50          4.97         1.73 o                         
   5   2  16        122.14        123.14         3.53 o                         
   6   2  16         38.65         38.35         2.00 o                         
   7   2  16        101.35         98.48         4.44 o                         
  -7   3  16         61.90         62.14         2.71 o                         
  -6   3  16          2.16          1.88         1.41 o                         
  -5   3  16         56.29         56.54         2.54 o                         
  -4   3  16         12.87          9.38         1.77 o                         
  -3   3  16         16.55         13.09         1.84 o                         
  -2   3  16        128.53        114.46         3.63 o                         
  -1   3  16        165.90        175.52         4.06 o                         
   0   3  16         21.91         13.46         1.95 o                         
   1   3  16        166.41        173.72         4.05 o                         
   2   3  16        127.91        119.19         3.46 o                         
   3   3  16         14.94         15.47         1.85 o                         
   4   3  16         14.39         10.06         1.91 o                         
   5   3  16         54.63         56.91         3.41 o                         
   6   3  16          1.50          2.71         1.47 o                         
   7   3  16         58.23         63.97         3.99 o                         
  -7   4  16         18.54         14.04         2.29 o                         
  -6   4  16         45.48         44.20         2.16 o                         
  -5   4  16         62.22         53.72         2.48 o                         
  -4   4  16         43.12         38.00         3.51 o                         
  -3   4  16         43.83         53.12         2.72 o                         
  -2   4  16         24.52         32.90         2.14 o                         
  -1   4  16         18.46         16.44         1.89 o                         
   0   4  16         96.05         92.59         3.36 o                         
   1   4  16         21.28         20.43         1.88 o                         
   2   4  16         17.76         22.54         1.91 o                         
   3   4  16         41.25         40.73         2.19 o                         
   4   4  16         33.02         34.42         2.48 o                         
   5   4  16         60.82         54.02         3.02 o                         
   6   4  16         41.89         43.76         2.98 o                         
   7   4  16         17.88         18.80         2.73 o                         
  -6   5  16         21.54         19.06         1.65 o                         
  -5   5  16         13.74         16.63         1.56 o                         
  -4   5  16         99.19         96.42         3.04 o                         
  -3   5  16          5.25          2.82         2.53 o                         
  -2   5  16        102.32        101.64         3.36 o                         
  -1   5  16         19.11         12.87         1.73 o                         
   0   5  16        296.96        294.42         5.68 o                         
   1   5  16         27.19         19.48         1.79 o                         
   2   5  16         99.14        103.87         3.40 o                         
   3   5  16          7.65          1.54         2.30 o                         
   4   5  16         98.65         95.00         2.84 o                         
   5   5  16          7.38         10.14         1.61 o                         
   6   5  16         24.86         25.30         1.77 o                         
  -6   6  16         28.31         27.62         2.75 o                         
  -5   6  16          8.12          6.85         1.60 o                         
  -4   6  16         23.90         23.89         1.82 o                         
  -3   6  16        171.98        189.91         4.09 o                         
  -2   6  16         34.22         28.49         1.84 o                         
  -1   6  16        111.99        110.39         5.81 o                         
   0   6  16        119.43        124.54         5.55 o                         
   1   6  16        110.59        108.45         5.94 o                         
   2   6  16         34.59         32.59         2.01 o                         
   3   6  16        164.78        179.08         3.78 o                         
   4   6  16         25.47         29.38         1.81 o                         
   5   6  16          7.54          4.66         1.47 o                         
   6   6  16         27.52         22.66         2.88 o                         
  -5   7  16         13.89          7.20         2.59 o                         
  -4   7  16        104.95        103.74         4.39 o                         
  -3   7  16         24.35         24.30         1.71 o                         
  -2   7  16          2.88          6.37         1.46 o                         
  -1   7  16         20.75         21.70         1.72 o                         
   0   7  16        521.04        522.80        10.19 o                         
   1   7  16         19.74         22.68         1.82 o                         
   2   7  16          1.75          2.16         1.48 o                         
   3   7  16         23.47         22.13         1.58 o                         
   4   7  16        101.61        101.79         2.87 o                         
   5   7  16         13.26         10.07         1.73 o                         
  -4   8  16        108.63         80.01         7.02 o                         
  -3   8  16         58.45         57.48         4.03 o                         
  -2   8  16          2.34          4.70         1.64 o                         
  -1   8  16         74.62         69.16         2.82 o                         
   0   8  16         36.54         34.67         2.20 o                         
   1   8  16         78.81         79.75         3.07 o                         
   2   8  16          3.32          6.42         1.62 o                         
   3   8  16         54.99         51.23         2.76 o                         
   4   8  16        102.26         87.71        10.09 o                         
  -2   9  16          7.08          8.38         1.97 o                         
  -1   9  16         89.65         98.04         4.05 o                         
   0   9  16          7.33         10.43         1.96 o                         
   1   9  16         88.71         96.71         4.11 o                         
   2   9  16          7.02          8.82         2.09 o                         
   1   0  17        338.84        349.42         6.20 o                         
   2   0  17          3.92          3.73         1.76 o                         
   3   0  17         55.94         57.77         2.73 o                         
   4   0  17         98.26         95.82         3.61 o                         
   5   0  17         14.07         12.97         1.62 o                         
   6   0  17         10.40         14.05         1.55 o                         
   7   0  17          6.65          8.99         1.63 o                         
  -7   1  17         20.20         14.72         1.56 o                         
  -6   1  17         14.15         14.02         1.69 o                         
  -5   1  17        117.59        119.43         3.75 o                         
  -4   1  17        173.64        171.35         4.70 o                         
  -3   1  17        233.99        234.36         4.93 o                         
  -2   1  17         87.75         85.35         3.44 o                         
  -1   1  17         74.07         74.04         3.88 o                         
   0   1  17        424.45        448.74         6.93 o                         
   1   1  17         47.39         43.14         2.89 o                         
   2   1  17         87.48         85.16         3.31 o                         
   3   1  17        205.41        209.50         4.67 o                         
   4   1  17        169.59        177.05         4.99 o                         
   5   1  17        119.01        119.58         3.36 o                         
   6   1  17         15.88         15.29         1.58 o                         
   7   1  17         21.27         20.43         2.48 o                         
  -7   2  17         35.52         27.34         2.70 o                         
  -6   2  17         58.81         61.03         2.72 o                         
  -5   2  17         64.31         58.38         2.80 o                         
  -4   2  17        110.17        116.93         5.97 o                         
  -3   2  17        142.12        150.35         4.39 o                         
  -2   2  17        107.19        117.83         3.68 o                         
  -1   2  17        158.70        155.20         3.74 o                         
   0   2  17         29.91         25.35         1.94 o                         
   1   2  17        157.39        163.83         4.07 o                         
   2   2  17        113.66        134.76         3.89 o                         
   3   2  17        144.94        152.85         4.02 o                         
   4   2  17        116.48        119.91         4.86 o                         
   5   2  17         66.59         64.43         2.69 o                         
   6   2  17         58.53         64.21         2.47 o                         
   7   2  17         37.63         35.06         2.28 o                         
  -7   3  17         13.41         12.06         2.12 o                         
  -6   3  17         43.69         43.85         2.29 o                         
  -5   3  17         17.66         19.25         1.70 o                         
  -4   3  17        182.26        179.62         4.22 o                         
  -3   3  17         79.33         91.24         4.00 o                         
  -2   3  17         64.13         57.72         2.70 o                         
  -1   3  17        151.27        158.86         4.01 o                         
   0   3  17        104.13        103.81         3.55 o                         
   1   3  17        148.12        163.30         4.12 o                         
   2   3  17         71.70         66.32         2.91 o                         
   3   3  17         87.91        103.54         3.52 o                         
   4   3  17        176.09        169.11         4.12 o                         
   5   3  17         16.69         13.71         1.80 o                         
   6   3  17         38.51         43.01         2.40 o                         
   7   3  17         13.85         11.68         1.88 o                         
  -6   4  17         34.16         35.04         2.11 o                         
  -5   4  17         64.16         65.09         2.59 o                         
  -4   4  17         21.45         20.92         1.78 o                         
  -3   4  17        265.84        250.30         5.42 o                         
  -2   4  17         62.81         70.16         3.32 o                         
  -1   4  17        320.34        342.80         6.35 o                         
   0   4  17         47.26         45.88         2.60 o                         
   1   4  17        327.20        348.79         7.11 o                         
   2   4  17         63.77         65.32         3.54 o                         
   3   4  17        272.81        267.51         7.77 o                         
   4   4  17         19.21         14.60         1.71 o                         
   5   4  17         63.59         66.09         2.79 o                         
   6   4  17         33.17         32.70         3.46 o                         
  -6   5  17         26.09         23.89         2.03 o                         
  -5   5  17         23.18         23.62         2.05 o                         
  -4   5  17         51.60         52.82         2.70 o                         
  -3   5  17          6.45          5.60         1.68 o                         
  -2   5  17         22.35         28.73         2.50 o                         
  -1   5  17         57.52         66.17         4.61 o                         
   0   5  17         35.16         30.35         2.75 o                         
   1   5  17         46.12         55.00         4.36 o                         
   2   5  17         26.68         30.13         2.08 o                         
   3   5  17          7.07          5.94         1.51 o                         
   4   5  17         45.79         40.51         2.34 o                         
   5   5  17         25.78         25.65         2.11 o                         
   6   5  17         24.16         26.11         1.96 o                         
  -5   6  17         28.64         28.06         2.67 o                         
  -4   6  17         41.43         42.75         2.79 o                         
  -3   6  17          0.39         -0.03         1.50 o                         
  -2   6  17        162.03        179.81         4.00 o                         
  -1   6  17         51.13         46.86         2.44 o                         
   0   6  17        129.32        139.23         3.69 o                         
   1   6  17         57.48         54.97         2.76 o                         
   2   6  17        178.65        188.98         4.15 o                         
   3   6  17          1.33         -0.31         1.34 o                         
   4   6  17         38.69         37.98         2.54 o                         
   5   6  17         31.54         27.65         2.04 o                         
  -4   7  17          2.72          1.12         1.86 o                         
  -3   7  17          4.31          4.27         1.60 o                         
  -2   7  17         40.63         45.14         2.47 o                         
  -1   7  17         64.02         71.78         2.69 o                         
   0   7  17          5.39          4.83         1.64 o                         
   1   7  17         68.39         72.05         2.85 o                         
   2   7  17         41.55         41.81         2.40 o                         
   3   7  17          4.48          4.70         1.69 o                         
   4   7  17          2.83          3.83         1.73 o                         
  -3   8  17         62.06         65.29         3.92 o                         
  -2   8  17         67.11         62.99         3.00 o                         
  -1   8  17         34.55         40.46         2.49 o                         
   0   8  17          3.30          2.00         1.49 o                         
   1   8  17         35.46         39.60         2.53 o                         
   2   8  17         71.91         64.05         3.11 o                         
   3   8  17         67.83         66.11         4.30 o                         
   0   9  17         31.66         36.07         3.22 o                         
   0   0  18         16.14         16.67         2.67 o                         
   1   0  18         17.05         21.76         1.91 o                         
   2   0  18         34.53         36.04         2.27 o                         
   3   0  18         40.58         39.89         2.87 o                         
   4   0  18         41.48         42.84         3.09 o                         
   5   0  18          4.27          5.34         1.52 o                         
   6   0  18          0.30          1.52         1.41 o                         
  -6   1  18         37.85         40.84         2.46 o                         
  -5   1  18         34.00         39.83         2.71 o                         
  -4   1  18         33.58         39.90         2.47 o                         
  -3   1  18          8.55          6.69         3.31 o                         
  -2   1  18         88.85         81.97         4.03 o                         
  -1   1  18         50.71         44.99         2.99 o                         
   0   1  18         50.69         47.27         2.47 o                         
   1   1  18         46.19         40.99         2.35 o                         
   2   1  18         75.86         73.30         4.09 o                         
   3   1  18         10.54          8.80         5.20 o                         
   4   1  18         36.49         44.08         2.45 o                         
   5   1  18         36.27         40.82         2.17 o                         
   6   1  18         41.02         41.99         3.05 o                         
  -6   2  18         47.71         54.32         2.94 o                         
  -5   2  18          1.49          2.61         1.47 o                         
  -4   2  18         41.67         33.45         2.08 o                         
  -3   2  18         52.75         49.68         2.74 o                         
  -2   2  18        465.18        493.83        10.03 o                         
  -1   2  18          3.75          4.49         1.76 o                         
   0   2  18          0.06         -0.73         1.58 o                         
   1   2  18          3.29          5.02         1.88 o                         
   2   2  18        446.79        483.81        10.58 o                         
   3   2  18         51.44         46.30         2.51 o                         
   4   2  18         42.73         37.41         2.74 o                         
   5   2  18          1.86          3.61         1.46 o                         
   6   2  18         48.92         50.32         2.40 o                         
  -6   3  18          5.73          5.17         1.47 o                         
  -5   3  18        130.28        117.86         4.12 o                         
  -4   3  18         51.23         59.56         2.70 o                         
  -3   3  18        168.23        166.03         4.08 o                         
  -2   3  18         21.60         22.08         2.96 o                         
  -1   3  18         21.60         23.50         2.70 o                         
   0   3  18          1.13          0.90         2.10 o                         
   1   3  18         21.81         26.86         2.64 o                         
   2   3  18         20.69         20.52         2.78 o                         
   3   3  18        165.64        168.33         4.06 o                         
   4   3  18         49.77         61.86         2.59 o                         
   5   3  18        136.46        128.05         3.40 o                         
   6   3  18          6.11          8.81         1.73 o                         
  -6   4  18         12.13          9.25         1.61 o                         
  -5   4  18          6.70          7.73         1.47 o                         
  -4   4  18         91.92         95.94         3.10 o                         
  -3   4  18         82.94         82.14         3.04 o                         
  -2   4  18        174.78        161.00         4.10 o                         
  -1   4  18        114.03        109.55         3.67 o                         
   0   4  18         56.25         53.18         3.72 o                         
   1   4  18        115.01        120.15         3.70 o                         
   2   4  18        181.65        163.80         4.03 o                         
   3   4  18         79.54         86.56         3.00 o                         
   4   4  18         94.96         91.02         3.19 o                         
   5   4  18          5.80          4.77         1.39 o                         
   6   4  18          9.74          5.96         1.62 o                         
  -5   5  18         54.51         46.66         2.51 o                         
  -4   5  18         95.53        100.74         3.07 o                         
  -3   5  18        149.91        153.43         3.95 o                         
  -2   5  18         43.37         40.84         2.36 o                         
  -1   5  18        148.56        159.54         4.21 o                         
   0   5  18        114.53        141.36         3.81 o                         
   1   5  18        157.76        165.80         4.50 o                         
   2   5  18         39.35         40.00         2.71 o                         
   3   5  18        146.43        147.87         3.62 o                         
   4   5  18         89.43         92.72         2.95 o                         
   5   5  18         49.57         46.57         3.20 o                         
  -4   6  18         18.08         17.42         1.97 o                         
  -3   6  18         70.13         64.57         2.68 o                         
  -2   6  18         21.62         20.30         1.72 o                         
  -1   6  18          3.78          5.47         1.61 o                         
   0   6  18          1.57          0.77         1.59 o                         
   1   6  18          4.47          4.41         1.98 o                         
   2   6  18         22.64         23.14         1.83 o                         
   3   6  18         72.21         69.50         3.67 o                         
   4   6  18         15.82         10.30         1.56 o                         
  -3   7  18          8.31          6.48         1.93 o                         
  -2   7  18          8.24          6.78         1.67 o                         
  -1   7  18         23.03         25.48         1.92 o                         
   0   7  18         85.35         84.59         3.02 o                         
   1   7  18         23.04         25.25         1.97 o                         
   2   7  18          6.97          9.23         1.59 o                         
   3   7  18          9.85          3.85         1.66 o                         
  -1   8  18         71.55         69.17         3.22 o                         
   0   8  18          6.48         10.61         2.38 o                         
   1   8  18         77.76         77.30         4.12 o                         
   1   0  19          5.69          8.39         2.36 o                         
   2   0  19        325.68        312.30         6.38 o                         
   3   0  19         60.78         66.37         2.85 o                         
   4   0  19         55.96         71.66         2.88 o                         
   5   0  19          8.57          7.92         1.68 o                         
   6   0  19          4.72          4.32         1.54 o                         
  -6   1  19          8.91          9.27         2.19 o                         
  -5   1  19        203.69        211.09         6.45 o                         
  -4   1  19         52.68         54.24         2.81 o                         
  -3   1  19         40.89         50.55         2.40 o                         
  -2   1  19         18.65         18.72         2.00 o                         
  -1   1  19         17.24         19.74         2.19 o                         
   0   1  19         58.77         45.98         3.16 o                         
   1   1  19         10.07         14.15         3.29 o                         
   2   1  19         17.03         19.93         1.96 o                         
   3   1  19         39.86         43.54         2.51 o                         
   4   1  19         59.58         66.75         2.81 o                         
   5   1  19        207.05        201.45         6.87 o                         
   6   1  19         11.40         11.44         1.69 o                         
  -6   2  19         37.84         36.50         2.07 o                         
  -5   2  19         13.20         11.40         1.56 o                         
  -4   2  19          0.73          0.36         1.51 o                         
  -3   2  19         68.89         67.87         2.97 o                         
  -2   2  19          6.10          5.29         1.75 o                         
  -1   2  19         57.89         53.25         2.60 o                         
   0   2  19         47.77         51.55         2.62 o                         
   1   2  19         65.90         66.19         3.61 o                         
   2   2  19          4.26          5.83         1.70 o                         
   3   2  19         71.90         71.69         2.90 o                         
   4   2  19          1.85          4.15         1.53 o                         
   5   2  19         11.25         10.62         1.43 o                         
   6   2  19         40.07         36.23         2.36 o                         
  -5   3  19          4.50          3.26         1.42 o                         
  -4   3  19         93.60         95.20         3.03 o                         
  -3   3  19         24.92         24.80         1.87 o                         
  -2   3  19         25.52         29.56         2.30 o                         
  -1   3  19          6.16          3.13         1.71 o                         
   0   3  19         28.28         37.56         2.26 o                         
   1   3  19          5.78          4.78         1.72 o                         
   2   3  19         28.11         34.89         2.20 o                         
   3   3  19         28.03         32.51         2.11 o                         
   4   3  19         98.91         92.12         3.08 o                         
   5   3  19          5.54          5.82         1.40 o                         
  -5   4  19         20.60         18.66         1.74 o                         
  -4   4  19         20.45         20.82         1.85 o                         
  -3   4  19         62.50         72.75         3.15 o                         
  -2   4  19        180.18        175.41         4.34 o                         
  -1   4  19         91.02        106.50         3.44 o                         
   0   4  19         46.54         59.19         2.76 o                         
   1   4  19         91.21        107.70         3.56 o                         
   2   4  19        182.29        176.76         4.12 o                         
   3   4  19         76.29         86.10         3.16 o                         
   4   4  19         23.33         29.22         2.24 o                         
   5   4  19         19.72         19.09         2.31 o                         
  -4   5  19         42.68         39.76         2.86 o                         
  -3   5  19         27.86         22.16         1.84 o                         
  -2   5  19         24.85         30.35         2.27 o                         
  -1   5  19         28.91         25.68         1.85 o                         
   0   5  19        257.49        244.24         5.60 o                         
   1   5  19         22.60         18.93         1.91 o                         
   2   5  19         24.46         28.56         2.00 o                         
   3   5  19         29.01         28.22         1.83 o                         
   4   5  19         45.92         43.64         3.34 o                         
  -3   6  19         18.77         23.26         2.35 o                         
  -2   6  19        108.80        108.27         3.24 o                         
  -1   6  19          6.65          8.54         1.64 o                         
   0   6  19         10.61         15.18         1.69 o                         
   1   6  19          7.74          9.94         1.98 o                         
   2   6  19        114.76        112.13         3.44 o                         
   3   6  19         22.41         23.78         1.90 o                         
  -2   7  19         14.36         16.86         2.22 o                         
  -1   7  19         94.40         80.53         3.85 o                         
   0   7  19         53.50         55.38         4.45 o                         
   1   7  19        102.07         91.28         6.22 o                         
   2   7  19         14.96         15.99         1.61 o                         
   0   0  20         94.43         89.37         4.91 o                         
   1   0  20          0.60         -0.37         1.66 o                         
   2   0  20         32.01         24.31         2.08 o                         
   3   0  20         21.03         26.28         2.06 o                         
   4   0  20          4.92          3.75         1.57 o                         
   5   0  20         66.39         57.13         3.12 o                         
  -5   1  20         45.94         46.01         2.54 o                         
  -4   1  20         35.69         31.71         2.00 o                         
  -3   1  20         59.79         54.82         3.08 o                         
  -2   1  20          2.65          2.29         1.72 o                         
  -1   1  20         62.77         71.11         3.11 o                         
   0   1  20        130.84        116.55         3.52 o                         
   1   1  20         67.89         81.60         3.27 o                         
   2   1  20          4.22          4.81         1.69 o                         
   3   1  20         63.99         66.15         2.94 o                         
   4   1  20         29.81         30.68         2.37 o                         
   5   1  20         47.76         47.65         3.74 o                         
  -5   2  20          2.25          2.15         1.45 o                         
  -4   2  20         46.55         50.55         2.49 o                         
  -3   2  20         26.45         27.95         1.86 o                         
  -2   2  20         28.73         37.61         3.49 o                         
  -1   2  20          5.97          8.33         1.84 o                         
   0   2  20         10.67          6.65         2.72 o                         
   1   2  20          3.16          5.40         1.72 o                         
   2   2  20         30.24         34.57         2.05 o                         
   3   2  20         28.99         33.48         2.10 o                         
   4   2  20         47.03         49.04         2.34 o                         
   5   2  20          2.46          4.60         1.53 o                         
  -4   3  20         52.81         57.61         3.40 o                         
  -3   3  20         99.86         94.55         3.14 o                         
  -2   3  20         71.44         71.85         3.11 o                         
  -1   3  20        195.95        192.89         4.80 o                         
   0   3  20         18.96         21.54         2.02 o                         
   1   3  20        189.86        189.27         5.12 o                         
   2   3  20         73.02         70.83         3.98 o                         
   3   3  20        101.10         94.07         3.91 o                         
   4   3  20         54.09         59.52         2.58 o                         
  -4   4  20          3.57          2.84         1.67 o                         
  -3   4  20          9.74          9.76         1.58 o                         
  -2   4  20        198.67        216.38         5.30 o                         
  -1   4  20          4.16          4.21         1.65 o                         
   0   4  20         16.63         16.87         2.70 o                         
   1   4  20          2.74          2.23         1.64 o                         
   2   4  20        202.81        213.70         5.02 o                         
   3   4  20         11.44         13.34         1.54 o                         
   4   4  20          3.14          2.94         1.45 o                         
  -3   5  20         35.45         26.01         2.38 o                         
  -2   5  20          3.67          3.99         1.96 o                         
  -1   5  20         37.50         39.96         3.36 o                         
   0   5  20         47.45         42.59         3.36 o                         
   1   5  20         37.56         34.37         2.29 o                         
   2   5  20          2.89          3.23         1.55 o                         
   3   5  20         34.80         23.19         2.14 o                         
  -2   6  20         48.95         39.49         2.94 o                         
  -1   6  20         42.89         38.69         2.94 o                         
   0   6  20          6.87         11.86         2.06 o                         
   1   6  20         42.14         38.38         2.96 o                         
   2   6  20         52.01         42.04         2.32 o                         
   1   0  21         41.48         38.09         2.18 o                         
   2   0  21        153.62        151.30         4.45 o                         
   3   0  21         13.67          8.37         1.96 o                         
   4   0  21         33.53         22.81         1.99 o                         
  -4   1  21         10.25          9.39         1.90 o                         
  -3   1  21          7.18          8.18         2.04 o                         
  -2   1  21         11.74         14.39         1.92 o                         
  -1   1  21         34.88         25.94         2.09 o                         
   0   1  21          0.09         -1.83         1.83 o                         
   1   1  21         31.56         23.00         2.03 o                         
   2   1  21          7.83          6.91         1.84 o                         
   3   1  21          7.36          9.64         1.63 o                         
   4   1  21         12.27          7.58         1.70 o                         
  -4   2  21         47.17         48.02         2.67 o                         
  -3   2  21        117.49        118.54         4.90 o                         
  -2   2  21         28.48         27.35         2.08 o                         
  -1   2  21         94.69        103.05         4.47 o                         
   0   2  21         43.19         51.17         3.26 o                         
   1   2  21        104.25        111.49         3.82 o                         
   2   2  21         30.73         33.89         2.43 o                         
   3   2  21        116.06        107.60         3.80 o                         
   4   2  21         45.43         47.66         2.59 o                         
  -3   3  21         28.47         25.86         1.81 o                         
  -2   3  21          1.56          3.00         1.65 o                         
  -1   3  21         28.31         32.64         2.68 o                         
   0   3  21        101.81        107.76         4.19 o                         
   1   3  21         31.28         36.61         2.62 o                         
   2   3  21          1.83          3.78         2.23 o                         
   3   3  21         33.35         30.15         3.77 o                         
  -3   4  21         28.44         27.94         2.28 o                         
  -2   4  21         23.74         28.99         2.39 o                         
  -1   4  21         46.99         38.01         2.47 o                         
   0   4  21          7.77          4.49         1.96 o                         
   1   4  21         48.25         35.52         2.72 o                         
   2   4  21         24.90         25.66         3.33 o                         
   3   4  21         30.02         28.01         2.06 o                         
  -1   5  21          8.95          7.62         3.20 o                         
   0   5  21        187.06        136.10        12.36 o                         
   1   5  21          9.40         10.07         2.16 o                         
   0   0  22         59.68         72.07         6.78 o                         
   1   0  22         31.82         27.26         2.93 o                         
   2   0  22         34.85         28.76         2.46 o                         
   3   0  22        176.56        147.82         7.91 o                         
  -3   1  22          1.96          3.16         1.90 o                         
  -2   1  22         11.01          9.79         2.46 o                         
  -1   1  22         12.40         10.27         2.42 o                         
   0   1  22         56.67         43.25         3.78 o                         
   1   1  22         14.20         13.43         2.36 o                         
   2   1  22          9.09          5.34         2.81 o                         
   3   1  22          1.50          2.19         1.62 o                         
  -2   2  22        102.92         90.79         8.44 o                         
  -1   2  22         33.79         40.81         2.83 o                         
   0   2  22          2.32          3.25         2.57 o                         
   1   2  22         31.28         33.39         4.57 o                         
   2   2  22         93.98         81.08         6.11 o                         
  -2   3  22          9.94         11.18         2.27 o                         
  -1   3  22         18.94         12.71         4.03 o                         
   0   3  22          9.25          2.80         2.34 o                         
   1   3  22         17.51         21.01         2.63 o                         
   2   3  22          9.43         14.40         1.85 o                         
                                                                                
