# Supplementary material for: Crystal structures of 1-benzene­sulfon­yl-2-methyl-3-(4-nitro­benzoyl)-2,3-di­hydro-1H-indole and 1-benzene­sulfon­yl-2-methyl-3-[(thio­phen-2-yl)carbon­yl]-2,3-di­hydro-1H-indole
Source: Acta Crystallogr E Crystallogr Commun. 2017 Sep 29;73(Pt 10):1555–9. doi: 10.1107/S2056989017012804 (PMC5730317; doi:10.1107/S2056989017012804)
Supplement: Supplementary file 5 [file e-73-01555-IIsup5.cml]

<?xml version="1.0"?>
<molecule xmlns="http://www.xml-cml.org/schema">
<atomArray>
<atom elementType="C" id="a2" x2="14.5887" y2="-12.0889"/>
<atom elementType="O" hydrogenCount="0" id="a4" x2="13.5118" y2="-13.1658"/>
<atom elementType="C" id="a6" x2="16.0598" y2="-12.483"/>
<atom elementType="C" id="a8" x2="17.2434" y2="-11.5246"/>
<atom elementType="C" id="a10" x2="18.5207" y2="-12.3541"/>
<atom elementType="C" id="a12" x2="18.1265" y2="-13.8252"/>
<atom elementType="S" hydrogenCount="0" id="a14" x2="16.6056" y2="-13.9049"/>
<atom elementType="N" hydrogenCount="0" id="a16" x2="14.118" y2="-8.17613"/>
<atom elementType="C" id="a18" x2="15.0132" y2="-9.40826"/>
<atom elementType="C" id="a20" x2="14.118" y2="-10.6404"/>
<atom elementType="C" id="a22" x2="12.6696" y2="-10.1698"/>
<atom elementType="C" id="a24" x2="11.3506" y2="-10.9313"/>
<atom elementType="C" id="a26" x2="10.0317" y2="-10.1698"/>
<atom elementType="C" id="a28" x2="10.0317" y2="-8.64676"/>
<atom elementType="C" id="a30" x2="11.3506" y2="-7.88526"/>
<atom elementType="C" id="a32" x2="12.6696" y2="-8.64676"/>
<atom elementType="S" hydrogenCount="0" id="a34" x2="14.5887" y2="-6.72767"/>
<atom elementType="O" hydrogenCount="0" id="a36" x2="16.0371" y2="-7.1983"/>
<atom elementType="O" hydrogenCount="0" id="a38" x2="13.1402" y2="-6.25704"/>
<atom elementType="C" id="a40" x2="15.0593" y2="-5.27921"/>
<atom elementType="C" id="a42" x2="14.0402" y2="-4.1474"/>
<atom elementType="C" id="a44" x2="14.5109" y2="-2.69894"/>
<atom elementType="C" id="a46" x2="16.0006" y2="-2.38229"/>
<atom elementType="C" id="a48" x2="17.0197" y2="-3.5141"/>
<atom elementType="C" id="a50" x2="16.549" y2="-4.96256"/>
<atom elementType="C" id="a52" x2="16.5362" y2="-9.40826"/>
</atomArray>
<bondArray>
<bond atomRefs2="a2 a4" id="b54" order="2"/>
<bond atomRefs2="a6 a8" id="b55" order="2"/>
<bond atomRefs2="a8 a10" id="b56" order="1"/>
<bond atomRefs2="a10 a12" id="b57" order="2"/>
<bond atomRefs2="a12 a14" id="b58" order="1"/>
<bond atomRefs2="a6 a14" id="b59" order="1"/>
<bond atomRefs2="a2 a6" id="b60" order="1"/>
<bond atomRefs2="a16 a18" id="b61" order="1"/>
<bond atomRefs2="a18 a20" id="b62" order="2"/>
<bond atomRefs2="a20 a22" id="b63" order="1"/>
<bond atomRefs2="a22 a24" id="b64" order="1"/>
<bond atomRefs2="a24 a26" id="b65" order="2"/>
<bond atomRefs2="a26 a28" id="b66" order="1"/>
<bond atomRefs2="a28 a30" id="b67" order="2"/>
<bond atomRefs2="a30 a32" id="b68" order="1"/>
<bond atomRefs2="a16 a32" id="b69" order="1"/>
<bond atomRefs2="a22 a32" id="b70" order="2"/>
<bond atomRefs2="a34 a36" id="b71" order="2"/>
<bond atomRefs2="a34 a38" id="b72" order="2"/>
<bond atomRefs2="a40 a42" id="b73" order="1"/>
<bond atomRefs2="a42 a44" id="b74" order="2"/>
<bond atomRefs2="a44 a46" id="b75" order="1"/>
<bond atomRefs2="a46 a48" id="b76" order="2"/>
<bond atomRefs2="a48 a50" id="b77" order="1"/>
<bond atomRefs2="a40 a50" id="b78" order="2"/>
<bond atomRefs2="a34 a40" id="b79" order="1"/>
<bond atomRefs2="a16 a34" id="b80" order="1"/>
<bond atomRefs2="a18 a52" id="b81" order="1"/>
<bond atomRefs2="a2 a20" id="b82" order="1"/>
</bondArray>
</molecule>
